# Supplementary material for: Gene regulation and speciation in a migratory divide between songbirds
Source: Nat Commun. 2024 Jan 2;15:98. doi: 10.1038/s41467-023-44352-2 (PMC10761872; doi:10.1038/s41467-023-44352-2)
Supplement: Supplementary file 4 — Supplementary Data 1–6 [file 41467_2023_44352_MOESM4_ESM.xlsx]

## Sheet: Data_S1_samples
Table S1. Individuals used in the present study, including their population of origin and when sampling was conducted. Ancestry and interspecific heterozygosity are indicated for hybrids along with the number of reads generated and mapped (using two different thresholds for masking SNPs [FST>0.1 or 0.9]).
Individual	Season	Population	WGS coverage	ancestry	heterozygosity	#_reads	uniquely_mapped_reads_01	uniquely_mapped_reads_09
AH13K01	Spring	Hybrid	4.86281	0.415	0.11	40144482	32521858	32493171
AH14K04	Spring	Hybrid	2.14841	0.49	0.78	45028748	36484323	36447633
AH14K06	Spring	Hybrid	1.30704	0.195	0.09	17598879	14383067	14370235
AH14K08	Winter	Hybrid	2.27167	0.33	0.32	43311993	35544004	35521255
AH14K09	Winter	Hybrid	1.51841	0.12	0.24	17731794	14547017	14537190
AH15K03	Spring	Hybrid	2.30622	0.01	0	16006479	13450569	13442089
AH15K09	Winter	Hybrid	3.55758	0.425	0.07	19022293	15883045	15872402
AH22K01	Winter	Hybrid	1.75558	0.86	0.2	50166031	40445107	40394849
AH22K07	Spring	Hybrid	2.67251	0.095	0.17	49794660	40155063	40125612
BH19K08	Spring	Hybrid	2.70918	0.515	0.29	32417840	27621653	27608105
BH21K02	Winter	Hybrid	3.84658	0.38	0.76	31179144	27071296	27053846
BH21K03	Spring	Hybrid	5.22611	0.505	0.51	33024600	28790535	28770349
BH22H01	Winter	Hybrid	5.12576	0.635	0.59	38135476	33517746	33492904
BH22H02	Winter	Hybrid	4.28435	0.625	0.49	38687062	33207520	33188198
BH23K02	Spring	Hybrid	2.3847	0.51	0.88	37538755	32551560	32525723
BH23K06	Winter	Hybrid	5.40779	0.31	0.42	34326406	29621184	29604664
BH23K08	Spring	Hybrid	1.89558	0.355	0.71	27464214	22843978	22818804
BH24K08	Spring	Hybrid	5.28129	0.83	0.22	30977519	26343904	26328730
AH19K01	Winter	Coastal				28455238	25270392	25237018
AH19K03	Winter	Coastal				32135136	28051797	28018723
AH19K05	Spring	Coastal				25055444	20310084	20287697
AH19K11	Spring	Coastal				26799660	23838039	23808264
AH19K16	Winter	Coastal				29354600	25985788	25955136
AH19K17	Spring	Inland				25941911	22335227	22310674
AH19K19	Spring	Inland				30313974	26616402	26597760
AH19K20	Spring	Inland				31106533	25464742	25447363
AH19K25	Winter	Inland				32226321	28869995	28852383
AH21K03	Winter	Inland				24089709	21043620	21029666
AH21K04	Winter	Inland				29842789	25252883	25229946
AH21K13	Winter	Coastal				39817772	35024305	34993653
AH21K11	Spring	Coastal				27913309	24985863	24962415
AH21K12	Spring	Coastal				39033588	34700968	34658515
AH21K09	Winter	Inland				32313411	29032668	29001667
AH19K29	Spring	Inland				29111160	23894070	23880137
AH19K22	Spring	Inland				33027655	26975055	26960821
AH19K02	Spring	Coastal				28775633	23926669	23899533

## Sheet: Data_S2_season
Table S2. Results from analyses of differential expression by migratory state, including values for all five brain regions assayed and information on genes identified in previous genomic work with thrushes. P-values are derived from linear models run in DEseq with expression levels as the response variable, migratory state, population, and the interaction between these two variables as predictors.
gene	baseMean_ht	log2FoldChange_ht	lfcSE_ht	stat_ht	pvalue_ht	padj_ht	other_studies	baseMean_hc1	log2FoldChange_hc1	lfcSE_hc1	stat_hc1	pvalue_hc1	padj_hc1	other_studies	baseMean_hc2	log2FoldChange_hc2	lfcSE_hc2	stat_hc2	pvalue_hc2	padj_hc2	other_studies	baseMean_cnh	log2FoldChange_cnh	lfcSE_cnh	stat_cnh	pvalue_cnh	padj_cnh	other_studies	baseMean_cnm	log2FoldChange_cnm	lfcSE_cnm	stat_cnm	pvalue_cnm	padj_cnm	other_studies
AAAS	659.291	0.1675	0.245174	0.683189	0.494488	0.91866		630.657	0.417733	0.199225	2.09679	0.0360119	0.999414		559.241	0.296715	0.226633	1.30923	0.190455	0.99079		604.103	-0.00929984	0.210685	-0.044141	0.964792	0.993226		559.589	0.190703	0.231331	0.824372	0.409728	0.91102
AACS	3578.5	-0.398184	0.181449	-2.19447	0.0282016	0.555587		5165.78	0.039932	0.129509	0.308333	0.757829	0.999414		5216.71	-0.137226	0.101359	-1.35386	0.17578	0.985091		5208.85	-0.110883	0.138296	-0.801783	0.422678	0.86814		4888.04	-0.285045	0.113775	-2.50535	0.0122332	0.373586
AADAT	306.675	0.40229	0.213672	1.88275	0.0597348	0.662127		161.017	0.445739	0.211252	2.10998	0.0348599	0.999414		135.065	0.190903	0.210456	0.907089	0.36436	0.999679		119.058	0.260462	0.202311	1.28743	0.197943	0.750985		101.498	0.460748	0.172287	2.6743	0.00748854	0.302794
AAGAB	2065.33	-0.136834	0.158705	-0.862192	0.388582	0.890867		2791.1	0.0988335	0.208564	0.473877	0.635588	0.999414		2570.55	-0.014651	0.158043	-0.0927025	0.92614	0.999679		1784.12	-0.101393	0.121341	-0.8356	0.40338	0.863507		1601.78	0.0364329	0.130093	0.280052	0.779438	0.978702
AAK1	8674.64	-0.329745	0.2045	-1.61244	0.106866	0.748177		12231.5	0.0273763	0.115169	0.237705	0.81211	0.999414		12402.8	-0.0652996	0.082884	-0.787844	0.430788	0.999679		13903.4	0.109138	0.0578342	1.88707	0.0591503	0.519394		13204.5	-0.12869	0.103006	-1.24935	0.211538	0.832124
AAMDC	383.216	-0.0218848	0.173002	-0.1265	0.899336	0.98855		489.789	0.202827	0.167969	1.20752	0.22723	0.999414		439.431	0.0138769	0.139706	0.0993289	0.920877	0.999679		398.711	-0.109359	0.137747	-0.793909	0.427248	0.868982		360.158	0.0942216	0.123138	0.765171	0.44417	0.919063
AAMP	1778.26	-0.131858	0.139031	-0.948403	0.342924	0.873969		1876.79	0.0449033	0.100127	0.448462	0.65382	0.999414		1854.56	-0.0585071	0.0948315	-0.616958	0.537262	0.999679		1866.6	0.0140135	0.107305	0.130595	0.896096	0.985884		1772.73	0.16731	0.125558	1.33254	0.182683	0.810766
AANAT	36.6797	-1.6301	0.700482	-2.32712	0.0199591	0.508775		31.6558	-0.562099	0.991231	-0.567071	0.570666	0.999414		24.282	-0.433505	0.8918	-0.486101	0.626895	0.999679		14.4869	-0.053982	0.874718	-0.0617136	0.950791	0.991047		14.6445	0.749634	0.872368	0.85931	NA	NA
AAR2	1208.47	-0.162037	0.10534	-1.53823	0.123992	0.776798		1558.28	-0.0361192	0.0857753	-0.42109	0.673689	0.999414		1504.33	-0.0622624	0.0695182	-0.895627	0.370452	0.999679		1632.98	-0.0227329	0.0671117	-0.338733	0.734811	0.957743		1500.35	0.0180366	0.0774694	0.232822	0.8159	0.984763
AARS1	4887.66	-0.0737588	0.188094	-0.392139	0.694955	0.958994		5049.41	-0.0655557	0.138851	-0.472129	0.636835	0.999414		5203.64	-0.153316	0.12263	-1.25023	0.211214	0.999679		4570.29	0.0315004	0.104661	0.300974	0.763434	0.965311		4283.94	0.136044	0.113864	1.19479	0.232167	0.8398
AARS2	889.07	-0.0999914	0.21432	-0.466552	0.640821	0.949612		1142.77	-0.18202	0.206278	-0.882401	0.37756	0.999414		1262.91	-0.19616	0.211048	-0.929457	0.352652	0.999679		1030.73	0.022825	0.202828	0.112534	0.9104	0.98713		995.932	0.138401	0.172994	0.800029	0.423694	0.913965
AASDH	623.661	0.210086	0.161549	1.30045	0.193448	0.824011		612.858	-0.139464	0.196657	-0.709171	0.478218	0.999414		574.857	-0.116392	0.147639	-0.788354	0.430489	0.999679		623.169	0.153563	0.156989	0.97818	0.327985	0.833673		545.878	0.0409131	0.137154	0.2983	0.765474	0.977333
AASDHPPT	123.349	0.114592	0.252928	0.453063	0.650503	0.949632		134.231	0.226952	0.227472	0.997717	0.318417	0.999414		134.92	0.0310492	0.280425	0.110722	0.911837	0.999679		136.767	0.0107981	0.340555	0.0317073	0.974705	0.994441		116.925	0.131969	0.200938	0.656766	0.511331	0.934931
AASS	397.377	0.169895	0.336578	0.50477	0.613721	0.94495		267.825	-0.115883	0.218615	-0.530077	0.596059	0.999414		229.559	0.0270457	0.213573	0.126635	0.89923	0.999679		210.752	-0.2926	0.193106	-1.51523	0.129714	0.667794		187.324	0.0412201	0.213965	0.192648	0.847234	0.985562
AATF	755.753	-0.0953722	0.14266	-0.668527	0.503797	0.921622		798.183	0.282873	0.172942	1.63565	0.101913	0.999414		752.691	0.0906097	0.162286	0.558334	0.576616	0.999679		680.271	0.234598	0.136961	1.71289	0.086733	0.594039		615.607	0.203893	0.134254	1.51871	0.128835	0.759374
AATK	5570.99	0.381621	0.247234	1.54356	0.122695	0.77281		5436.9	-0.0356781	0.148118	-0.240877	0.809651	0.999414		5588.83	0.0785715	0.0878432	0.894452	0.37108	0.999679		7648.63	-0.026312	0.105818	-0.248653	0.803629	0.971062		7068.79	0.0463086	0.10684	0.433441	0.664695	0.966407
ABAT	20479.7	-0.200544	0.185042	-1.08378	0.278463	0.851955		14365.9	0.0303837	0.0973555	0.31209	0.754972	0.999414		12654.3	0.11443	0.124788	0.917	0.359143	0.999679		11577.9	0.0944835	0.0966594	0.977489	0.328327	0.833673		10312.4	0.0327061	0.0813704	0.401941	0.687727	0.96677
ABCA1	1899.91	0.391836	0.311811	1.25665	0.208882	0.828635		1490.07	-0.0710443	0.155797	-0.456005	0.648386	0.999414		1487.48	0.0254399	0.185273	0.13731	0.890786	0.999679		1652.73	0.0477619	0.206312	0.231503	0.816924	0.974887		1397.7	0.00316415	0.139806	0.0226324	0.981944	0.998473
ABCA12	141.673	-0.763817	0.462353	-1.65202	0.0985302	0.734911		148.707	-0.526467	0.439775	-1.19713	0.231257	0.999414		150.952	-0.751639	0.383214	-1.96141	0.0498317	0.829547		156.339	-0.7479	0.406415	-1.84024	0.0657331	0.538056		146.476	-0.47874	0.362908	-1.31918	0.18711	0.812865
ABCA13	7.95088	-0.949053	1.09954	-0.863136	0.388063	0.890243		18.8775	0.316796	0.748157	0.423435	0.671978	0.999414		14.7392	0.627556	0.86468	0.725767	0.467982	0.999679		5.02247	-0.747139	1.08712	-0.687265	0.491915	0.899049		5.02207	0.527644	1.3154	0.401129	0.688325	0.966855
ABCA2	8781.92	0.529905	0.286816	1.84754	0.0646685	0.676578		6007.6	-0.0925681	0.13532	-0.684068	0.493932	0.999414		6134.45	-0.0271989	0.0895027	-0.30389	0.761212	0.999679		7304.25	0.114375	0.0703788	1.62514	0.104133	0.623861		7022.79	0.0140948	0.118379	0.119066	0.905223	0.992018
ABCA3	3619.06	-0.203448	0.133169	-1.52774	0.126577	0.776798		4792.71	0.0209741	0.104693	0.20034	0.841215	0.999414		4892.64	-0.0002809	0.102623	-0.00273721	0.997816	0.999679		5438.99	-0.0673492	0.0624592	-1.07829	0.280904	0.807183		4989.42	0.0135398	0.1103	0.122755	0.902301	0.99187
ABCA5	3720.54	-0.220657	0.272628	-0.809371	0.418302	0.902915		3432.78	0.0800586	0.21525	0.371933	0.709943	0.999414		3162.36	-0.369072	0.211453	-1.74541	0.0809136	0.892235		2413.05	-0.249555	0.232196	-1.07476	0.282481	0.808379		2533.28	-0.504683	0.231492	-2.18013	0.0292477	0.529522
ABCA7	382.39	-0.258753	0.267817	-0.966157	0.333966	0.870875		324.768	-0.247582	0.203741	-1.21518	0.224297	0.999414		274.646	-0.147106	0.187081	-0.786325	0.431677	0.999679		247.317	-0.186628	0.220987	-0.84452	0.398379	0.86222		236.68	-0.256179	0.209909	-1.22043	0.222303	0.833797
ABCB1	646.254	0.0327047	0.241334	0.135516	0.892204	0.987635		538.575	-0.15012	0.217821	-0.68919	0.490704	0.999414		510.618	-0.0593851	0.20592	-0.288389	0.773049	0.999679		603.095	-0.116546	0.152313	-0.765176	0.444167	0.879629		515.637	0.0559348	0.146428	0.381994	0.702466	0.969737
ABCB10	271.869	0.0687054	0.181437	0.378674	0.70493	0.960828		222.814	0.0891152	0.227575	0.391586	0.695364	0.999414		181.036	-0.0654608	0.156981	-0.416999	0.676679	0.999679		198.827	0.176981	0.180112	0.982619	0.325795	0.832714		174.556	0.0325844	0.186269	0.174932	0.861133	0.986087
ABCB11	20.8718	0.371916	0.678678	0.548001	0.583691	0.938766		73.533	0.105386	0.360479	0.292351	0.770018	0.999414		63.5514	-0.220144	0.31946	-0.689111	0.490753	0.999679		48.3166	0.430051	0.364368	1.18027	0.237894	0.78182		53.3336	0.0736523	0.283211	0.260062	0.794816	0.979589
ABCB5	1339.5	0.100453	0.241011	0.416799	0.676825	0.953617		985.749	-0.379143	0.246521	-1.53797	0.124055	0.999414		982.318	-0.0612545	0.189737	-0.322839	0.746817	0.999679		1273.26	-0.0335053	0.144768	-0.231442	0.816972	0.974887		1097.82	-0.00893043	0.162632	-0.0549118	0.956209	0.996931
ABCB6	781.56	-0.172564	0.140255	-1.23036	0.218562	0.834973		667.456	0.103091	0.102851	1.00233	0.316184	0.999414		650.06	0.0364349	0.116898	0.31168	0.755284	0.999679		709.237	-0.15483	0.114978	-1.3466	0.178109	0.725666		667.814	0.0605296	0.148192	0.408452	0.682942	0.96677
ABCB7	676.909	0.0938032	0.140658	0.666888	0.504844	0.922025		750.35	-0.00336829	0.172504	-0.0195259	0.984422	0.999884		697.315	0.0329303	0.139644	0.235817	0.813575	0.999679		723.593	0.0633589	0.126982	0.498961	0.617807	0.935702		679.139	0.0532149	0.129836	0.409863	0.681906	0.96677
ABCB8	1028.64	-0.0963225	0.160807	-0.598996	0.549175	0.929458		948.806	0.186659	0.153245	1.21804	0.223207	0.999414		906.995	0.0638228	0.103035	0.619429	0.535633	0.999679		949.487	-0.214124	0.171041	-1.25189	0.21061	0.763923		834.434	0.0876133	0.160598	0.545543	0.58538	0.95029
ABCB9	315.085	-0.296602	0.35676	-0.831376	0.405761	0.897846		550.317	-0.191109	0.171441	-1.11472	0.26497	0.999414		599.286	-0.131601	0.114404	-1.15032	0.250012	0.999679		630.96	-0.0852688	0.140213	-0.608137	0.543097	0.917759		563.751	0.0416618	0.111835	0.372528	0.7095	0.970556
ABCC1	477.759	-0.172983	0.160548	-1.07745	0.281279	0.853173		532.972	0.0322735	0.174363	0.185093	0.853156	0.999414		517.415	0.0249942	0.110589	0.22601	0.821194	0.999679		493.21	0.0986452	0.189173	0.521455	0.60205	0.934636		475.375	-0.282646	0.156827	-1.80228	0.071502	0.659918
ABCC10	456.701	0.143075	0.203041	0.70466	0.481022	0.916566		398.638	0.250152	0.152831	1.63678	0.101676	0.999414		375.417	0.133225	0.151986	0.87656	0.380726	0.999679		510.647	0.258881	0.161941	1.59862	0.109906	0.634948		487.487	0.177497	0.171641	1.03412	0.301082	0.873171
ABCC2	160.446	0.431178	0.262898	1.6401	0.100985	0.73734		175.444	0.0404564	0.334513	0.120941	0.903737	0.999414		180.277	0.0752715	0.199727	0.376871	0.706269	0.999679		240.242	0.0731078	0.224065	0.32628	0.744212	0.961785		224.573	0.0846624	0.228325	0.370797	0.710788	0.970694
ABCC3	114.408	0.668962	0.361753	1.84922	0.0644256	0.676578		97.8112	0.79395	0.404673	1.96196	0.0497677	0.999414		88.4635	-0.289585	0.402083	-0.720211	0.471395	0.999679		156.079	0.259043	0.267275	0.969202	0.332444	0.834472		154.549	0.398135	0.282524	1.40921	0.158773	0.793328
ABCC4	163.35	0.194657	0.3212	0.606031	0.544494	0.928181		193.65	-0.0186046	0.275571	-0.0675129	0.946173	0.999414		199.722	-0.383823	0.262318	-1.4632	0.143413	0.964437		204.068	0.104623	0.329817	0.317215	0.751081	0.96403		182.216	-0.252823	0.276978	-0.912793	0.361351	0.896707
ABCC5	5870.25	-0.148776	0.241859	-0.615136	0.538465	0.927312		8813.75	-0.109975	0.163832	-0.671266	0.502051	0.999414		9208.18	-0.401382	0.212054	-1.89283	0.0583809	0.857238		5528.26	0.0781643	0.13721	0.569668	0.568903	0.924699		4924.29	-0.0441814	0.106986	-0.412964	0.679633	0.966578
ABCC6	200.716	0.534603	0.481458	1.11038	0.266834	0.850356		226.918	0.0825619	0.412618	0.200093	0.841408	0.999414		252.849	0.252828	0.418228	0.604521	0.545497	0.999679		183.483	-0.425134	0.414502	-1.02565	0.305056	0.82247		178.783	-0.419517	0.460385	-0.911231	0.362174	0.896904
ABCC8	264.349	-0.312824	0.296077	-1.05656	0.290711	0.855575		634.663	-0.586763	0.261904	-2.24037	0.0250667	0.935237		641.105	-0.0418219	0.237725	-0.175926	0.860352	0.999679		898.393	0.0308007	0.218936	0.140683	0.88812	0.984478		832.228	0.0373811	0.178058	0.209937	0.833717	0.985523
ABCC9	486.937	-0.109639	0.234079	-0.468384	0.63951	0.949612		347.288	-0.269281	0.196626	-1.36951	0.17084	0.999414		328.557	-0.0198684	0.17481	-0.113657	0.909509	0.999679		426.302	-0.052466	0.166189	-0.315701	0.752229	0.964235		392.35	-0.0177324	0.129127	-0.137325	0.890774	0.989743
ABCD2	2821.37	-0.0435738	0.189527	-0.229909	0.818163	0.976758		2724.64	0.113388	0.132619	0.85499	0.392557	0.999414		2533.33	0.0164452	0.105928	0.155249	0.876625	0.999679		2577.39	0.0526141	0.108534	0.484769	0.62784	0.936781		2269.34	0.0239778	0.093814	0.255589	0.798268	0.979832
ABCD3	1295.81	0.136195	0.187861	0.72498	0.468464	0.914723		1430.39	0.125204	0.230254	0.543765	0.586604	0.999414		1237.99	-0.0461706	0.15416	-0.299498	0.76456	0.999679		1192.35	0.0941245	0.184748	0.509476	0.610419	0.935248		1096.43	-0.0438607	0.154717	-0.28349	0.776801	0.978411
ABCD4	466.507	0.235113	0.160304	1.46667	0.142466	0.789879		356.564	0.0596364	0.230618	0.258594	0.795949	0.999414		325.998	0.294454	0.123673	2.38092	0.0172697	0.636543		398.001	0.192815	0.132993	1.44981	0.147112	0.690359		370.606	0.151388	0.1618	0.935647	0.349455	0.890566
ABCE1	1843.18	0.0510704	0.143359	0.356242	0.721659	0.962813		2084	-0.0061401	0.125994	-0.0487334	0.961132	0.999414		1910.51	0.0724608	0.0958566	0.755929	0.449692	0.999679		2120.11	0.11474	0.11288	1.01648	0.309399	0.824179		1910.41	0.13256	0.131792	1.00582	0.314501	0.874674
ABCF2	2992.98	-0.063963	0.129612	-0.493496	0.621662	0.945596		3335.22	-0.0683542	0.132313	-0.516609	0.605429	0.999414		3369.84	-0.0841337	0.122237	-0.688285	0.491274	0.999679		3075.33	-0.0353918	0.126252	-0.280327	0.779227	0.967051		2843.75	0.0766934	0.113917	0.673241	0.500794	0.932409
ABCF3	1813.46	-0.0732803	0.145974	-0.502009	0.615661	0.94495		1534.6	0.0899417	0.123884	0.726017	0.467828	0.999414		1479.19	0.00852339	0.103962	0.0819852	0.934658	0.999679		1364.84	-0.0382297	0.109555	-0.348954	0.727124	0.955752		1232.49	0.108882	0.0957347	1.13733	0.255401	0.847624
ABCG1	988.153	-0.0937481	0.291383	-0.321735	0.747654	0.967777		1476.44	0.0623231	0.197585	0.315424	0.75244	0.999414		1382.72	0.147436	0.192066	0.76763	0.442707	0.999679		1690.32	-0.170037	0.206498	-0.823431	0.410263	0.865248		1307.27	0.0775425	0.200959	0.385863	0.699598	0.969737
ABCG2	7.93013	-0.734774	1.07998	-0.680359	0.496277	0.91866		4.40552	-0.156964	0.941136	-0.166781	0.867542	NA		4.1166	0.393662	1.09501	0.359506	0.719216	0.999679		4.83962	-0.734652	1.10132	-0.667063	0.504732	0.904207		6.08722	-0.748827	0.792128	-0.945336	0.344487	0.889955
ABCG4	1393.58	-0.183562	0.277805	-0.660758	0.508768	0.923217		1308.51	-0.123172	0.150459	-0.81864	0.412992	0.999414		1340.55	-0.0708479	0.154028	-0.459966	0.64554	0.999679		1430.31	-0.122846	0.113526	-1.0821	0.279208	0.807183		1316.91	-0.107923	0.128379	-0.840661	0.400538	0.906708
ABCG5	7.15433	-0.0282218	0.635506	-0.0444085	0.964579	0.997009		12.0829	-0.0455059	0.638592	-0.0712598	0.943191	0.999414		10.5441	0.424618	0.56979	0.745219	0.456139	0.999679		9.40509	0.0323803	0.594967	0.0544237	0.956598	0.991658		8.00408	-0.846866	0.648835	-1.30521	0.191821	0.815243
ABHD10	310.203	-0.00167803	0.158583	-0.0105814	0.991557	0.999572		207.416	0.00754938	0.204229	0.0369652	0.970513	0.999414		191.137	0.0473319	0.196943	0.240333	0.810072	0.999679		196.338	0.083085	0.174548	0.476	0.634075	0.937908		181.307	-0.079776	0.199552	-0.399775	0.689322	0.96731
ABHD11	829.302	0.00714533	0.195524	0.0365445	0.970848	0.998017		827.066	-0.0276667	0.159942	-0.172979	0.862668	0.999414		786.947	-0.0379585	0.106752	-0.355577	0.722157	0.999679		839.156	-0.113406	0.19878	-0.57051	0.568332	0.924698		793.931	0.102996	0.134528	0.765607	0.44391	0.919063
ABHD12	3631.46	0.119512	0.259324	0.460862	0.644898	0.949632		3360.58	0.135954	0.218926	0.621004	0.534597	0.999414		3238.09	-0.174912	0.18153	-0.963543	0.335275	0.999679		1558.2	-0.126741	0.0851093	-1.48916	0.136445	0.676081		1419.67	-0.0879757	0.0879698	-1.00007	0.317278	0.875597
ABHD12B	1124.35	-0.0311733	0.181539	-0.171717	0.86366	0.982542		836.324	0.175514	0.212012	0.827852	0.407754	0.999414		743.008	-0.0928755	0.168837	-0.550089	0.582259	0.999679		712.261	-0.132868	0.167944	-0.791145	0.428859	0.87049		651.23	-0.0437955	0.15552	-0.281607	0.778245	0.978571
ABHD13	387.69	-0.0217394	0.232567	-0.0934755	0.925526	0.992473		585.405	0.0588026	0.12857	0.45736	0.647412	0.999414		541.312	-0.0255892	0.120406	-0.212525	0.831698	0.999679		593.116	0.158053	0.154446	1.02335	0.306142	0.822582		528.546	0.0661503	0.15372	0.43033	0.666956	0.966407
ABHD14A	376.565	0.105244	0.203124	0.518127	0.60437	0.943659		408.46	0.280027	0.194875	1.43696	0.15073	0.999414		363.673	-0.00130012	0.159238	-0.00816461	0.993486	0.999679		326.123	-0.0359917	0.202755	-0.177513	0.859105	0.980251		311.035	0.181325	0.226594	0.800221	0.423583	0.913965
ABHD14B	377.603	0.415078	0.300579	1.38093	0.167301	0.812158		335.142	0.327193	0.178124	1.83688	0.066227	0.999414		291.987	0.0515432	0.184224	0.279785	0.779642	0.999679		272.639	-0.0903458	0.285374	-0.316588	0.751557	0.964103		251.73	0.207173	0.290848	0.712304	0.476276	0.928153
ABHD15	656.465	0.35558	0.21019	1.69171	0.0907015	0.727435		546.297	0.0260509	0.196828	0.132353	0.894705	0.999414		504.589	0.0932163	0.167952	0.555019	0.578882	0.999679		503.465	0.0258603	0.196618	0.131526	0.895359	0.985884		482.678	0.254479	0.158642	1.60411	0.10869	0.73209
ABHD16A	769.919	0.173727	0.139011	1.24974	0.211396	0.828635		784.588	0.0889812	0.172093	0.517053	0.605119	0.999414		734.666	-0.0230901	0.138261	-0.167004	0.867367	0.999679		767.465	-0.0345527	0.161592	-0.213826	0.830683	0.977449		743.636	0.14548	0.176543	0.824051	0.409911	0.91102
ABHD17A	1157.64	0.0144046	0.169184	0.085142	0.932149	0.993503		2338.89	0.106836	0.17914	0.596386	0.550918	0.999414		2411.41	-0.0916615	0.157387	-0.582395	0.560301	0.999679		2022.21	-0.238894	0.172497	-1.38492	0.166078	0.708287		1777.96	0.0923952	0.142129	0.650081	0.51564	0.936008
ABHD17B	281.554	0.251188	0.229505	1.09448	0.273746	0.851381		271.902	0.295313	0.170701	1.73	0.0836294	0.999414		244.759	0.0130864	0.170875	0.0765848	0.938954	0.999679		244.745	0.218247	0.1947	1.12094	0.262314	0.795069		222.941	-0.0172668	0.193041	-0.0894462	0.928727	0.994256
ABHD17C	481.503	-0.0405524	0.140315	-0.28901	0.772574	0.970304		894.26	0.0931826	0.122085	0.763261	0.445308	0.999414		834.87	0.0710351	0.0832093	0.853692	0.393276	0.999679		1072.84	0.246304	0.125907	1.95624	0.0504363	0.491929		996.727	0.0361007	0.0953847	0.378475	0.705078	0.970556
ABHD18	469.519	0.063958	0.186524	0.342894	0.731678	0.964916		444.265	0.116477	0.207435	0.561508	0.574452	0.999414		423.592	0.487397	0.186632	2.61154	0.00901357	0.506852		632.788	0.188501	0.169891	1.10954	0.267197	0.799346		551.274	0.078745	0.172045	0.4577	0.647168	0.964986
ABHD2	1413.31	-0.592787	0.213926	-2.77099	0.00558867	0.382719		2763.68	-0.0615579	0.214605	-0.286842	0.774233	0.999414		2667.8	-0.350892	0.155011	-2.26365	0.0235954	0.713319		2419.22	-0.251005	0.123175	-2.03779	0.0415705	0.455883		2075.71	-0.273622	0.103102	-2.65389	0.00795701	0.310784
ABHD3	1973.03	0.376117	0.216091	1.74055	0.0817627	0.713326		2454.35	0.0631147	0.125716	0.502041	0.615638	0.999414		2215.91	0.0531433	0.138774	0.382949	0.701757	0.999679		1906.48	0.058152	0.125199	0.464478	0.642305	0.937908		1701.35	0.110159	0.15982	0.689269	0.490654	0.930565
ABHD5	238.701	-0.084145	0.270353	-0.311241	0.755617	0.96808		350.085	-0.108684	0.21284	-0.510636	0.609606	0.999414		362.341	-0.104774	0.168579	-0.621515	0.534261	0.999679		484.1	0.0226201	0.196506	0.115111	0.908357	0.986599		436.824	-0.126265	0.210589	-0.599581	0.548785	0.945399
ABHD6	1498.43	-0.18942	0.163001	-1.16208	0.245204	0.844436		3490.01	-0.0198495	0.132056	-0.150311	0.880519	0.999414		3544.84	0.0693511	0.110898	0.625357	0.531737	0.999679		3861.41	-0.176456	0.0762169	-2.31518	0.0206033	0.347006		3466.74	0.0233568	0.101769	0.229507	0.818475	0.984887
ABHD8	908.859	-0.386909	0.187728	-2.061	0.0393026	0.598574		805.364	-0.0710402	0.200248	-0.354761	0.722768	0.999414		801.619	0.0222741	0.161985	0.137508	0.890629	0.999679		887.27	0.0172346	0.117458	0.146729	0.883346	0.984478		852.67	-0.120844	0.156517	-0.772082	0.440066	0.919063
ABI1	2327.91	-0.0911709	0.0764401	-1.19271	0.232983	0.838126		5942.44	0.112539	0.195189	0.576565	0.564233	0.999414		7103.08	-0.237511	0.211615	-1.12237	0.261705	0.999679		3381.79	-0.0392065	0.0846254	-0.463295	0.643153	0.937908		3140.04	-0.0941056	0.0721065	-1.30509	0.191862	0.815243
ABI2	6333.21	-0.0499422	0.140153	-0.356341	0.721585	0.962813		8368.93	-0.0751162	0.18924	-0.396937	0.691414	0.999414		8286.61	0.0225675	0.111027	0.203262	0.83893	0.999679		11368.6	0.135324	0.0922792	1.46646	0.142523	0.685727		10659.4	-0.024701	0.0944309	-0.261577	0.793647	0.979589
ABI3	31.0392	-0.222805	0.478408	-0.465723	0.641414	0.949612		15.9994	-0.17326	0.506424	-0.342124	0.732258	0.999414		14.1614	-0.311367	0.405486	-0.767886	0.442555	0.999679		16.3665	-0.433791	0.381179	-1.13803	0.25511	0.789009		13.5398	0.0537429	0.493098	0.10899	0.91321	0.992023
ABI3BP	91.6339	0.437421	0.741315	0.590061	0.55515	0.931264		224.52	-0.554225	0.545927	-1.0152	0.310011	0.999414		183.012	-0.128587	0.661869	-0.194278	0.845958	0.999679		134.643	0.656976	0.419889	1.56464	0.117667	0.646989		120.488	0.296905	0.335251	0.88562	0.375823	0.900607
ABITRAM	220.064	-0.122054	0.16174	-0.75463	0.450471	0.912778		329.463	0.0947388	0.160263	0.591146	0.554422	0.999414		294.438	-0.0361123	0.109718	-0.329136	0.742053	0.999679		279.217	0.0735652	0.150069	0.490208	0.623987	0.936585		251.715	0.176433	0.17834	0.989305	0.322514	0.877807
ABL1	1183.81	0.332497	0.203833	1.63122	0.102844	0.742126		1292.35	0.137839	0.204731	0.673269	0.500776	0.999414		1103.23	-0.117319	0.141694	-0.827975	0.407685	0.999679		913.182	-0.0922365	0.169515	-0.544119	0.58636	0.928604		839.322	-0.319724	0.151456	-2.111	0.0347723	0.550952
ABL2	862.752	-0.00344126	0.204097	-0.0168609	0.986548	0.99884		978.257	0.00156698	0.119259	0.0131393	0.989517	0.999884		1025.41	-0.0351474	0.118983	-0.295398	0.76769	0.999679		1093.18	-0.0899285	0.102277	-0.879268	0.379256	0.856084		1011.3	-0.116952	0.108781	-1.07511	0.282324	0.863533
ABLIM1	2718.45	0.639894	0.331591	1.92977	0.0536356	0.640515		4085.14	-0.392881	0.231149	-1.69969	0.0891899	0.999414		3057.22	-0.23751	0.195134	-1.21716	0.223543	0.999679		2109.91	0.0906055	0.133578	0.678296	0.497584	0.901703		1980.23	-0.0481187	0.125079	-0.384707	0.700455	0.969737
ABLIM2	2189.85	-0.046021	0.201029	-0.228927	0.818926	0.976758		2053.68	-0.12261	0.207178	-0.59181	0.553978	0.999414		1678.05	0.0612822	0.155358	0.394457	0.693243	0.999679		1910.83	-0.024471	0.135169	-0.18104	0.856336	0.980251		1641.7	0.0544303	0.174042	0.312743	0.754476	0.975299
ABLIM3	1787.13	0.0180554	0.176186	0.102479	0.918377	0.991045		1934.33	-0.0651648	0.186715	-0.349007	0.727084	0.999414		2028.56	-0.176785	0.1509	-1.17154	0.241381	0.999679		2261.38	0.0813517	0.18827	0.432101	0.665668	0.941625		2349.06	-0.148058	0.185408	-0.798551	0.424551	0.914041
ABR	8398.8	-0.398815	0.146867	-2.71549	0.00661779	0.382719		13904.7	0.0250453	0.125373	0.199767	0.841663	0.999414		14672.6	-0.0589968	0.0978355	-0.603021	0.546495	0.999679		15173.7	-0.0174632	0.0731559	-0.238713	0.811328	0.973193		14340.6	-0.0237499	0.110379	-0.215167	0.829637	0.985523
ABRACL	88.7551	-0.440917	0.26438	-1.66774	0.0953672	0.729173		257.264	-0.102391	0.189005	-0.541735	0.588001	0.999414		260.339	0.140508	0.178825	0.78573	0.432026	0.999679		286.723	-0.468869	0.156277	-3.00025	0.00269757	0.132537		257.277	0.0667903	0.201304	0.331787	0.74005	0.974944
ABRAXAS1	342.415	-0.169238	0.170591	-0.992068	0.321164	0.868331		366.139	-0.076625	0.157809	-0.485555	0.627283	0.999414		375.303	0.052471	0.12904	0.406624	0.684284	0.999679		404.608	-0.0607901	0.119891	-0.507045	0.612123	0.935628		368.099	0.146108	0.155391	0.940259	0.347085	0.890374
ABRAXAS2	253.565	-0.129883	0.176212	-0.737082	0.461072	0.913037		330.95	-0.0105816	0.14722	-0.0718761	0.9427	0.999414		313.062	0.0604153	0.116243	0.519734	0.603249	0.999679		364.133	0.229557	0.13434	1.70877	0.0874934	0.594256		342.401	0.0454056	0.144489	0.31425	0.753331	0.975299
ABTB1	2658.43	-0.0345743	0.152589	-0.226584	0.820747	0.976758		2710.31	0.0181486	0.130018	0.139586	0.888987	0.999414		2604.89	-0.0959678	0.0862761	-1.11233	0.265995	0.999679		2794.86	-0.0152715	0.0770783	-0.19813	0.842944	0.978201		2566.01	-0.0199016	0.0759202	-0.262139	0.793214	0.979589
ABTB2	792.762	0.819708	0.378708	2.16449	0.030427	0.565396		434.456	0.148869	0.161244	0.923255	0.355874	0.999414		397.824	0.0865102	0.20032	0.431861	0.665843	0.999679		314.913	0.288661	0.176773	1.63295	0.10248	0.621402		282.371	0.258903	0.186096	1.39123	0.164155	0.7977
ACAA1	1152.3	0.0197984	0.20812	0.0951297	0.924212	0.992076		1008.01	-0.0635277	0.21483	-0.295712	0.76745	0.999414		935.246	-0.148853	0.163006	-0.91318	0.361148	0.999679		936.479	-0.321908	0.217649	-1.47902	0.139135	0.679013		813.604	-0.0800245	0.19701	-0.406196	0.684599	0.96677
ACAA2	1157.36	0.351153	0.159742	2.19825	0.027931	0.555587		1122.73	0.257195	0.148558	1.73128	0.0834018	0.999414		968.38	0.151987	0.105881	1.43545	0.151159	0.968342		815.401	-0.127287	0.146337	-0.869819	0.384399	0.85772		714.99	0.156349	0.140303	1.11437	0.26512	0.853787
ACACA	2648.22	-0.127814	0.103595	-1.23379	0.217282	0.833707		2182.31	-0.158626	0.136022	-1.16618	0.243543	0.999414		2089.64	-0.114456	0.060626	-1.8879	0.0590399	0.857238		2440.17	-0.208386	0.0871203	-2.39193	0.0167599	0.307848		2263.27	-0.262979	0.117865	-2.23119	0.0256688	0.507718
ACACB	24.9971	-1.40883	0.619135	-2.27549	0.0228769	0.531138		13.2713	-0.370782	0.635671	-0.583293	0.559696	0.999414		12.5808	-0.405489	0.650387	-0.623458	0.532983	0.999679		9.09853	-2.3071	0.787095	-2.93116	0.00337701	0.146467		6.5307	-1.27774	0.829703	-1.53999	0.123562	0.753178
ACAD10	114.684	0.454103	0.338566	1.34126	0.179837	0.8197		80.426	0.567796	0.268601	2.1139	0.0345239	0.999414		72.002	0.309697	0.246879	1.25445	0.209679	0.999679		67.8554	0.26839	0.35908	0.747438	0.454799	0.885446		60.9362	0.383893	0.282684	1.35803	0.174455	0.80686
ACAD11	1246.32	0.248543	0.202245	1.22892	0.2191	0.83562		1055.56	0.101585	0.191929	0.529286	0.596607	0.999414		989.582	0.114584	0.18727	0.611866	0.540627	0.999679		882.593	0.130671	0.171524	0.761822	0.446166	0.881055		794.607	0.221769	0.181599	1.2212	0.222009	0.833657
ACAD8	674.661	0.182904	0.168395	1.08616	0.277408	0.851955		627.203	0.125915	0.177467	0.709511	0.478007	0.999414		587.289	0.040527	0.118214	0.342827	0.731728	0.999679		571.459	-0.210124	0.203177	-1.03419	0.301047	0.820701		492.868	0.0960437	0.198745	0.48325	0.628918	0.962372
ACAD9	2575.08	0.0593308	0.111855	0.530428	0.595815	0.941769		2352.54	-0.0833494	0.148885	-0.559824	0.575599	0.999414		2358.06	0.0176476	0.0969255	0.182073	0.855525	0.999679		2539.28	0.0652408	0.104011	0.627248	0.530496	0.913455		2311.83	0.0971011	0.0916202	1.05982	0.289226	0.868642
ACADL	1834.92	0.1554	0.209465	0.741888	0.458155	0.912778		1609.71	0.0451354	0.118086	0.382224	0.702295	0.999414		1448.68	0.0244058	0.120755	0.20211	0.839831	0.999679		1537.41	-0.12889	0.13233	-0.974001	0.330056	0.833673		1321.5	-0.0264822	0.151859	-0.174387	0.861562	0.986273
ACADM	1053.6	-0.113206	0.19357	-0.584834	0.558659	0.93185		929.114	-0.067348	0.172862	-0.389604	0.696829	0.999414		836.835	-0.0355952	0.121929	-0.291934	0.770337	0.999679		759.974	-0.0302063	0.149321	-0.202291	0.839689	0.978201		679.939	0.0790655	0.137462	0.575181	0.565169	0.947187
ACADS	1018.96	0.156886	0.179533	0.873857	0.382196	0.889566		839.714	-0.135113	0.103318	-1.30774	0.190963	0.999414		850.067	-0.025924	0.11716	-0.22127	0.824882	0.999679		965.799	-0.0641392	0.155536	-0.412375	0.680064	0.944744		871.417	0.0843143	0.127999	0.658711	0.510081	0.934544
ACADSB	1002.1	-0.23045	0.130883	-1.76074	0.0782831	0.709001		891.896	-0.178061	0.12221	-1.45701	0.145113	0.999414		856.944	-0.144141	0.149521	-0.964018	0.335037	0.999679		857.874	-0.240338	0.1505	-1.59693	0.110281	0.635166		751.822	-0.196158	0.114726	-1.70979	0.0873038	0.688104
ACADVL	466.837	0.287468	0.308746	0.931082	0.351811	0.877344		432.257	0.138004	0.264248	0.522253	0.601494	0.999414		376.494	0.113159	0.193052	0.586155	0.557772	0.999679		417.604	-0.150916	0.156342	-0.965296	0.334396	0.836073		392.572	0.0349647	0.170065	0.205596	0.837106	0.985523
ACAN	119.089	0.599795	0.632473	0.948334	0.34296	0.873969		37.1079	1.19573	0.627227	1.90638	0.056601	0.999414		29.1014	1.89436	0.617149	3.06953	0.00214397	0.275969		23.9992	0.983856	0.626889	1.56943	0.116549	0.646146		20.1744	0.489518	0.665349	0.735731	0.461894	0.923276
ACAP1	280.5	0.723019	0.506759	1.42675	0.153652	0.800676		103.847	0.182462	0.459707	0.39691	0.691434	0.999414		94.8612	-0.676452	0.484657	-1.39573	0.162795	0.973887		60.8898	-0.475192	0.419866	-1.13177	0.257731	0.791221		57.1713	-0.7559	0.441607	-1.71171	0.086951	0.688104
ACAP2	777.623	-0.0888978	0.215397	-0.412716	0.679815	0.954129		1498.48	-0.000259859	0.192313	-0.00135123	0.998922	0.999991		1612.03	-0.0576501	0.151383	-0.380824	0.703334	0.999679		1696.53	0.043164	0.176221	0.244943	0.806501	0.971436		1457.11	-0.107071	0.170727	-0.627147	0.530563	0.94029
ACAP3	648.003	-0.32945	0.326381	-1.0094	0.312781	0.864502		1288.45	-0.0452664	0.26221	-0.172634	0.862939	0.999414		1351.69	-0.081681	0.171877	-0.47523	0.634623	0.999679		1724.97	-0.00361457	0.225555	-0.0160252	0.987214	0.997851		1567.82	-0.204734	0.213308	-0.959804	0.337154	0.887002
ACAT1	2456.59	-0.0249091	0.222967	-0.111716	0.911048	0.990531		3160.37	0.205343	0.0938233	2.18861	0.0286252	0.95875		3123.74	0.27729	0.129521	2.14088	0.0322835	0.777061		4103.31	0.372864	0.119341	3.12437	0.00178186	0.111951		3757.93	0.419586	0.136119	3.08249	0.00205279	0.16395
ACAT2	731.079	-0.347925	0.18843	-1.84645	0.0648276	0.676578		737.033	0.197138	0.174289	1.1311	0.258014	0.999414		696.279	-0.00952926	0.137361	-0.0693741	0.944692	0.999679		668.983	-0.101114	0.155113	-0.651871	0.514485	0.907339		586.143	0.149271	0.15347	0.972637	0.330734	0.883457
ACBD3	893.099	-0.137254	0.0858807	-1.5982	0.109999	0.751557		975.969	0.0338363	0.091589	0.369436	0.711803	0.999414		963.16	-0.0863326	0.0779168	-1.10801	0.267858	0.999679		933.351	0.0868388	0.073569	1.18037	0.237852	0.78182		848.728	-0.0519626	0.0768593	-0.676074	0.498994	0.932121
ACBD4	819.286	-0.0258192	0.165462	-0.156043	0.875999	0.984547		756.188	-0.215125	0.212997	-1.00999	0.3125	0.999414		716.902	-0.18666	0.149763	-1.24637	0.212629	0.999679		714.776	-0.331891	0.186053	-1.78386	0.074447	0.561598		655.645	-0.141553	0.138326	-1.02333	0.306152	0.873972
ACBD5	1417.22	0.0199571	0.17174	0.116205	0.90749	0.989795		1383.12	-0.0403804	0.136536	-0.295749	0.767421	0.999414		1380.72	-0.0959964	0.117585	-0.816403	0.41427	0.999679		1436.29	0.0751338	0.126943	0.59187	0.553937	0.919582		1301.34	-0.0351091	0.126795	-0.276896	0.78186	0.979077
ACBD6	897.213	-0.0529987	0.182406	-0.290553	0.771393	0.97021		806.45	-0.00614763	0.127376	-0.0482638	0.961506	0.999414		739.727	-0.0382417	0.10872	-0.351745	0.725029	0.999679		817.264	-0.0961267	0.151123	-0.636082	0.524723	0.910897		739.144	0.134888	0.140869	0.957539	0.338295	0.887471
ACBD7	2635.82	0.327733	0.259611	1.2624	0.206805	0.828635		2063.4	0.0842147	0.18191	0.462948	0.643402	0.999414		2016.55	0.355605	0.154487	2.30185	0.0213438	0.690887		2319.79	0.409843	0.228809	1.7912	0.0732612	0.556653		2176.34	0.411275	0.214709	1.91549	0.0554295	0.625666
ACE	521.887	-0.811375	0.308375	-2.63113	0.00851008	0.383859		562.816	-0.122899	0.174226	-0.705399	0.480562	0.999414		545.636	-0.325825	0.195642	-1.66541	0.0958307	0.917695		404.854	-0.726987	0.17728	-4.10079	4.12e-05	0.0117764		315.534	-0.34755	0.217945	-1.59467	0.110786	0.732352
ACER2	297.969	-0.0378558	0.297149	-0.127397	0.898627	0.988193		322.88	0.0453546	0.152312	0.297775	0.765875	0.999414		343.745	-0.0666537	0.193128	-0.345128	0.729998	0.999679		323.75	0.130488	0.187708	0.695168	0.48695	0.896698		297.061	-0.263467	0.174535	-1.50954	0.131161	0.763543
ACER3	799.283	0.226779	0.201493	1.1255	0.260379	0.850356		790.126	0.240813	0.186774	1.28933	0.197285	0.999414		647.24	0.0173683	0.179103	0.0969742	0.922747	0.999679		481.635	-0.11093	0.202646	-0.547408	0.584098	0.927498		406.075	-0.103675	0.193457	-0.535908	0.592022	0.951769
ACHE	9272.23	-0.0974462	0.278048	-0.350465	0.72599	0.963027		8318.69	0.219795	0.194237	1.13158	0.257811	0.999414		8074.65	0.112035	0.147034	0.761964	0.446082	0.999679		8180.49	0.285036	0.139576	2.04216	0.0411362	0.455341		7884.77	0.233968	0.162255	1.44197	0.14931	0.782224
ACKR2	13.1312	1.46981	0.969483	1.51608	0.1295	0.776798		16.9053	0.0175444	0.684134	0.0256446	0.979541	0.999884		15.0922	-0.603326	0.685809	-0.879728	0.379006	0.999679		9.06746	-0.848938	0.691832	-1.22709	0.21979	0.770272		7.55322	-0.586036	0.720576	-0.813289	0.416053	0.912143
ACKR3	278.055	-0.71232	0.269934	-2.63886	0.00831848	0.382719		280.898	-0.00797358	0.71443	-0.0111608	0.991095	0.999884		128.568	0.801055	0.491993	1.62818	0.103486	0.933945		243.209	-0.456223	0.393043	-1.16075	0.245745	0.78497		242.564	-0.0383509	0.225694	-0.169924	0.86507	0.987049
ACKR4	26.7005	-0.076221	0.479861	-0.15884	0.873795	0.984144		27.9335	0.0781942	0.413427	0.189137	0.849986	0.999414		25.001	0.491268	0.369711	1.32879	0.183918	0.989271		29.5582	0.459584	0.333905	1.37639	0.168701	0.711224		25.3039	-0.253214	0.404838	-0.62547	0.531663	0.940471
ACLY	8580.51	-0.437332	0.213331	-2.05002	0.0403627	0.599899		5830.39	0.0426594	0.114289	0.373261	0.708954	0.999414		5926.38	-0.180613	0.119034	-1.51733	0.129183	0.946796		4722.17	-0.0917536	0.0746314	-1.22942	0.218913	0.769946		4392.32	-0.0999271	0.0787832	-1.26838	0.204662	0.82486
ACMSD	71.3476	-0.283086	0.488594	-0.579389	0.562326	0.932804		26.7484	-0.363105	0.451929	-0.803458	0.42171	0.999414		34.0582	0.303351	0.371573	0.816396	0.414274	0.999679		36.342	-0.282515	0.411971	-0.685764	0.492862	0.899407		36.7471	0.0482533	0.351997	0.137084	0.890964	0.989743
ACO1	1204.07	-0.0925028	0.103214	-0.896221	0.370135	0.886961		1496.38	0.019904	0.132414	0.150317	0.880514	0.999414		1374.5	-0.0952358	0.0917502	-1.03799	0.299275	0.999679		1205.8	-0.100422	0.0639954	-1.56921	0.1166	0.646146		1090.3	-0.0144671	0.0623119	-0.232172	0.816404	0.984825
ACO2	13622.9	-0.12865	0.202067	-0.636671	0.524339	0.923744		13621.8	-0.0139373	0.104957	-0.132791	0.894359	0.999414		13571.5	-0.0705648	0.0889707	-0.793124	0.427705	0.999679		13582.1	0.00433923	0.0835262	0.0519505	0.958568	0.991658		12693	0.111634	0.0746502	1.49543	0.134802	0.769095
ACOD1	10.1643	-0.0119776	0.705988	-0.0169657	0.986464	0.99884		24.8007	0.00359519	0.578212	0.00621778	0.995039	0.999967		28.4813	-0.0176851	0.549329	-0.0321941	0.974317	0.999679		24.0317	0.0787987	0.51706	0.152398	0.878873	0.984456		15.146	0.833225	0.565924	1.47233	0.140933	0.774957
ACOT11	671.844	-0.0256258	0.215819	-0.118737	0.905483	0.989496		675.075	0.0208311	0.156906	0.132762	0.894382	0.999414		548.765	-0.194688	0.141897	-1.37203	0.170054	0.980684		695.262	-0.23383	0.151278	-1.5457	0.122178	0.655367		638.186	-0.142389	0.193791	-0.734756	0.462488	0.923324
ACOT12	609.608	0.0377268	0.478875	0.0787821	0.937206	0.994392		456.393	-0.428813	0.242499	-1.76831	0.0770086	0.999414		442.849	-0.107838	0.241488	-0.446557	0.655195	0.999679		475.924	-0.311573	0.262104	-1.18874	0.234542	0.78182		422.337	-0.0018874	0.232042	-0.00813388	0.99351	0.999119
ACOT13	752.871	0.107762	0.241438	0.446336	0.655354	0.949765		707.038	-0.106397	0.143452	-0.74169	0.458275	0.999414		675.902	0.0251826	0.159164	0.158218	0.874285	0.999679		705.19	-0.0303784	0.148611	-0.204415	0.838029	0.978201		645.157	0.280947	0.169972	1.65291	0.0983496	0.718011
ACOT7	10883.7	-0.139263	0.290049	-0.480137	0.63113	0.948402		6718.91	0.0809364	0.155633	0.520048	0.60303	0.999414		6677.36	0.0163972	0.113361	0.144646	0.884991	0.999679		6508.54	0.0777783	0.125244	0.621012	0.534591	0.914647		6295.24	0.200054	0.133524	1.49827	0.134064	0.767317
ACOT8	366.78	-0.0231065	0.211574	-0.109213	0.913034	0.990531		236.504	-0.0142417	0.247412	-0.0575626	0.954097	0.999414		219.32	0.178247	0.212003	0.840776	0.400474	0.999679		253.06	0.0641132	0.238379	0.268955	0.787965	0.970531		236.825	0.17796	0.213561	0.833296	0.404678	0.908129
ACOT9	1258.7	-0.0197012	0.17977	-0.109591	0.912734	0.990531		1526.71	-0.117789	0.158351	-0.743848	0.456969	0.999414		1409.03	-0.0644297	0.147154	-0.43784	0.661503	0.999679		1682.99	0.058316	0.126083	0.462521	0.643708	0.937908		1544.07	-0.0488927	0.150956	-0.323887	0.746024	0.974944
ACOX1	2548.51	-0.152949	0.0899906	-1.69961	0.0892037	0.726237		2920.96	0.00939339	0.126012	0.0745436	0.940578	0.999414		2826.48	-0.141987	0.0799528	-1.77588	0.0757526	0.885919		2507.03	-0.083496	0.0755037	-1.10585	0.26879	0.8007		2284.99	-0.144768	0.0717219	-2.01846	0.043543	0.592077
ACOX2	608.962	0.15701	0.279321	0.562112	0.57404	0.936144		518.237	-0.130001	0.229263	-0.567037	0.570689	0.999414		431.287	-0.0590128	0.146204	-0.403632	0.686483	0.999679		387.254	-0.358768	0.132605	-2.70553	0.00681953	0.20265		353.217	-0.205031	0.152873	-1.34118	0.179861	0.810191
ACP1	987.999	-0.162575	0.209494	-0.776035	0.437728	0.907069		1367.86	-0.129392	0.1426	-0.907381	0.364205	0.999414		1373.36	0.0165864	0.131879	0.12577	0.899914	0.999679		1467.18	0.125899	0.0994087	1.26648	0.205342	0.759049		1364.35	0.080106	0.127513	0.62822	0.52986	0.940165
ACP2	1368.83	0.038374	0.113721	0.33744	0.735785	0.966152		1569.22	0.129658	0.133439	0.971659	0.33122	0.999414		1434.6	0.0260933	0.0724634	0.360089	0.718781	0.999679		1396.36	-0.0175774	0.0632095	-0.278082	0.780949	0.967773		1286.26	-0.00470493	0.089373	-0.0526438	0.958016	0.996931
ACP5	56.1042	-0.0104029	0.591491	-0.0175876	0.985968	0.99884		59.0927	0.365082	0.446367	0.817896	0.413417	0.999414		41.2448	0.28145	0.549939	0.511784	0.608802	0.999679		45.456	0.0795933	0.51722	0.153887	0.877699	0.984452		38.9185	0.0873682	0.473162	0.184647	0.853506	0.985842
ACP6	626.902	0.114285	0.223215	0.511995	0.608654	0.94495		536.093	-0.133874	0.205404	-0.651761	0.514555	0.999414		482.79	-0.0955136	0.188116	-0.507737	0.611637	0.999679		498.712	-0.167306	0.201135	-0.831809	0.405517	0.864194		458.967	0.0375404	0.190404	0.197162	0.843701	0.985523
ACSBG1	1259.96	0.240558	0.236353	1.01779	0.308777	0.864502		1134.27	0.0118608	0.146353	0.0810429	0.935408	0.999414		1056.3	0.0354046	0.137225	0.258003	0.796404	0.999679		1021.74	-0.228251	0.154514	-1.47721	0.139618	0.679317		831.102	-0.052681	0.131003	-0.402135	0.687584	0.96677
ACSBG2	1240.09	-0.265387	0.24682	-1.07523	0.282273	0.853173		807.929	-0.472032	0.182776	-2.58258	0.0098066	0.75471		849.171	-0.385187	0.196588	-1.95936	0.0500703	0.829547		1955.96	0.000453881	0.16377	0.00277146	0.997789	0.999967		2026.74	-0.216077	0.17588	-1.22854	0.219243	0.833657
ACSF2	27.1191	1.97667	0.737695	2.67952	0.00737273	0.382719		59.9171	1.0613	0.523919	2.02569	0.0427963	0.999414		43.0999	0.346759	0.490452	0.70702	0.479554	0.999679		23.117	-0.472806	0.574658	-0.822762	0.410643	0.865248		12.7407	0.629995	0.708368	0.889361	0.373809	0.899951
ACSL1	758.995	0.00837727	0.151466	0.055308	0.955893	0.997009		795.58	-0.240076	0.119079	-2.0161	0.0437891	0.999414		744.04	-0.0983882	0.124881	-0.787856	0.430781	0.999679		1033.02	-0.0189449	0.164767	-0.11498	0.908461	0.986599		946.07	-0.0260435	0.12416	-0.209758	0.833857	0.985523
ACSL3	1977.51	-0.279896	0.231947	-1.20673	0.227538	0.838126		2253.43	-0.139639	0.129707	-1.07657	0.281671	0.999414		1962.36	-0.0854718	0.11161	-0.76581	0.443789	0.999679		2153.06	-0.107543	0.167128	-0.643476	0.519915	0.909487		1911.46	-0.246897	0.151794	-1.62653	0.103837	0.727679
ACSL4	3754.51	-0.461784	0.237977	-1.94046	0.0523236	0.638293		6853.68	-0.0852671	0.160082	-0.532648	0.594277	0.999414		6556.05	-0.226265	0.120344	-1.88016	0.0600868	0.857962		7417.92	-0.218251	0.160398	-1.36068	0.173615	0.718921		6322.32	-0.360123	0.123179	-2.92356	0.00346048	0.206487
ACSL6	3931.95	-0.244459	0.252069	-0.969809	0.332142	0.870875		4680.88	-0.317305	0.140108	-2.26471	0.0235305	0.920213		4737.61	-0.247448	0.152576	-1.6218	0.104847	0.934762		5439.24	-0.0904141	0.190634	-0.474282	0.635299	0.937908		4818.37	-0.183592	0.159274	-1.15268	0.249042	0.846461
ACSS1	126.706	0.193632	0.284787	0.679918	0.496556	0.91866		167.557	-0.209524	0.266279	-0.786859	0.431364	0.999414		141.554	-0.0807294	0.223269	-0.361579	0.717666	0.999679		148.47	0.0393153	0.261692	0.150235	0.880579	0.984478		138.499	-0.400571	0.201548	-1.98747	0.0468702	0.602613
ACSS2	2221.26	0.153547	0.210001	0.731174	0.464673	0.913576		1406.07	0.149182	0.175379	0.850624	0.394978	0.999414		1197.26	-0.00411696	0.118285	-0.0348055	0.972235	0.999679		906.602	-0.0602769	0.129447	-0.465649	0.641467	0.937908		814.031	0.106701	0.10154	1.05083	0.293337	0.870028
ACSS3	45.3727	1.05217	0.491144	2.14228	0.0321706	0.572988		21.7119	-0.0854338	0.427102	-0.200031	0.841456	0.999414		16.4269	-0.360785	0.46802	-0.770874	0.440781	0.999679		9.94776	-0.625186	0.623105	-1.00334	0.315697	0.82705		7.33535	-0.115557	0.670594	-0.17232	0.863186	0.986706
ACTA1	29.5645	-0.817175	0.430488	-1.89826	0.0576624	0.656175		29.156	-0.429074	0.473883	-0.905443	0.365231	0.999414		23.8505	0.796158	0.556105	1.43167	0.152239	0.968446		68.3056	-0.860444	0.43831	-1.9631	0.049635	0.488974		42.6204	-0.440197	0.480329	-0.916448	0.359432	0.895335
ACTA2	144.315	-0.316043	0.488186	-0.647383	0.517384	0.923217		247.282	1.10214	0.588698	1.87216	0.0611847	0.999414		198.767	0.143751	0.389869	0.368716	0.712339	0.999679		153.09	-0.13076	0.284274	-0.45998	0.64553	0.937908		135.365	1.05502	0.289683	3.64199	0.000270538	0.0617628
ACTB	29377.7	0.0371253	0.109494	0.339061	0.734564	0.965494		41193.5	0.149398	0.139444	1.07139	0.283996	0.999414		40054.7	-0.0138888	0.10302	-0.134816	0.892757	0.999679		35205.1	0.0305452	0.09881	0.30913	0.757222	0.964583		33028.9	0.0993176	0.0971708	1.02209	0.306737	0.874103
ACTG1	32583.8	0.0242623	0.145735	0.166483	0.867777	0.982711		37813.2	0.194849	0.137643	1.41561	0.156889	0.999414		36383.8	-0.015397	0.102328	-0.150468	0.880396	0.999679		31141.3	-0.014317	0.107372	-0.13334	0.893925	0.985884		28975.4	0.101751	0.110478	0.92101	0.357045	0.894905
ACTG2	131.622	-0.765128	0.359421	-2.12878	0.0332726	0.578111		116.935	-0.70587	0.371459	-1.90026	0.0573988	0.999414		115.696	-0.539285	0.283065	-1.90517	0.0567584	0.854019		106.285	-0.725537	0.377652	-1.92118	0.0547089	0.503604		98.8406	-0.726904	0.339186	-2.14308	0.0321065	0.541533
ACTL10	15.2122	-0.581642	0.493257	-1.17919	0.238324	0.838471		31.941	-1.07762	0.571537	-1.88547	0.0593662	0.999414		38.1824	-0.516422	0.38757	-1.33246	0.182709	0.989271		71.8087	-0.745782	0.517972	-1.43981	0.149921	0.69361		55.5385	-0.2545	0.398669	-0.638375	0.523229	0.93827
ACTL6A	343.407	0.444276	0.221986	2.00137	0.0453527	0.621929		253.101	0.175107	0.152617	1.14736	0.251232	0.999414		206.466	0.221575	0.142161	1.55862	0.119085	0.939228		247.396	-0.0638176	0.132492	-0.481673	0.630038	0.937383		214.768	0.223041	0.140799	1.58411	0.113169	0.737353
ACTN1	2082.58	0.137069	0.188931	0.7255	0.468145	0.914723		3670.83	0.226524	0.123079	1.84048	0.065698	0.999414		3496.85	-0.143681	0.0808073	-1.77807	0.0753925	0.885919		2972.14	-0.0561905	0.104914	-0.535586	0.592245	0.930267		2486.82	0.0664897	0.0881346	0.75441	0.450603	0.92103
ACTN2	24.2078	1.56763	0.601216	2.60744	0.00912224	0.395059		19.5191	0.588851	0.580116	1.01506	0.310079	0.999414		14.8251	0.292595	0.470492	0.621892	0.534013	0.999679		11.4077	-0.039107	0.604921	-0.0646481	0.948454	0.991047		10.5454	0.421323	0.563438	0.747771	0.454598	0.922191
ACTR10	5552.3	-0.14845	0.124892	-1.18862	0.234588	0.838126		5243.82	0.00233872	0.120266	0.0194462	0.984485	0.999884		5130.43	-0.149292	0.101681	-1.46824	0.142039	0.962169		5108.06	-0.0667392	0.11797	-0.565728	0.571579	0.925126		4779.72	-0.0578115	0.0983654	-0.587722	0.556719	0.946043
ACTR1A	9174.11	-0.185625	0.146625	-1.26599	0.205518	0.828635		10476.2	0.038946	0.139635	0.278912	0.780313	0.999414		10848.7	-0.176075	0.100141	-1.75827	0.0787015	0.891039		8930.08	-0.0960777	0.077596	-1.23818	0.21565	0.766717		8281.54	-0.0562033	0.0896094	-0.627204	0.530526	0.94029
ACTR2	3166.72	-0.160424	0.174576	-0.918931	0.358132	0.878949		5478.79	0.0404438	0.133054	0.303966	0.761154	0.999414		5498.67	0.0638108	0.0947762	0.673279	0.50077	0.999679		5656.16	0.0430508	0.109113	0.394552	0.693174	0.947641		4937.22	0.00931114	0.115863	0.0803632	0.935948	0.995455
ACTR3	1870.51	-0.138494	0.171704	-0.806586	0.419905	0.902915		3800.8	-0.0174679	0.167227	-0.104457	0.916807	0.999414		4078.22	-0.110402	0.212737	-0.518958	0.60379	0.999679		2222.18	-0.143093	0.0775504	-1.84516	0.0650137	0.537877		1905.56	0.0524092	0.100503	0.521469	0.60204	0.954609
ACTR3B	1704.14	-0.0852088	0.179828	-0.473835	0.635617	0.948978		3440.95	0.152732	0.135993	1.12308	0.261402	0.999414		3728.9	0.118692	0.123442	0.96152	0.336291	0.999679		3303.64	-0.00490282	0.115141	-0.0425809	0.966036	0.993833		2924.15	0.192374	0.104963	1.83278	0.0668359	0.647976
ACTR5	378.131	0.2197	0.148996	1.47453	0.140338	0.788266		437.148	0.155402	0.157324	0.987782	0.323259	0.999414		415.668	0.121365	0.152909	0.79371	0.427364	0.999679		472.518	0.0702048	0.145793	0.481538	0.630134	0.937383		426.236	0.203368	0.110346	1.843	0.065329	0.645075
ACTR6	1523.93	-0.235971	0.251783	-0.937199	0.348656	0.87654		1307.09	-0.147915	0.158177	-0.935123	0.349725	0.999414		1229	0.0951793	0.155285	0.612931	0.539922	0.999679		1455.7	0.28534	0.144893	1.96932	0.048916	0.485132		1393.77	0.0599048	0.165595	0.361755	0.717535	0.9718
ACTR8	774.155	-0.0538939	0.121029	-0.445298	0.656104	0.949765		832.04	0.0924279	0.0974801	0.948172	0.343042	0.999414		840.607	0.157976	0.0997399	1.58388	0.113221	0.938705		913.498	0.0771625	0.132903	0.580593	0.561515	0.921145		841.172	0.10361	0.129701	0.798837	0.424385	0.914041
ACVR1	753.139	0.215989	0.177287	1.2183	0.223109	0.837713		1237.62	0.247484	0.182695	1.35462	0.175537	0.999414		1048.43	0.0250772	0.128269	0.195505	0.844998	0.999679		976.96	-0.175925	0.141119	-1.24664	0.212529	0.764282		872.452	-0.121735	0.134761	-0.903341	0.366345	0.897534
ACVR1B	519.81	-0.240911	0.206182	-1.16844	0.242629	0.841503		741.58	0.0581938	0.161531	0.360264	0.71865	0.999414		747.852	-0.115517	0.101313	-1.1402	0.254202	0.999679		927.395	0.111428	0.153826	0.724379	0.468833	0.88939		926.845	-0.0633739	0.149732	-0.423248	0.672114	0.966578
ACVR1C	210.306	-0.332414	0.390247	-0.851804	0.394323	0.893376		92.2301	0.462254	0.457462	1.01048	0.312268	0.999414		109.798	0.43071	0.434679	0.990868	0.32175	0.999679		207.583	0.78741	0.440151	1.78896	0.0736218	0.55807		271.763	-1.08692	0.371411	-2.92646	0.00342839	0.206487
ACVR2A	1494.76	-0.13249	0.104537	-1.26739	0.205014	0.828635		1535.86	-0.0724488	0.151962	-0.476756	0.633536	0.999414		1581.33	-0.102393	0.167029	-0.613026	0.539859	0.999679		3456.57	0.394195	0.151779	2.59717	0.00939942	0.23704		3634.08	0.106839	0.165119	0.647042	0.517605	0.936724
ACVR2B	396.07	-0.36042	0.285668	-1.26168	0.207065	0.828635		199.826	-0.460535	0.465767	-0.988767	0.322777	0.999414		214.028	-0.278524	0.414392	-0.672126	0.501504	0.999679		688.764	1.11216	0.304835	3.64841	0.000263865	0.0384665		854.823	0.0971955	0.317583	0.306047	0.759569	0.97566
ACVRL1	131.541	0.0106637	0.342078	0.0311734	0.975131	0.998797		138.751	0.168344	0.236953	0.710456	0.477421	0.999414		135.851	-0.187514	0.252429	-0.742837	0.45758	0.999679		128.301	-0.186959	0.258204	-0.724076	0.469019	0.889554		117.946	-0.134385	0.204917	-0.655802	0.511952	0.934931
ACYP1	2408.29	0.1049	0.313487	0.334623	0.73791	0.966785		1641.18	0.113479	0.194765	0.582644	0.560133	0.999414		1626.62	0.156504	0.179815	0.870363	0.384102	0.999679		1381.34	0.186995	0.18599	1.0054	0.314703	0.826549		1304.75	0.353861	0.165027	2.14426	0.0320122	0.541533
ACYP2	1404.65	-0.052141	0.204489	-0.254983	0.798737	0.974655		1102.92	0.133849	0.181944	0.73566	0.461938	0.999414		1031.92	0.0229526	0.182126	0.126026	0.899711	0.999679		798.595	-0.123925	0.192957	-0.642241	0.520717	0.909625		698.853	-0.0179861	0.180612	-0.0995842	0.920674	0.992341
ADA	147.274	-0.000927698	0.261322	-0.00355002	0.997167	0.999659		123.737	-0.0948392	0.209066	-0.453634	0.650092	0.999414		112.835	-0.0991102	0.209976	-0.472007	0.636922	0.999679		119.413	-0.231275	0.202833	-1.14023	0.254192	0.788287		107.422	0.0704991	0.175148	0.402512	0.687307	0.96677
ADAD1	7.24004	0.313351	0.648336	0.483315	0.628872	0.947603		9.70824	0.748809	0.632375	1.18412	0.236364	NA		8.06312	-0.262848	0.707291	-0.371626	0.710171	0.999679		10.2311	0.623103	0.525632	1.18544	0.235845	0.78182		7.67815	0.582009	0.714897	0.814117	0.415578	0.911962
ADAL	307.863	0.199064	0.225194	0.883965	0.376715	0.888234		226.335	-0.651763	0.302974	-2.15122	0.0314592	0.979931		198.639	0.130082	0.222964	0.583421	0.55961	0.999679		240.762	0.0923647	0.19418	0.475666	0.634312	0.937908		212.198	-0.11872	0.182684	-0.649862	0.515781	0.936008
ADAM10	833.212	0.0558511	0.179223	0.311629	0.755323	0.96808		1210.6	0.131377	0.167427	0.784681	0.432641	0.999414		1135.11	0.00741427	0.110092	0.0673462	0.946306	0.999679		1216.93	0.225737	0.19083	1.18292	0.23684	0.78182		1108.43	-0.0457939	0.147155	-0.311196	0.755652	0.975299
ADAM11	7504.27	0.0315116	0.262888	0.119867	0.904589	0.989496		9150.39	-0.0510987	0.147606	-0.346182	0.729206	0.999414		9751.31	-0.0287681	0.0945774	-0.304176	0.760994	0.999679		9925.64	0.089807	0.134714	0.66665	0.504996	0.904207		9780.11	0.144601	0.118273	1.22261	0.221478	0.833657
ADAM12	143.822	0.532237	0.394549	1.34898	0.177345	0.818098		137.806	0.16523	0.317774	0.519961	0.603091	0.999414		117.235	0.317111	0.254523	1.2459	0.212801	0.999679		94.509	-0.462005	0.246216	-1.87642	0.0605976	0.522492		79.4417	-0.058092	0.255782	-0.227115	0.820334	0.985278
ADAM15	822.413	0.301301	0.268936	1.12034	0.262567	0.850356		1177.17	0.206888	0.26445	0.78233	0.434021	0.999414		1270.15	0.0506712	0.160574	0.315563	0.752334	0.999679		725.842	-0.353394	0.233189	-1.51548	0.12965	0.667779		603.79	0.12767	0.233642	0.546434	0.584768	0.95029
ADAM17	1032.78	0.248315	0.119376	2.0801	0.0375162	0.594257		963.528	0.0104744	0.10126	0.103441	0.917613	0.999414		869.083	-0.0143033	0.0865782	-0.165206	0.868782	0.999679		854.7	0.0278142	0.111229	0.250062	0.80254	0.97101		801.067	0.0948255	0.092503	1.02511	0.305313	0.873972
ADAM19	390.932	-0.040136	0.252104	-0.159204	0.873508	0.984136		400.02	-0.152246	0.33009	-0.461227	0.644636	0.999414		364.586	0.234449	0.195421	1.19972	0.23025	0.999679		643.371	0.423171	0.248819	1.70072	0.088996	0.595992		671.5	0.139641	0.249717	0.559198	0.576027	0.948738
ADAM22	1660.41	-0.118101	0.331998	-0.355727	0.722045	0.962813		2392.83	-0.00467167	0.189873	-0.0246041	0.980371	0.999884		2445.4	0.00422986	0.200694	0.0210761	0.983185	0.999679		2917.68	0.272785	0.292818	0.931583	0.351552	0.843447		2650.65	-0.0395797	0.236654	-0.167247	0.867175	0.987257
ADAM23	2739.47	0.0226416	0.33873	0.0668424	0.946707	0.996425		1981.99	-0.226106	0.190614	-1.1862	0.235543	0.999414		2090.73	0.120644	0.113751	1.06059	0.288874	0.999679		3047.5	0.178284	0.180121	0.989801	0.322272	0.830409		2858.47	0.0386595	0.141517	0.273179	0.784716	0.979221
ADAM8	38.0503	0.83654	0.923976	0.90537	0.36527	0.883362		279.766	-0.0753773	0.332584	-0.226641	0.820703	0.999414		365.3	0.0129596	0.251997	0.0514275	0.958985	0.999679		695.247	0.126295	0.145664	0.867026	0.385928	0.858151		711.898	-0.0421904	0.184984	-0.228076	0.819587	0.985146
ADAM9	1475.07	-0.0187512	0.168128	-0.111529	0.911197	0.990531		1247.89	-0.199995	0.127269	-1.57143	0.116082	0.999414		1214.5	-0.169234	0.101969	-1.65966	0.0969821	0.918849		1208.05	-0.131089	0.0799168	-1.64032	0.100938	0.6197		1133.48	-0.0824533	0.11425	-0.721693	0.470483	0.926136
ADAMTS1	607.817	0.441601	0.287597	1.53549	0.124664	0.776798		558.406	-0.0320849	0.157945	-0.20314	0.839026	0.999414		497.781	-0.0677731	0.157009	-0.431651	0.665995	0.999679		528.083	-0.315081	0.148213	-2.12587	0.0335141	0.423221		456.632	-0.0709051	0.186396	-0.380401	0.703648	0.969737
ADAMTS10	224.008	-0.505288	0.432367	-1.16866	0.242543	0.841503		179.969	0.198769	0.407985	0.487197	0.626119	0.999414		107.432	0.0190087	0.327912	0.0579687	0.953774	0.999679		68.9661	-0.369552	0.421282	-0.877207	0.380374	0.856151		57.9907	-0.187531	0.353211	-0.530931	0.595466	0.953354
ADAMTS12	27.0705	0.769557	0.760104	1.01244	0.311329	0.864502		102.295	-0.334423	0.51077	-0.654742	0.512634	0.999414		87.2703	-0.374036	0.463128	-0.807628	0.419305	0.999679		25.052	-0.396713	0.542341	-0.731483	0.464484	0.889087		23.2798	-0.775349	0.454508	-1.70591	0.0880253	0.689943
ADAMTS13	239.333	0.122853	0.242183	0.507273	0.611963	0.94495		163.125	-0.126035	0.207275	-0.608055	0.543151	0.999414		161.151	0.0936265	0.177523	0.527406	0.597912	0.999679		171.935	-0.34539	0.193958	-1.78075	0.0749539	0.563617		142.375	-0.249977	0.245025	-1.02021	0.307629	0.874362
ADAMTS14	156.214	0.673473	0.532465	1.26482	0.205935	0.828635		531.132	0.322252	0.43687	0.737638	0.460734	0.999414		399.268	-0.384603	0.374996	-1.02562	0.305072	0.999679		270.292	0.737023	0.350811	2.10091	0.0356488	0.434191		266.709	0.198101	0.277912	0.712817	0.475959	0.927933
ADAMTS15	134.196	0.589623	0.380894	1.548	0.121623	0.769965		258.811	0.0586361	0.215082	0.272622	0.785144	0.999414		211.275	-0.34439	0.290732	-1.18456	0.23619	0.999679		253.952	0.188479	0.244952	0.769452	0.441625	0.879065		271.26	-0.289089	0.25515	-1.13302	0.257207	0.849098
ADAMTS17	117.465	0.487771	0.296633	1.64436	0.100103	0.73734		252.099	-0.101619	0.405001	-0.250909	0.801884	0.999414		267.828	0.273877	0.304655	0.898977	0.368665	0.999679		513.843	0.601705	0.26037	2.31096	0.0208349	0.348203		539.108	0.0194507	0.19423	0.100143	0.920231	0.992341
ADAMTS18	148.141	-1.44913	0.482939	-3.00065	0.00269407	0.320277		102.343	-0.0122715	0.335097	-0.0366207	0.970787	0.999414		130.144	0.643344	0.3298	1.95071	0.0510914	0.829891		116.575	-0.280305	0.27131	-1.03315	0.301533	0.820701		93.1422	0.0585054	0.274611	0.213049	0.831289	0.985523
ADAMTS19	137.379	0.19369	0.276392	0.700781	0.483439	0.916566		702.774	-0.134227	0.646927	-0.207484	0.835632	0.999414		535.392	-0.695148	0.378974	-1.83429	0.066611	0.866206		189.493	0.945551	0.186872	5.05989	4.2e-07	0.000479946		226.776	-0.211325	0.187445	-1.1274	0.259574	0.850647
ADAMTS2	943.41	-0.639187	0.412982	-1.54774	0.121686	0.769965		124.148	0.0300248	0.259767	0.115584	0.907983	0.999414		141.08	0.626219	0.480623	1.30293	0.192598	0.99079		200.533	-0.0223984	0.324542	-0.0690153	0.944977	0.991047		144.099	0.00966571	0.434457	0.0222478	0.98225	0.998473
ADAMTS20	81.0351	-0.102248	0.435707	-0.23467	0.814465	0.976453		110.025	-0.210461	0.343196	-0.613239	0.539719	0.999414		81.4723	0.659934	0.422143	1.56329	0.117983	0.938705		135.907	0.12111	0.455918	0.265639	0.790517	0.970571		115.425	-0.352443	0.429769	-0.820075	0.412174	0.911076
ADAMTS3	532.876	-0.263703	0.305361	-0.863576	0.387821	0.890092		970.912	0.00330349	0.341725	0.0096671	0.992287	0.999884		838.725	-0.0533334	0.297845	-0.179064	0.857887	0.999679		384.538	0.431234	0.322264	1.33814	0.180851	0.727221		426.771	0.46351	0.337026	1.37529	0.169041	0.801364
ADAMTS5	145.882	0.754463	0.354796	2.12647	0.0334639	0.578111		102.289	-0.326253	0.275974	-1.18219	0.237132	0.999414		122.303	0.368531	0.322853	1.14148	0.253669	0.999679		168.668	-0.523338	0.259315	-2.01816	0.0435751	0.463769		140.244	-0.320115	0.210386	-1.52156	0.12812	0.758732
ADAMTS6	127.633	-0.0203646	0.279246	-0.072927	0.941864	0.995487		79.2398	-0.379448	0.384051	-0.988013	0.323146	0.999414		61.8244	-0.0826096	0.243603	-0.339116	0.734523	0.999679		93.978	-0.157301	0.217946	-0.721741	0.470454	0.88983		84.2869	-0.177969	0.19666	-0.904957	0.365488	0.897243
ADAMTS7	192.566	-0.307983	0.376336	-0.818372	0.413145	0.900096		100.863	-0.29655	0.353008	-0.840064	0.400873	0.999414		97.605	0.0514232	0.335803	0.153135	0.878292	0.999679		68.867	-0.554416	0.373886	-1.48285	0.138115	0.676988		61.3416	-0.0315898	0.334104	-0.094551	0.924671	0.993776
ADAMTS8	334.549	0.4612	0.34781	1.32601	0.184835	0.822186		606.099	-0.6833	0.399968	-1.70839	0.0875649	0.999414		331.019	-0.772354	0.352156	-2.19322	0.0282918	0.761658		258.925	-0.164026	0.310528	-0.528218	0.597348	0.932464		289.882	-0.960319	0.282771	-3.3961	0.000683528	0.0994592
ADAMTS9	576.2	0.301666	0.500724	0.602459	0.546869	0.928464		353.3	-0.0690067	0.274693	-0.251214	0.801649	0.999414		274.669	-0.130029	0.242819	-0.535496	0.592307	0.999679		297.78	0.144	0.261537	0.55059	0.581915	0.926423		264.203	0.0664086	0.210078	0.316114	0.751916	0.975299
ADAMTSL1	210.935	-0.174121	0.203986	-0.85359	0.393332	0.893357		244.677	0.243091	0.219057	1.10971	0.267122	0.999414		327.148	0.373948	0.242055	1.54489	0.122373	0.944803		445.669	0.180917	0.222364	0.813607	0.41587	0.867014		423.278	0.0747883	0.180533	0.414264	0.678681	0.966578
ADAMTSL2	331.215	-0.140265	0.356384	-0.393577	0.693893	0.958605		650.838	-0.232703	0.209944	-1.10841	0.267687	0.999414		595.751	-0.210738	0.133511	-1.57844	0.114465	0.938705		687.042	-0.906455	0.207093	-4.37704	1.2e-05	0.00586456		548.585	-0.341585	0.18994	-1.79838	0.0721167	0.662127
ADAMTSL3	231.014	-0.265841	0.242759	-1.09508	0.27348	0.851381		631.047	0.249228	0.289091	0.862109	0.388628	0.999414		487.692	-0.119953	0.372423	-0.322087	0.747386	0.999679		179.557	-0.487526	0.277261	-1.75836	0.0786858	0.576037		143.32	-0.230852	0.240487	-0.959934	0.337089	0.887002
ADAMTSL5	102.875	1.80876	0.647533	2.79332	0.00521705	0.382719		88.8908	0.445001	0.54523	0.816171	0.414402	0.999414		38.3761	0.526751	0.439794	1.19772	0.231025	0.999679		31.5908	0.0484218	0.441509	0.109673	0.912668	0.987638		23.19	0.313529	0.582765	0.538003	0.590575	0.950913
ADAP1	4411.58	-0.0562743	0.247816	-0.227081	0.82036	0.976758		6647.95	0.0119804	0.155045	0.0772708	0.938408	0.999414		7531.86	-0.0131006	0.150443	-0.0870802	0.930608	0.999679		9281.11	-0.0584077	0.093938	-0.621768	0.534094	0.914495		8638.4	0.0402622	0.0958645	0.41999	0.674493	0.966578
ADAP2	19.4414	0.883061	0.479776	1.84057	0.0656845	0.676578		17.9512	-0.3432	0.720128	-0.476582	0.633659	0.999414		19.2961	-0.459562	0.521927	-0.88051	0.378583	0.999679		13.9024	-0.00363462	0.47473	-0.0076562	0.993891	0.999939		13.4111	0.113306	0.434728	0.260636	0.794373	0.979589
ADAR	594.419	0.130641	0.133823	0.976216	0.328957	0.869725		662.575	-0.0385698	0.0896881	-0.430044	0.667164	0.999414		620.957	-0.102935	0.105626	-0.974522	0.329798	0.999679		680.114	0.0269204	0.11034	0.243977	0.807249	0.971659		652.873	0.055391	0.109443	0.506116	0.612775	0.956827
ADARB1	1029.73	-0.249307	0.214586	-1.16181	0.245314	0.844436		809.197	-0.0219106	0.185133	-0.118351	0.90579	0.999414		727.173	-0.134426	0.100277	-1.34055	0.180066	0.988827		1002.07	0.116602	0.14837	0.785884	0.431936	0.872949		912.34	-0.205001	0.145455	-1.40938	0.158724	0.793328
ADARB2	1806.09	-0.325309	0.34546	-0.941669	0.346362	0.874998		1734.99	-0.220328	0.222512	-0.990185	0.322084	0.999414		1944.13	-0.233487	0.117291	-1.99065	0.0465189	0.821651		2920.04	0.43634	0.264348	1.65062	0.0988155	0.613936		3556.88	-0.571369	0.232004	-2.46275	0.0137876	0.397656
ADAT1	911.423	-0.0200599	0.188085	-0.106653	0.915064	0.990531		1332.04	0.147221	0.111345	1.3222	0.1861	0.999414		1237.83	-0.00827716	0.0965048	-0.0857695	0.93165	0.999679		1065.52	0.00508068	0.123941	0.0409927	0.967302	0.994275		926.952	0.0561152	0.103903	0.540074	0.589146	0.950379
ADAT2	451.856	-0.240756	0.12724	-1.89213	0.0584731	0.659293		540.55	-0.0621023	0.14023	-0.44286	0.657867	0.999414		495.534	-0.088709	0.116466	-0.761672	0.446256	0.999679		541.519	0.00232277	0.0907444	0.0255968	0.979579	0.996339		492.885	0.17725	0.110121	1.6096	0.107486	0.730964
ADCK1	198.869	-0.302035	0.185321	-1.62979	0.103145	0.742929		172.382	-0.042917	0.182938	-0.234598	0.814521	0.999414		164.167	-0.325208	0.198952	-1.6346	0.102132	0.932441		204.069	-0.190538	0.194472	-0.979768	0.327201	0.833325		184.978	-0.0603341	0.170709	-0.353433	0.723764	0.972716
ADCK2	524.324	-0.119675	0.133508	-0.896384	0.370048	0.886961		515.266	0.033134	0.119423	0.277451	0.781433	0.999414		476.108	-0.0568106	0.125281	-0.453467	0.650213	0.999679		538.787	-0.132046	0.142265	-0.928167	0.353321	0.845198		504.045	0.0261002	0.160416	0.162703	0.870752	0.987257
ADCK5	170.052	0.22831	0.413489	0.552155	0.580842	0.937752		108.936	-0.305011	0.297609	-1.02487	0.305423	0.999414		96.0022	-0.367807	0.180606	-2.03652	0.0416987	0.813265		75.8599	-0.392621	0.2182	-1.79936	0.0719617	0.556533		64.7494	-0.30461	0.226106	-1.3472	0.177916	0.809058
ADCY1	159.237	-0.672862	0.459932	-1.46296	0.143478	0.792555		836.272	0.0820542	0.363927	0.225469	0.821615	0.999414		1014.34	-0.439351	0.452516	-0.970907	0.331595	0.999679		526.692	-0.228834	0.417037	-0.548715	0.583201	0.927252		456.279	-0.842089	0.342649	-2.45759	0.0139874	0.399035
ADCY2	1858.39	-0.477472	0.253048	-1.88688	0.0591762	0.660235		1986.87	-0.48752	0.401105	-1.21544	0.224198	0.999414		1947.89	0.0109042	0.286565	0.0380514	0.969647	0.999679		5420.06	0.412719	0.154225	2.67608	0.00744888	0.213809		5166.6	0.260512	0.139514	1.86728	0.0618623	0.637771
ADCY3	2184.03	0.0512612	0.14016	0.365734	0.714564	0.962813		2568.37	0.105762	0.150253	0.703892	0.4815	0.999414		2583.45	0.146919	0.0929505	1.58062	0.113965	0.938705		3015.06	0.186305	0.0785715	2.37115	0.0177326	0.318714		2845.12	0.194362	0.10413	1.86652	0.0619683	0.637771
ADCY5	975.203	0.103813	0.187651	0.553223	0.580111	0.937498		1094.49	-0.0810491	0.158277	-0.512073	0.6086	0.999414		1033.49	-0.077389	0.130207	-0.594353	0.552276	0.999679		1151.55	0.176228	0.141965	1.24134	0.21448	0.766175		1096.55	-0.0287085	0.0892725	-0.321583	0.747768	0.975299
ADCY6	2283.91	-0.0271633	0.127268	-0.213434	0.830989	0.978128		2437.93	-0.0227554	0.135881	-0.167466	0.867003	0.999414		2360.28	-0.0255804	0.0935663	-0.273393	0.784551	0.999679		2509.85	-0.0425077	0.0828847	-0.512853	0.608054	0.934686		2370.08	-0.0838086	0.092732	-0.903772	0.366116	0.897381
ADCY7	293.706	0.20939	0.402141	0.520687	0.602585	0.943056		164.728	-0.149088	0.268211	-0.55586	0.578307	0.999414		133.893	-0.053117	0.34591	-0.153557	0.877959	0.999679		108.719	0.0160144	0.296115	0.0540817	0.95687	0.991658		85.8122	0.163604	0.356891	0.458415	0.646654	0.964986
ADCY9	645.034	-0.161428	0.242127	-0.666708	0.504959	0.922025		2288.69	0.0215695	0.205121	0.105155	0.916253	0.999414		2561.52	0.0392346	0.184098	0.213118	0.831235	0.999679		2848.24	-0.160318	0.209024	-0.766984	0.443091	0.879203		2346.92	-0.041204	0.177691	-0.231886	0.816627	0.984887
ADCYAP1	7655.22	-0.415239	0.382602	-1.0853	0.277787	0.851955		5475.28	0.015447	0.183464	0.0841963	0.9329	0.999414		4258.79	-0.0608737	0.236906	-0.256953	0.797215	0.999679		5266.72	-0.303733	0.170005	-1.78661	0.0739999	0.559612		4554.89	-0.261878	0.150423	-1.74094	0.0816936	0.68457
ADCYAP1R1	2776.47	-0.189705	0.388451	-0.488362	0.625294	0.945754		2441.6	0.262768	0.332475	0.790338	0.42933	0.999414		2203.86	-0.0418768	0.245326	-0.170698	0.864461	0.999679		2598.52	-0.172782	0.303893	-0.568563	0.569653	0.924926		2228.14	-0.545411	0.289446	-1.88433	0.0595207	0.637771
ADD1	6539.42	0.268392	0.151247	1.77453	0.0759753	0.702607		7001.64	0.0355922	0.0944986	0.376643	0.706439	0.999414		6833.24	-0.116246	0.115596	-1.00562	0.314597	0.999679		5794.73	-0.0133092	0.113626	-0.117132	0.906756	0.986599		5195.52	-0.112915	0.109277	-1.03329	0.301468	0.873171
ADD2	6650.14	-0.325074	0.210855	-1.5417	0.123147	0.774709		8288.07	0.116825	0.139037	0.840246	0.400771	0.999414		8306.19	-0.0487518	0.102732	-0.474553	0.635105	0.999679		7752.41	-0.0592709	0.116074	-0.510629	0.609611	0.934686		7261.68	-0.0745225	0.092837	-0.802724	0.422134	0.913497
ADD3	4472.59	0.244719	0.164959	1.48352	0.137937	0.785833		7331.08	0.0427062	0.141198	0.302455	0.762305	0.999414		8026.21	-0.141525	0.146494	-0.96608	0.334004	0.999679		5781.14	0.150123	0.138964	1.0803	0.280009	0.807183		5563.33	-0.213797	0.12906	-1.65657	0.0976068	0.71742
ADGB	167.175	0.766058	0.665119	1.15176	0.24942	0.845458		183.244	0.23852	0.293259	0.813341	0.416023	0.999414		137.605	-0.931984	0.295403	-3.15496	0.00160523	0.231998		38.7901	-1.51551	0.461627	-3.28297	0.0010272	0.0843241		33.7802	-1.49576	0.603583	-2.47813	0.0132072	0.387817
ADGRA1	1226.07	-0.422297	0.301039	-1.4028	0.160678	0.803879		568.814	-0.193182	0.285732	-0.676094	0.498981	0.999414		539.973	0.549044	0.224218	2.4487	0.0143372	0.599541		1268.78	0.194437	0.176559	1.10126	0.270783	0.801396		1196.46	-0.142505	0.156449	-0.910872	0.362363	0.896997
ADGRA2	679.89	0.529877	0.277603	1.90875	0.0562937	0.651076		752.857	-0.032736	0.216403	-0.151273	0.87976	0.999414		751.036	0.0252686	0.173548	0.1456	0.884237	0.999679		823.941	-0.249272	0.142779	-1.74585	0.0808367	0.581242		730.124	-6.98e-05	0.158931	-0.000439072	0.99965	0.999973
ADGRA3	597.282	0.192638	0.162662	1.18428	0.236301	0.838471		696.342	-0.0161833	0.15022	-0.107731	0.914209	0.999414		634.724	0.0436957	0.0983493	0.444291	0.656832	0.999679		716.28	0.119042	0.0982635	1.21146	0.225721	0.774137		639.37	0.121994	0.0921647	1.32365	0.185618	0.812718
ADGRB1	2854.97	-0.0211653	0.100503	-0.210593	0.833205	0.978441		3453.75	-0.123851	0.177644	-0.697188	0.485685	0.999414		3555.03	0.0222293	0.1199	0.185399	0.852916	0.999679		4861.87	0.0367194	0.104537	0.351256	0.725397	0.955562		4366.88	0.0273574	0.0789566	0.346486	0.728978	0.972846
ADGRB2	2626.65	-0.343545	0.238294	-1.44169	0.149391	0.798235		5910.41	0.0301526	0.166812	0.180758	0.856557	0.999414		6339.71	-0.0083506	0.121401	-0.0687854	0.94516	0.999679		8122.53	0.0849076	0.137336	0.618249	0.536411	0.914968		8039.26	0.0657216	0.142681	0.460619	0.645072	0.964986
ADGRB3	1777.12	-0.191321	0.269076	-0.711031	0.477065	0.916506		3493.29	-0.221668	0.165763	-1.33725	0.181139	0.999414		3495.44	0.0324011	0.108737	0.297976	0.765721	0.999679		5185.03	-0.126547	0.12756	-0.992057	0.32117	0.829615		4282.79	0.0949535	0.100242	0.947243	0.343515	0.889955
ADGRD1	93.6404	1.19457	0.564424	2.11644	0.0343077	0.587212		46.915	0.248886	0.552543	0.450437	0.652396	0.999414		38.8709	-0.233986	0.467969	-0.500003	0.617073	0.999679		18.2687	-0.877249	0.617657	-1.42029	0.155525	0.699026		13.0927	0.749568	0.665638	1.12609	0.260127	0.850647
ADGRF5	165.471	-0.241727	0.267638	-0.903187	0.366427	0.884422		136.461	-0.185292	0.197612	-0.937653	0.348423	0.999414		140.285	-0.377671	0.235045	-1.6068	0.108097	0.938705		168.957	-0.189875	0.184588	-1.02865	0.303646	0.822092		136.962	0.0327896	0.169673	0.193251	0.846762	0.985523
ADGRG2	30.6039	1.21471	0.649653	1.86978	0.0615138	0.669415		117.762	-0.71752	0.464116	-1.54599	0.122106	0.999414		136.307	-0.441493	0.811715	-0.543902	0.586509	0.999679		9.71206	-0.176959	0.782585	-0.226121	0.821107	0.975159		6.18074	0.132807	0.846732	0.156847	0.875366	0.988147
ADGRG3	22.6958	1.13978	0.481225	2.3685	0.0178601	0.49716		22.2739	0.507517	0.59541	0.852382	0.394002	0.999414		18.9867	0.581974	0.562629	1.03438	0.300957	0.999679		11.7674	0.652589	0.50196	1.30008	0.193573	0.74528		11.6126	0.0915983	0.581597	0.157494	0.874855	0.987916
ADGRG6	229.71	0.158793	0.281089	0.564919	0.572129	0.936141		170.621	-0.395942	0.316263	-1.25194	0.210593	0.999414		168.355	0.393726	0.264368	1.48931	0.136407	0.954879		279.541	-0.225737	0.239974	-0.940672	0.346873	0.841434		233.782	-0.54074	0.210195	-2.57256	0.010095	0.34708
ADGRL1	2679.08	-0.143783	0.178474	-0.805625	0.420459	0.902915		3775.15	0.114748	0.159234	0.720625	0.47114	0.999414		3913.17	-0.0356648	0.116982	-0.304875	0.760461	0.999679		4055.93	0.117299	0.0713507	1.64398	0.10018	0.61691		3896.02	0.0581874	0.122146	0.476376	0.633806	0.963992
ADGRL2	1779.17	0.10402	0.270866	0.384027	0.700958	0.959771		955.015	-0.0261206	0.236672	-0.110366	0.912119	0.999414		1158.04	0.525293	0.128224	4.09669	4.19e-05	0.0215784		1333.02	0.193752	0.160331	1.20845	0.226875	0.774456		1171.82	0.0393857	0.126736	0.310769	0.755976	0.975299
ADGRL3	1948.74	-0.0730545	0.188094	-0.388394	0.697725	0.959771		2158.44	0.118868	0.135162	0.879453	0.379156	0.999414		2170.64	0.233494	0.121608	1.92005	0.0548515	0.841328		2480.23	0.104821	0.0866596	1.20958	0.226442	0.774456		2166.75	0.174892	0.0982458	1.78015	0.0750519	0.670073
ADGRL4	206.516	0.142002	0.25133	0.565003	0.572072	0.936141		178.267	0.0709697	0.180613	0.392937	0.694366	0.999414		173.99	0.222763	0.214773	1.0372	0.299641	0.999679		230.951	-0.288105	0.174679	-1.64935	0.0990769	0.614149		188.365	0.240629	0.177667	1.35438	0.175615	0.80686
ADGRV1	1924.05	0.263346	0.502477	0.524095	0.600212	0.943005		3018.23	-0.215035	0.239374	-0.89832	0.369015	0.999414		2742.59	-0.0365916	0.213924	-0.17105	0.864185	0.999679		2336.25	-0.14309	0.242302	-0.590546	0.554824	0.919845		1719.77	0.478339	0.252291	1.89598	0.0579625	0.631818
ADHFE1	177.31	0.328063	0.228726	1.43431	0.151485	0.800676		184.716	0.151982	0.259263	0.586207	0.557737	0.999414		164.813	0.159514	0.197148	0.809108	0.418453	0.999679		152.823	-0.254733	0.200758	-1.26885	0.204493	0.758317		126.364	0.178852	0.203129	0.880489	0.378595	0.901594
ADI1	1478.61	0.398454	0.214305	1.85929	0.0629865	0.674398		1112.3	0.24337	0.226175	1.07603	0.281915	0.999414		866.179	0.00210536	0.148892	0.0141401	0.988718	0.999679		745.796	-0.0582739	0.187042	-0.311555	0.755379	0.964235		665.253	0.186088	0.199522	0.932673	0.350989	0.891664
ADIPOQ	5.44253	0.284566	0.794879	0.357999	0.720344	0.962813		10.4699	0.995309	0.656283	1.51659	0.129371	NA		7.05947	0.624755	0.6573	0.950487	0.341865	0.999679		7.60764	-0.0291325	0.719725	-0.0404772	0.967713	0.994275		5.41251	0.251991	0.807939	0.311893	0.755122	0.975299
ADIPOR1	1503.45	-0.114854	0.125538	-0.914895	0.360247	0.880093		1516.17	0.106203	0.139135	0.763309	0.445279	0.999414		1486.7	-0.113393	0.100531	-1.12794	0.259345	0.999679		1260.68	-0.104434	0.0831006	-1.25671	0.208858	0.763308		1174.16	0.0125328	0.0879157	0.142554	0.886642	0.989462
ADIPOR2	2216.13	0.509295	0.235194	2.16542	0.0303553	0.564792		2246.45	0.225037	0.154797	1.45375	0.146016	0.999414		2138.3	0.0123129	0.091267	0.134911	0.892683	0.999679		2033.49	0.0588322	0.0851409	0.690997	0.489567	0.897699		1859.12	0.124282	0.0930644	1.33544	0.181733	0.810421
ADK	1943.96	-0.176639	0.142742	-1.23747	0.215912	0.8331		2417.3	-0.0253346	0.136674	-0.185365	0.852943	0.999414		2246.68	0.00402623	0.103988	0.0387183	0.969115	0.999679		2410.99	0.210346	0.112569	1.86861	0.0616775	0.526032		2314.09	-0.0751503	0.0777119	-0.967037	0.333526	0.884559
ADM	32.5039	-0.312199	0.42668	-0.731695	0.464355	0.913291		80.1695	-0.272372	0.624223	-0.436338	0.662592	0.999414		39.1122	-0.141268	0.645174	-0.21896	0.826681	0.999679		6.72918	-0.756857	0.645196	-1.17307	0.24077	0.78182		6.75087	0.175686	0.596006	0.294772	0.768168	0.977333
ADM2	18.4161	-0.461138	0.602288	-0.765643	0.443889	0.910036		25.0071	0.170791	0.703311	0.242839	0.80813	0.999414		13.6292	0.169245	0.678869	0.249304	0.803125	0.999679		18.6603	-1.92377	0.586213	-3.28169	0.00103187	0.0843241		13.6235	-1.42864	0.563293	-2.53623	0.0112053	0.36368
ADNP	3054.67	-0.0833753	0.114378	-0.728942	0.466037	0.913758		3355.11	-0.065984	0.11722	-0.562907	0.573498	0.999414		3243.24	0.0936079	0.0951471	0.983823	0.325203	0.999679		4251.77	0.00856581	0.0772312	0.110911	0.911687	0.987388		3895.53	-0.0982764	0.0754838	-1.30195	0.192932	0.81553
ADNP2	501.243	0.0728419	0.1746	0.417194	0.676537	0.953588		562.696	0.215948	0.11249	1.9197	0.0548961	0.999414		509.943	0.0167172	0.0857687	0.194911	0.845463	0.999679		538.169	0.167356	0.120024	1.39435	0.163211	0.705379		484.933	-0.0158202	0.102458	-0.154407	0.877289	0.988467
ADO	904.598	0.104965	0.114684	0.915249	0.360061	0.880093		1604.71	0.199234	0.0991073	2.01029	0.0444008	0.999414		1549.67	-0.00481859	0.0748563	-0.0643712	0.948675	0.999679		1409	0.0285943	0.0913366	0.313065	0.754231	0.964235		1325.02	-0.0497733	0.0948356	-0.524837	0.599696	0.954242
ADORA1	278.242	-0.0599791	0.374377	-0.16021	0.872716	0.984041		530.922	-0.427461	0.191949	-2.22695	0.0259504	0.935237		547.33	-0.306255	0.266817	-1.14781	0.251048	0.999679		1168.54	0.548023	0.239318	2.28994	0.0220248	0.356843		1395.45	0.215561	0.243347	0.885817	0.375716	0.900607
ADORA2A	62.5709	-0.470544	0.408248	-1.15259	0.249077	0.845458		95.0233	-0.385774	0.36283	-1.06324	0.287675	0.999414		118.608	0.760247	0.382272	1.98876	0.0467278	0.821651		119.105	-1.26526	0.417764	-3.02865	0.00245646	0.126641		83.8776	-0.112846	0.458941	-0.245883	0.805773	0.981993
ADORA2B	631.874	-0.0802077	0.241444	-0.3322	0.739739	0.966988		402.825	-0.15499	0.206309	-0.751253	0.4525	0.999414		343.391	-0.210463	0.154287	-1.3641	0.172537	0.984319		324.711	-0.461452	0.23369	-1.97463	0.0483097	0.483913		281.338	-0.159463	0.243803	-0.654065	0.51307	0.934931
ADORA3	43.326	0.578783	0.455091	1.2718	0.203446	0.828635		28.6478	0.242317	0.400882	0.604459	0.545539	0.999414		27.443	0.5478	0.416455	1.31539	0.18838	0.989271		26.6108	-0.0227391	0.351479	-0.0646955	0.948416	0.991047		22.973	0.120654	0.408427	0.295411	0.76768	0.977333
ADPGK	1244.14	-0.0243611	0.124371	-0.195875	0.844708	0.980723		1308.53	0.132608	0.129591	1.02328	0.306175	0.999414		1264.38	-0.102325	0.109284	-0.936322	0.349107	0.999679		1015.82	-0.0546781	0.102466	-0.533624	0.593602	0.931187		936.429	-0.16534	0.107366	-1.53996	0.12357	0.753178
ADPRM	260.502	0.0629497	0.134289	0.468762	0.63924	0.949612		280.655	0.0492134	0.168103	0.292758	0.769707	0.999414		254.327	-0.0536904	0.15056	-0.356604	0.721389	0.999679		275.335	0.180935	0.126597	1.42922	0.15294	0.697595		257.094	0.159336	0.13126	1.2139	0.224786	0.836738
ADPRS	1437.1	-0.171051	0.139898	-1.22269	0.221448	0.83562		1135.27	0.265864	0.120812	2.20064	0.0277615	0.95221		1050.91	0.0327847	0.0721755	0.454235	0.649659	0.999679		1174.54	0.149137	0.0946805	1.57516	0.11522	0.644145		1100.5	0.138584	0.0866013	1.60025	0.109543	0.732352
ADRA1A	63.3744	0.153235	0.527234	0.290639	0.771328	0.97021		54.8614	0.384539	0.308264	1.24743	0.212239	0.999414		67.0892	0.693309	0.360829	1.92143	0.054677	0.841328		68.981	-0.658319	0.399118	-1.64943	0.0990586	0.614149		46.3775	0.624803	0.424933	1.47035	0.141466	0.774957
ADRA1B	61.3136	-0.0555702	0.551232	-0.100811	0.9197	0.991359		267.284	0.344901	0.367789	0.937769	0.348363	0.999414		324.236	-0.169736	0.427043	-0.397467	0.691023	0.999679		90.7833	-0.025716	0.267015	-0.0963092	0.923275	0.988595		85.7614	-0.249335	0.272531	-0.914886	0.360251	0.895436
ADRA1D	178.203	-0.305402	0.304672	-1.00239	0.316154	0.866063		212.265	-0.0231242	0.180774	-0.127918	0.898214	0.999414		201.789	0.0954842	0.20623	0.462998	0.643366	0.999679		274.071	0.270511	0.242856	1.11387	0.265333	0.796643		286.075	0.215474	0.202144	1.06595	0.286447	0.865912
ADRA2A	1273.2	-0.796413	0.471196	-1.69019	0.090991	0.727435		856.845	0.376813	0.190525	1.97776	0.0479554	0.999414		1012.94	0.096116	0.183409	0.524053	0.600242	0.999679		899.74	0.48632	0.252281	1.92769	0.0538934	0.502158		947.156	-0.166385	0.175935	-0.945717	0.344293	0.889955
ADRB1	109.352	0.380441	0.33152	1.14757	0.251148	0.845664		70.3568	-0.179641	0.363005	-0.494871	0.620692	0.999414		66.4206	0.287009	0.215614	1.33113	0.183147	0.989271		113.358	0.000588872	0.170961	0.00344447	0.997252	0.999967		108.965	0.190835	0.227396	0.839215	0.401348	0.906708
ADRB2	996.923	0.225989	0.272507	0.829296	0.406937	0.897846		1004.27	0.136391	0.256219	0.532321	0.594504	0.999414		1014.02	0.180783	0.226521	0.798086	0.42482	0.999679		678.704	0.389242	0.282037	1.38011	0.167553	0.709596		679.154	0.284288	0.257107	1.10572	0.268848	0.854966
ADRM1	1629.86	-0.15193	0.132374	-1.14773	0.251081	0.845611		1583.81	-0.12325	0.127318	-0.968053	0.333018	0.999414		1590.37	-0.0701672	0.11917	-0.588801	0.555995	0.999679		1668.08	-0.0368788	0.146448	-0.251821	0.801179	0.97101		1553.7	0.0285182	0.110773	0.257448	0.796833	0.979832
ADSL	479.18	-0.0243964	0.183221	-0.133153	0.894073	0.987933		405.326	0.0347957	0.158987	0.218858	0.82676	0.999414		378.377	0.138248	0.125651	1.10025	0.271222	0.999679		393.296	-0.0156356	0.136151	-0.11484	0.908572	0.986599		343.398	0.203123	0.12691	1.60053	0.10948	0.732352
ADSS1	976.404	0.432533	0.221135	1.95597	0.0504682	0.636314		2100.54	-0.0824853	0.317708	-0.259626	0.795152	0.999414		1902.59	-0.101898	0.190129	-0.535939	0.592	0.999679		1968.02	0.083978	0.225417	0.372545	0.709487	0.951598		1831.13	-0.143881	0.20809	-0.691439	0.48929	0.930202
ADSS2	1084.73	-0.135333	0.131933	-1.02577	0.304998	0.86236		1912.1	0.051628	0.1219	0.423527	0.671911	0.999414		1905.79	-0.0334395	0.0868362	-0.385087	0.700173	0.999679		1638.97	-0.057701	0.107531	-0.5366	0.591544	0.930267		1408.93	0.0445807	0.09786	0.455556	0.648709	0.964986
AEBP1	295.216	0.215955	0.277441	0.778382	0.436344	0.906256		340.093	-0.30234	0.342516	-0.882705	0.377396	0.999414		356.192	-0.0559486	0.38227	-0.146359	0.883638	0.999679		471.815	-0.452728	0.250435	-1.80777	0.0706429	0.552354		425.498	-0.203589	0.329083	-0.618655	0.536144	0.941123
AEBP2	554.566	-0.0552984	0.197367	-0.280181	0.779338	0.971463		1052.01	0.0052377	0.133694	0.0391768	0.968749	0.999414		1030.27	0.010971	0.108917	0.100728	0.919766	0.999679		1168.71	0.26146	0.127458	2.05134	0.0402343	0.451573		1094.21	-0.0476526	0.162668	-0.292944	0.769565	0.977607
AEN	220.023	-0.261556	0.368773	-0.709261	0.478163	0.916506		210.001	0.170447	0.200938	0.848257	0.396295	0.999414		194.73	-0.350257	0.173546	-2.01824	0.0435663	0.813265		133.066	-0.234128	0.243925	-0.959838	0.337137	0.837329		116.337	-0.361903	0.243228	-1.48791	0.136774	0.77099
AFAP1	646.032	-0.191722	0.178638	-1.07324	0.283163	0.854269		1209.2	-0.129687	0.189704	-0.683624	0.494212	0.999414		1223.44	-0.0947989	0.180809	-0.524305	0.600066	0.999679		1396.23	-0.0548277	0.209185	-0.262101	0.793243	0.970571		1269.03	-0.359489	0.19197	-1.87263	0.0611198	0.637771
AFAP1L1	595.591	0.821768	0.473145	1.73682	0.0824189	0.714883		123.869	-0.132207	0.251356	-0.525977	0.598904	0.999414		117.705	0.0775148	0.197551	0.392379	0.694778	0.999679		134.091	0.0456627	0.190935	0.239154	0.810986	0.97319		136.768	0.0852055	0.26218	0.324989	0.745189	0.974944
AFAP1L2	593.222	0.468897	0.20199	2.32138	0.0202661	0.510812		428.381	-0.115832	0.137635	-0.841594	0.400015	0.999414		383.613	0.236139	0.163886	1.44087	0.149621	0.968342		443.787	0.0736702	0.14933	0.493338	0.621774	0.936382		395.802	0.314062	0.134621	2.33294	0.0196512	0.464324
AFDN	1679.73	-0.0516118	0.220434	-0.234137	0.814878	0.976484		2205.43	-0.0203151	0.149591	-0.135804	0.891976	0.999414		2109.01	-0.06647	0.137056	-0.484985	0.627687	0.999679		2576.42	0.426752	0.240308	1.77585	0.0757572	0.566481		2718.29	-0.352772	0.197161	-1.78926	0.0735736	0.666576
AFF1	745.412	0.0875137	0.19956	0.438533	0.661	0.950366		520.081	-0.736098	0.248774	-2.95891	0.00308733	0.492705		530.214	0.176161	0.170038	1.03601	0.300199	0.999679		1414.1	0.284153	0.222144	1.27914	0.200848	0.754805		1371.13	-0.00809709	0.194404	-0.0416508	0.966777	0.997328
AFF2	1091.17	-0.0696955	0.263337	-0.264662	0.791269	0.973953		1642.65	-0.159374	0.216826	-0.735031	0.46232	0.999414		1549.92	-0.0654416	0.129652	-0.504748	0.613736	0.999679		2163.35	0.269433	0.231205	1.16534	0.24388	0.784642		2026.9	-0.354621	0.188039	-1.88589	0.0593097	0.637078
AFF3	162.474	-0.345577	0.517289	-0.668054	0.504099	0.921675		164.275	-0.835241	0.429122	-1.9464	0.051607	0.999414		154.684	-0.125634	0.255174	-0.492348	0.622473	0.999679		321.031	0.355852	0.385385	0.923366	0.355816	0.845942		311.269	-0.482109	0.341277	-1.41266	0.157756	0.791416
AFF4	1010.84	0.11989	0.28917	0.4146	0.678435	0.953814		990.525	-0.058375	0.184016	-0.317227	0.751071	0.999414		947.925	-0.087693	0.18255	-0.480377	0.630959	0.999679		1153.59	0.166832	0.221699	0.752515	0.451741	0.883246		1047.56	-0.224056	0.203361	-1.10177	0.270563	0.856297
AFG1L	436.615	0.150818	0.195671	0.770774	0.440841	0.908689		461.637	-0.14517	0.144626	-1.00376	0.315494	0.999414		428.975	0.0105398	0.130221	0.0809373	0.935492	0.999679		466.549	0.140608	0.154886	0.907815	0.363976	0.848678		409.091	-0.102334	0.170021	-0.601888	0.547249	0.945286
AFG3L2	1875.93	-0.117159	0.133729	-0.876092	0.38098	0.888669		1996.23	0.0272437	0.120906	0.225329	0.821723	0.999414		1976.07	0.0398491	0.0789951	0.50445	0.613945	0.999679		2091.69	0.0734336	0.109365	0.671452	0.501933	0.902262		1924.86	0.0504692	0.0936456	0.538938	0.589929	0.950696
AFMID	43.7168	1.0633	0.418662	2.53975	0.0110932	0.4235		42.3341	0.772465	0.457419	1.68875	0.0912677	0.999414		39.3221	0.659894	0.449505	1.46805	0.142092	0.962169		39.5504	0.297324	0.42555	0.698682	0.484751	0.895799		40.0013	0.151442	0.40551	0.373462	0.708805	0.970556
AFTPH	1033.27	-0.0892239	0.171769	-0.51944	0.603454	0.943378		1451.33	-0.0738755	0.17144	-0.430913	0.666532	0.999414		1410.55	0.179774	0.106718	1.68457	0.0920708	0.915649		1779.17	0.0805906	0.14071	0.572742	0.566819	0.923907		1596.63	0.0538605	0.11764	0.457843	0.647065	0.964986
AGA	431.998	0.0289742	0.267215	0.10843	0.913655	0.990531		365.129	0.11004	0.257756	0.426915	0.669441	0.999414		268.113	-0.429562	0.204534	-2.1002	0.0357115	0.784228		195.563	-0.531999	0.20864	-2.54984	0.0107772	0.2509		164.448	-0.272966	0.217772	-1.25345	0.210042	0.831215
AGAP1	5163.66	-0.10335	0.193232	-0.534846	0.592756	0.94142		3775.44	-0.0679972	0.150345	-0.452274	0.651071	0.999414		3456.37	0.0759563	0.109852	0.691444	0.489286	0.999679		5063.28	0.176971	0.141983	1.24642	0.212609	0.764282		4670.35	-0.149474	0.107737	-1.3874	0.165321	0.7977
AGAP2	4076.92	-0.371976	0.202462	-1.83726	0.0661713	0.676578		10190.8	0.0141056	0.169628	0.0831561	0.933727	0.999414		10478.3	-0.0563078	0.112775	-0.499292	0.617574	0.999679		9402.05	-0.0519467	0.102832	-0.505161	0.613445	0.935702		8905.83	-0.0554935	0.106603	-0.520563	0.602671	0.954609
AGAP3	3231.46	-0.190971	0.215154	-0.887599	0.374757	0.887147		5514.79	0.0684438	0.152186	0.449737	0.6529	0.999414		5959.26	-0.0361595	0.134873	-0.2681	0.788623	0.999679		7098.65	0.111998	0.129687	0.8636	0.387807	0.858846		7041.75	0.0611108	0.138918	0.439904	0.660006	0.966407
AGBL1	240.454	0.369603	0.49107	0.752649	0.451661	0.912778		116.508	-0.350745	0.450366	-0.7788	0.436098	0.999414		90.8917	-0.0806125	0.299039	-0.269572	0.78749	0.999679		44.982	-1.39261	0.318192	-4.37663	1.21e-05	0.00586456		35.1915	-0.010768	0.331986	-0.032435	0.974125	0.99774
AGBL2	47.5563	0.898083	0.841318	1.06747	0.285759	0.854549		49.4949	0.209013	0.431117	0.484818	0.627806	0.999414		37.6747	-1.18306	0.479771	-2.46588	0.0136676	0.585018		17.6458	-0.513099	0.624936	-0.821043	0.411622	0.865248		14.6519	-0.717484	0.632862	-1.13371	0.256915	0.848652
AGBL5	996.05	-0.0388075	0.230324	-0.168491	0.866197	0.982542		1146.67	0.21394	0.14321	1.49388	0.135206	0.999414		1007.37	-0.0593298	0.125828	-0.471517	0.637272	0.999679		926.341	-0.166048	0.159483	-1.04117	0.297799	0.819153		841.796	-0.11763	0.16708	-0.704034	0.481412	0.928675
AGFG1	1227.99	0.303152	0.207866	1.4584	0.144731	0.794209		1482.13	-0.0261308	0.104674	-0.24964	0.802866	0.999414		1520.12	-0.0640681	0.0863361	-0.742078	0.45804	0.999679		1381.1	0.0913257	0.0879091	1.03886	0.298868	0.819569		1225.32	0.115493	0.0752182	1.53544	0.124675	0.754899
AGGF1	630.363	0.0265412	0.17266	0.153719	0.877831	0.984919		640.734	-0.24172	0.163483	-1.47857	0.139256	0.999414		621.412	0.00821797	0.102689	0.0800277	0.936215	0.999679		843.702	0.0856401	0.0972145	0.88094	0.37835	0.855988		773.189	-0.0740717	0.129933	-0.570076	0.568626	0.947977
AGK	1185.41	0.424761	0.143151	2.96722	0.00300507	0.323209		1108.54	-0.0912098	0.163834	-0.55672	0.577718	0.999414		980.314	-0.0167246	0.111187	-0.150418	0.880435	0.999679		977.308	0.134304	0.0859865	1.56192	0.118306	0.647935		918.473	0.197492	0.138955	1.42127	0.155238	0.790467
AGL	825.342	0.160638	0.287944	0.557878	0.576928	0.937036		657.129	0.0561174	0.230236	0.243738	0.807433	0.999414		600.397	0.0835589	0.215246	0.388201	0.697867	0.999679		688.476	0.056161	0.243362	0.230772	0.817492	0.974887		568.926	0.048768	0.175107	0.278505	0.780625	0.978702
AGMAT	64.795	0.234138	0.57685	0.40589	0.684823	0.955532		58.0739	0.250314	0.428865	0.583666	0.559445	0.999414		51.7213	0.147394	0.472454	0.311975	0.75506	0.999679		51.7852	0.204651	0.396475	0.516177	0.605731	0.934686		50.4813	0.414913	0.458435	0.905063	0.365432	0.897243
AGMO	441.51	0.160368	0.298411	0.537408	0.590986	0.941365		285.348	-0.149907	0.272265	-0.550593	0.581912	0.999414		257.177	0.165256	0.328617	0.502885	0.615045	0.999679		296.682	0.0585249	0.235445	0.248572	0.803692	0.971062		253.754	0.168679	0.240117	0.702487	0.482376	0.928675
AGO2	132.645	0.232447	0.27717	0.838641	0.401671	0.896169		159.241	0.0849342	0.301051	0.282126	0.777847	0.999414		140.523	0.0994436	0.265176	0.37501	0.707653	0.999679		190.232	0.18344	0.295929	0.619878	0.535338	0.914711		167.158	-0.130668	0.280419	-0.465974	0.641234	0.964899
AGO3	1859.27	-0.110673	0.23218	-0.476668	0.633599	0.948857		1995.28	0.00749111	0.136296	0.0549621	0.956169	0.999414		1845.88	-0.123815	0.12702	-0.974772	0.329674	0.999679		2019.26	0.114611	0.148854	0.769956	0.441326	0.879065		1812.58	-0.176897	0.118837	-1.48857	0.136602	0.77099
AGPAT2	203.829	0.903769	0.387465	2.33252	0.0196736	0.505318		258.98	-0.342937	0.201299	-1.70362	0.0884515	0.999414		240.351	-0.674231	0.175854	-3.83405	0.000126051	0.0463991		202.39	-0.602216	0.185923	-3.23906	0.00119925	0.0886293		169.767	-0.197532	0.192673	-1.02522	0.305258	0.873972
AGPAT3	2503.52	0.108735	0.13619	0.798406	0.424635	0.902915		3446.39	0.110743	0.164246	0.674247	0.500154	0.999414		3334.88	-0.0457365	0.110888	-0.412458	0.680003	0.999679		3318.98	0.0401533	0.120891	0.332145	0.73978	0.959904		3012.81	-0.0235132	0.114194	-0.205905	0.836865	0.985523
AGPAT4	721.495	-0.145654	0.273109	-0.533318	0.593814	0.941697		527.762	-0.0243034	0.134494	-0.180702	0.856601	0.999414		431.256	-0.128026	0.122954	-1.04125	0.297759	0.999679		328.669	-0.223454	0.209599	-1.0661	0.286377	0.810765		272.91	-0.084482	0.201145	-0.420006	0.674481	0.966578
AGPAT5	2360.52	-0.0508865	0.15565	-0.32693	0.743721	0.967502		2821.97	-0.0961059	0.18311	-0.524853	0.599685	0.999414		2620.25	0.0121988	0.150738	0.0809274	0.9355	0.999679		2836.4	0.0201135	0.104716	0.192078	0.847681	0.978686		2490.28	-0.0158366	0.117493	-0.134787	0.89278	0.989743
AGPS	1439.75	0.0867246	0.148731	0.583097	0.559828	0.932172		1414.93	-0.0728059	0.145823	-0.499277	0.617584	0.999414		1349.72	0.00816742	0.100631	0.081162	0.935313	0.999679		1500.08	0.12159	0.126756	0.959248	0.337434	0.837329		1390.76	0.0525311	0.137477	0.382107	0.702382	0.969737
AGR2	139.446	-0.281096	0.348978	-0.805482	0.420542	0.902915		214.492	-0.0224262	0.234095	-0.0957995	0.92368	0.999414		231.663	0.178549	0.187839	0.950547	0.341834	0.999679		295.865	0.406431	0.176318	2.3051	0.021161	0.350329		290.743	0.404859	0.249205	1.6246	0.104248	0.728027
AGR3	7.91854	-1.1767	0.778696	-1.51111	0.13076	0.777715		13.4125	0.375081	0.478904	0.783207	0.433506	0.999414		21.2313	-0.703264	0.489095	-1.43789	0.150466	0.968342		7.01177	-0.511255	0.659925	-0.774717	0.438507	0.877836		5.65449	-0.624633	0.841446	-0.742333	0.457885	0.922735
AGRN	2474.31	0.315364	0.275366	1.14525	0.252105	0.846741		1633.21	-0.121587	0.209974	-0.579058	0.56255	0.999414		1416.5	0.0515945	0.177634	0.290454	0.771469	0.999679		2063.04	-0.206246	0.148956	-1.38461	0.166172	0.708287		1913.37	-0.230236	0.146851	-1.56782	0.116924	0.741017
AGRP	74.9374	0.264284	0.786273	0.336123	NA	NA		17.3351	0.0911566	0.504479	0.180694	0.856608	0.999414		17.3471	-0.311464	0.445538	-0.699074	0.484506	0.999679		16.9833	-0.497793	0.424698	-1.17211	0.241152	0.781947		15.5685	0.378462	0.426775	0.886793	0.37519	0.900607
AGT	15534.9	0.0323742	0.150323	0.215365	0.829483	0.977783		18089.4	0.0560763	0.147656	0.379777	0.704111	0.999414		16195.9	0.0593147	0.142624	0.415882	0.677496	0.999679		17101.4	-0.282533	0.108794	-2.59695	0.00940556	0.23704		14038.9	-0.0786031	0.157264	-0.499816	0.617205	0.959088
AGTPBP1	1469.06	-0.0607449	0.230283	-0.263783	0.791947	0.973953		1871.54	-0.235437	0.237929	-0.989527	0.322406	0.999414		1787.5	0.149344	0.159537	0.936109	0.349217	0.999679		3190.17	0.182856	0.210633	0.868123	0.385327	0.858151		2807.07	0.0969151	0.191575	0.505885	0.612937	0.956827
AGTRAP	127.489	1.00918	0.388916	2.59484	0.00946343	0.403298		139.438	0.345809	0.209765	1.64855	0.0992398	0.999414		150.027	0.0633256	0.225829	0.280414	0.77916	0.999679		80.6111	-0.463013	0.27741	-1.66906	0.0951057	0.606977		65.7443	0.267929	0.299777	0.89376	0.37145	0.899069
AGXT2	189.285	0.0610179	0.548793	0.111186	0.911469	0.990531		148.03	-0.0570582	0.26925	-0.211916	0.832173	0.999414		81.3652	0.0140025	0.306016	0.0457574	0.963504	0.999679		52.1518	-0.211819	0.303408	-0.698135	0.485093	0.896057		47.5139	-0.58889	0.298284	-1.97426	0.0483525	0.605209
AHCY	1585.44	-0.283096	0.198158	-1.42864	0.153108	0.800676		1395.41	-0.0974444	0.22269	-0.437578	0.661692	0.999414		1316.6	-0.292753	0.161732	-1.81011	0.0702793	0.874443		1127.11	0.00311767	0.164072	0.0190018	0.98484	0.99751		1115.24	0.0395357	0.199305	0.198368	0.842757	0.985523
AHCYL1	4382.1	-0.0634589	0.184652	-0.343667	0.731096	0.964916		4014.41	0.237236	0.23275	1.01927	0.308073	0.999414		3527.29	0.0976174	0.149985	0.650847	0.515146	0.999679		3015.08	-0.0128553	0.122037	-0.105339	0.916107	0.987849		2732.24	0.0698503	0.108706	0.642564	0.520507	0.937342
AHCYL2	3900.64	0.137028	0.183505	0.746725	0.455229	0.912778		9581.46	0.143753	0.250091	0.574804	0.565424	0.999414		9976.83	-0.222053	0.247813	-0.896049	0.370226	0.999679		3976.54	0.0557412	0.0680148	0.819544	0.412476	0.86543		3554.75	0.126578	0.0828164	1.52841	0.126411	0.756237
AHDC1	2709.15	-0.12328	0.157904	-0.780726	0.434964	0.906108		3839.53	-0.246808	0.175015	-1.41021	0.158477	0.999414		3583.21	-0.131214	0.110288	-1.18973	0.234152	0.999679		4303.03	-0.0792904	0.10533	-0.75278	0.451582	0.883149		4066.83	-0.252002	0.124296	-2.02743	0.0426185	0.589339
AHI1	440.44	0.297529	0.209101	1.4229	0.154765	0.801021		499.898	-0.135451	0.257568	-0.525884	0.598969	0.999414		459.962	0.00863179	0.201771	0.0427802	0.965877	0.999679		659.252	0.114252	0.236426	0.483245	0.628922	0.936998		606.689	0.000186683	0.222482	0.000839094	0.999331	0.999973
AHNAK	142.491	0.828092	0.343593	2.4101	0.0159484	0.472888		133.444	-0.0851623	0.316646	-0.268951	0.787967	0.999414		121.897	0.0365584	0.279566	0.130768	0.895959	0.999679		106.066	-0.419678	0.248988	-1.68553	0.0918862	0.600627		89.617	0.114324	0.342328	0.333962	0.738408	0.974583
AHNAK2	156.277	0.647292	0.873897	0.740696	0.458878	0.912778		93.7186	-0.543828	0.492592	-1.10401	0.269588	0.999414		76.0346	0.124522	0.631734	0.197111	0.843741	0.999679		79.4246	-0.317016	0.509633	-0.622048	0.53391	0.914492		67.8314	-0.0383422	0.531628	-0.0721223	0.942505	0.996397
AHR	437.318	-0.0535787	0.252607	-0.212103	0.832026	0.978303		398.571	0.0273175	0.203259	0.134397	0.893088	0.999414		328.242	0.0485557	0.167132	0.290524	0.771415	0.999679		487.829	0.286959	0.251642	1.14035	0.254142	0.788287		473.077	-0.259396	0.189174	-1.37121	0.170311	0.801898
AHRR	3.92733	0.772606	1.17046	0.660085	0.509199	0.923217		6.25569	0.770575	0.98947	0.778775	0.436112	NA		6.93268	0.28843	0.989291	0.291552	0.770629	0.999679		3.6968	-0.413553	1.24326	-0.332635	0.73941	NA		2.70742	-1.78675	1.35207	-1.32149	0.186337	0.812725
AHSA1	2393.79	-0.0495672	0.21751	-0.227884	0.819736	0.976758		2334.95	0.0960041	0.126916	0.756436	0.449388	0.999414		2336.07	0.141604	0.116482	1.21567	0.224109	0.999679		2253.7	0.0892603	0.149616	0.596598	0.550776	0.919282		2127.8	0.342266	0.154476	2.21566	0.0267149	0.516117
AIDA	1756.92	0.0973647	0.191851	0.507503	0.611802	0.94495		1606.25	0.00921897	0.12315	0.0748594	0.940327	0.999414		1418.4	-0.154533	0.077988	-1.9815	0.0475356	0.823157		1045.79	-0.245333	0.083516	-2.93756	0.00330811	0.145167		889.632	-0.0917508	0.0897596	-1.02218	0.306694	0.874103
AIF1L	1594.38	0.801638	0.37378	2.14468	0.0319786	0.572988		434.611	-0.0390662	0.250122	-0.156189	0.875884	0.999414		317.074	-0.23278	0.217145	-1.072	0.28372	0.999679		335.198	-0.365423	0.231394	-1.57922	0.114285	0.643241		323.2	-0.029656	0.251492	-0.11792	0.906131	0.992018
AIFM1	1709.42	-0.132888	0.131253	-1.01246	0.31132	0.864502		1607.92	-0.0403842	0.106579	-0.378912	0.704753	0.999414		1594.91	-0.110799	0.0893071	-1.24065	0.214735	0.999679		1808.86	-0.134649	0.0946036	-1.42329	0.154651	0.698723		1655.38	-0.0225067	0.113807	-0.197762	0.843231	0.985523
AIFM2	111.519	0.208623	0.218981	0.952702	0.340741	0.87191		109.936	0.310191	0.322988	0.960377	0.336865	0.999414		92.4928	0.010411	0.208971	0.0498202	0.960266	0.999679		54.7566	0.228456	0.245385	0.931008	0.351849	0.843476		49.6913	0.0495284	0.283163	0.174911	0.861149	0.986087
AIFM3	616.868	0.492376	0.318193	1.54741	0.121764	0.769965		714.908	-0.390521	0.695949	-0.561135	0.574706	0.999414		346.297	0.29714	0.535659	0.554719	0.579087	0.999679		322.357	0.0369555	0.32661	0.113148	0.909913	0.987002		303.185	0.221475	0.32526	0.680916	0.495925	0.931836
AIG1	1274.58	0.0643009	0.113716	0.565453	0.571766	0.936141		1614.99	0.147522	0.111502	1.32304	0.185822	0.999414		1446.02	0.104137	0.104624	0.99534	0.319571	0.999679		1395.86	0.18334	0.0861242	2.12879	0.0332719	0.423221		1308.85	0.234594	0.108815	2.15589	0.0310924	0.536076
AIMP1	684.479	-0.0409077	0.162505	-0.251733	0.801248	0.975385		622.954	-0.0139333	0.132857	-0.104875	0.916475	0.999414		575.715	-0.0070388	0.143179	-0.049161	0.960791	0.999679		687.43	-0.0129412	0.137888	-0.093853	0.925226	0.988595		639.091	0.0912203	0.12866	0.709004	0.478322	0.928374
AIMP2	1058.56	-0.222314	0.202945	-1.09544	0.273325	0.851381		1267.22	0.0205688	0.12999	0.158233	0.874273	0.999414		1248.1	-0.0422961	0.144416	-0.292877	0.769616	0.999679		1160.28	-0.0745475	0.165558	-0.45028	0.652509	0.938328		1061.77	0.0984928	0.151243	0.651224	0.514902	0.935615
AIP	870.486	0.0275965	0.122356	0.225543	0.821557	0.976944		902.227	0.0521427	0.121575	0.428894	0.668001	0.999414		827.966	-0.0652193	0.11598	-0.562334	0.573888	0.999679		961.843	0.0671415	0.162917	0.41212	0.680252	0.944744		883.398	0.117747	0.124159	0.948355	0.342949	0.889593
AJAP1	2204.55	-0.180747	0.208985	-0.864882	0.387104	0.890092		4852.7	-0.177598	0.159838	-1.11111	0.26652	0.999414		5293.66	-0.285866	0.141524	-2.01991	0.0433923	0.813265		4685.74	-0.103449	0.120366	-0.859455	0.390089	0.859375		4407.72	-0.352383	0.127168	-2.77099	0.00558856	0.264511
AJM1	1630.48	-0.024165	0.142147	-0.169999	0.865011	0.982542		4623.32	-0.196567	0.178413	-1.10175	0.270568	0.999414		4839.08	-0.0949439	0.121489	-0.781505	0.434506	0.999679		5985.21	-0.0878958	0.101008	-0.870184	0.3842	0.85772		5654.59	-0.0768782	0.133371	-0.576422	0.56433	0.947187
AK1	1604.69	-0.338536	0.329688	-1.02684	0.304497	0.862088		1159.19	-0.104086	0.154599	-0.673263	0.50078	0.999414		1054.47	-0.0937298	0.181939	-0.515171	0.606434	0.999679		1432	-0.162908	0.157949	-1.03139	0.302357	0.821204		1350.78	0.0459062	0.163661	0.280496	0.779097	0.978702
AK2	1400.18	0.236716	0.173596	1.36361	0.172691	0.816459		1297.78	0.116659	0.146337	0.797195	0.425338	0.999414		1211.24	-0.0674701	0.135927	-0.49637	0.619634	0.999679		1137.14	-0.201178	0.0934644	-2.15246	0.0313611	0.412746		985.616	-0.0360677	0.105061	-0.343304	0.73137	0.973298
AK3	521.398	-0.181392	0.160285	-1.13169	0.257766	0.849587		614.951	0.124538	0.184988	0.673223	0.500805	0.999414		520.654	-0.0181705	0.138847	-0.130866	0.895881	0.999679		388.706	-0.222398	0.178881	-1.24327	0.213768	0.764739		340.899	-0.00957959	0.159204	-0.0601719	0.952019	0.996846
AK5	2813.77	-0.448304	0.327791	-1.36765	0.171421	0.815806		13655.9	-0.0986467	0.159735	-0.617566	0.536861	0.999414		14620.6	-0.166347	0.119559	-1.39133	0.164124	0.975484		11247.7	0.151502	0.136544	1.10955	0.267193	0.799346		10459.9	-0.160757	0.129202	-1.24423	0.213415	0.832124
AK6	523.555	-0.0479194	0.164535	-0.291241	0.770867	0.97021		575.488	0.116727	0.161344	0.72347	0.469391	0.999414		541.141	-0.0581618	0.137415	-0.423258	0.672107	0.999679		532.536	-0.12535	0.131186	-0.955518	0.339316	0.837425		490.448	0.197217	0.156013	1.26411	0.206191	0.827814
AK7	69.6362	1.02194	0.882936	1.15744	0.247094	0.844941		92.7617	0.662102	0.383597	1.72603	0.0843412	0.999414		55.9077	-0.297655	0.338629	-0.878999	0.379402	0.999679		14.5434	-0.524582	0.654474	-0.801533	0.422823	0.86814		13.764	-0.229202	0.700755	-0.327079	0.743608	0.974944
AK8	349.556	-0.079467	0.218241	-0.364125	0.715764	0.962813		356.422	0.199185	0.291751	0.682721	0.494783	0.999414		345.783	-0.168518	0.263783	-0.63885	0.522921	0.999679		235.676	-0.260597	0.26186	-0.995179	0.319649	0.828619		221.982	-0.13165	0.25761	-0.511042	0.609321	0.956017
AKAIN1	227.386	-0.284669	0.502342	-0.566684	0.570929	0.936141		197.139	-0.138805	0.223689	-0.620526	0.534912	0.999414		149.063	0.0173013	0.265042	0.0652774	0.947953	0.999679		129.221	0.140124	0.258452	0.542165	0.587705	0.928788		106.722	0.303171	0.27868	1.08788	0.276647	0.860453
AKAP1	1237.52	0.056477	0.138274	0.408444	0.682948	0.955225		1870.93	0.0576328	0.118002	0.488405	0.625263	0.999414		1848.7	-0.133491	0.0818658	-1.6306	0.102974	0.932441		2040.4	-0.0932389	0.0545304	-1.70985	0.0872934	0.594211		1899.71	-0.127696	0.0607663	-2.10142	0.035604	0.555443
AKAP10	1144.4	-0.0738368	0.157949	-0.467473	0.640162	0.949612		1205.98	-0.030635	0.0947927	-0.323179	0.74656	0.999414		1170.29	-0.0561735	0.0863217	-0.650746	0.51521	0.999679		1520.71	0.0158669	0.0848529	0.186993	0.851666	0.979771		1418.67	-0.0356859	0.0841362	-0.424145	0.67146	0.966578
AKAP11	2065.45	-0.236598	0.281344	-0.840957	0.400372	0.895992		2324.93	-0.146878	0.270564	-0.542859	0.587227	0.999414		2306.39	-0.0867047	0.182727	-0.474504	0.635141	0.999679		2857.46	0.106437	0.232397	0.457996	0.646955	0.937908		2497.16	-0.0927266	0.203541	-0.455566	0.648702	0.964986
AKAP12	3198.37	0.140209	0.32912	0.426012	0.670099	0.951445		850.05	-0.559592	0.264018	-2.11953	0.0340461	0.999414		631.275	-0.168566	0.266637	-0.632193	0.527261	0.999679		703.395	-0.196817	0.258229	-0.76218	0.445953	0.880742		567.15	-0.166319	0.232851	-0.714271	0.47506	0.927709
AKAP13	771.072	0.522202	0.411158	1.27008	0.204057	0.828635		512.673	0.089497	0.316025	0.283196	0.777026	0.999414		314.406	-0.255337	0.269868	-0.946158	0.344068	0.999679		276.017	-0.168479	0.282873	-0.5956	0.551443	0.919473		238.679	-0.240485	0.228434	-1.05275	0.292455	0.86932
AKAP14	51.9259	0.595628	0.652814	0.9124	0.361558	0.881092		62.3447	0.501131	0.551017	0.909465	0.363105	0.999414		39.4292	0.0126412	0.478739	0.0264052	0.978934	0.999679		20.4675	0.114564	0.458568	0.24983	0.802719	0.97101		16.3407	-0.28964	0.637944	-0.454021	0.649814	0.965735
AKAP17A	666.2	0.0967393	0.108812	0.88905	0.373976	0.886961		607.686	-0.0989242	0.114567	-0.863462	0.387883	0.999414		583.291	0.0641558	0.0918619	0.698393	0.484931	0.999679		697.584	0.169052	0.0922121	1.8333	0.0667582	0.541811		619.674	0.0986977	0.123358	0.800092	0.423657	0.913965
AKAP5	660.915	-0.509851	0.487091	-1.04673	0.295225	0.857588		3993	0.0367126	0.273869	0.134052	0.893362	0.999414		5125.3	0.502207	0.226072	2.22145	0.0263205	0.743835		7918.02	-0.267571	0.145647	-1.83712	0.0661922	0.540289		6833.34	-0.0756163	0.164781	-0.45889	0.646313	0.964986
AKAP6	1508.48	-0.176441	0.265331	-0.664982	0.506062	0.922478		1755.94	-0.27314	0.262812	-1.0393	0.298665	0.999414		1853.78	-0.000295729	0.160145	-0.00184663	0.998527	0.999679		2462.09	0.258271	0.217025	1.19005	0.234026	0.78182		2226.61	-0.145072	0.205267	-0.706748	0.479723	0.928575
AKAP7	524.287	0.194422	0.132065	1.47217	0.140975	0.788591		587.402	0.30358	0.177839	1.70705	0.0878129	0.999414		551.056	0.416692	0.125659	3.31605	0.000912984	0.176413		807.802	0.263876	0.132486	1.99173	0.046401	0.476719		709.491	0.354167	0.156184	2.26763	0.0233518	0.495432
AKAP8	1811.82	0.236284	0.129201	1.8288	0.0674292	0.679475		1465.85	0.0332573	0.184474	0.180282	0.856931	0.999414		1453.56	0.181181	0.134959	1.34249	0.179438	0.988771		1750.23	0.131368	0.0883815	1.48637	0.137181	0.676988		1605.93	0.136626	0.105029	1.30085	0.19331	0.81553
AKAP8L	667.745	-0.176977	0.156866	-1.12821	0.259232	0.849882		635.221	0.120824	0.122635	0.985234	0.324509	0.999414		611.519	0.0120277	0.111957	0.107431	0.914447	0.999679		579.683	0.0374896	0.093084	0.40275	0.687132	0.946425		546.224	0.00463921	0.116674	0.039762	0.968283	0.997328
AKAP9	2774.25	0.190729	0.218846	0.871524	0.383468	0.889628		2354.83	-0.340319	0.385542	-0.882701	0.377398	0.999414		2460.39	0.0858719	0.112285	0.764769	0.444409	0.999679		2703.29	0.225987	0.180009	1.25542	0.209326	0.763723		2438.39	-0.0852901	0.159318	-0.535346	0.592411	0.951769
AKIP1	62.3158	0.320088	0.36065	0.887531	0.374793	0.887147		66.4029	0.125087	0.281518	0.444332	0.656803	0.999414		61.4187	0.0318539	0.225962	0.140971	0.887893	0.999679		48.1021	0.0873896	0.286882	0.304618	0.760657	0.965187		43.4648	-0.104996	0.309868	-0.338842	0.734729	0.973691
AKIRIN2	2600.73	-0.201383	0.148279	-1.35814	0.17442	0.816554		3559.55	0.0684246	0.0987565	0.692862	0.488396	0.999414		3635.52	-0.029081	0.0870843	-0.33394	0.738424	0.999679		3108.48	-0.0364788	0.0830006	-0.439501	0.660299	0.940627		2773.7	-0.0861271	0.0860647	-1.00073	0.31696	0.875597
AKNA	405.675	0.651971	0.230418	2.82951	0.00466193	0.382719		328.754	0.370179	0.246088	1.50425	0.132517	0.999414		291.856	0.125063	0.236257	0.52935	0.596563	0.999679		256.244	-0.00899748	0.166863	-0.0539213	0.956998	0.991658		227.524	-0.0856148	0.194528	-0.440115	0.659854	0.966407
AKNAD1	198.234	0.296283	0.336745	0.879845	0.378943	0.888669		156.256	-0.485886	0.342335	-1.41933	0.155803	0.999414		145.604	-0.111077	0.22706	-0.489195	0.624703	0.999679		189.019	-0.0994037	0.235824	-0.421517	0.673377	0.943242		168.158	-0.44389	0.202804	-2.18877	0.0286137	0.523677
AKR1A1	1120.29	-0.0144495	0.162524	-0.0889069	0.929156	0.992825		1075.43	-0.0540919	0.118356	-0.457026	0.647652	0.999414		1005.87	-0.0394197	0.0965465	-0.408298	0.683055	0.999679		1028.3	0.0234334	0.127934	0.183167	0.854667	0.980251		947.349	-0.0773822	0.137356	-0.563369	0.573184	0.9485
AKR1D1	13.9524	-1.39064	0.91744	-1.51578	0.129574	0.776798		52.9095	-2.72335	0.822551	-3.31086	NA	NA		56.0504	0.619682	0.623587	0.993737	0.320351	0.999679		180.48	-0.696253	0.339022	-2.05371	0.0400038	0.451573		155.837	-0.169964	0.346739	-0.490178	0.624008	0.961464
AKR7A2	1026.43	-0.024906	0.261253	-0.0953326	0.924051	0.992076		881.786	0.137645	0.191165	0.720031	0.471506	0.999414		765.265	-0.0143207	0.171666	-0.0834221	0.933516	0.999679		676.189	-0.121747	0.190252	-0.639926	0.522221	0.909625		603.975	0.118234	0.186985	0.632321	0.527177	0.940165
AKT1	1124.33	-0.113325	0.126187	-0.898076	0.369145	0.886345		1736.37	0.00117277	0.105811	0.0110837	0.991157	0.999884		1655.4	-0.0674891	0.0706768	-0.954896	0.33963	0.999679		1886.53	0.150336	0.127162	1.18224	0.237111	0.78182		1671.73	0.0994879	0.115245	0.863272	0.387988	0.905016
AKT3	1707.4	-0.0788515	0.206641	-0.381586	0.702768	0.960394		3362.62	0.0726305	0.158891	0.45711	0.647592	0.999414		3456.58	0.0562842	0.136142	0.413423	0.679297	0.999679		3474.6	-0.0483631	0.18181	-0.26601	0.790232	0.970571		2823.79	0.161842	0.162328	0.997003	0.318763	0.876385
AKTIP	796.888	0.0309407	0.121504	0.254647	0.798996	0.974774		890.586	-0.0794458	0.113318	-0.701086	0.48325	0.999414		829.989	-0.038113	0.0904885	-0.421191	0.673615	0.999679		892.278	0.0801581	0.108661	0.73769	0.460703	0.886862		835.341	0.211113	0.09895	2.13353	0.0328812	0.544737
ALAD	442.672	0.0557893	0.267825	0.208305	0.834991	0.978468		602.32	-0.0114533	0.228339	-0.0501591	0.959996	0.999414		570.933	-0.461427	0.17983	-2.5659	0.0102908	0.527782		446.398	-0.349728	0.168009	-2.0816	0.0373791	0.444421		408.705	-0.232256	0.144442	-1.60795	0.107847	0.730964
ALAS1	1558.49	0.115523	0.325888	0.354486	0.722975	0.962813		2007.31	0.146934	0.153949	0.954434	0.339864	0.999414		1793.86	0.012628	0.102564	0.123124	0.902009	0.999679		2074.76	0.0107768	0.116707	0.092341	0.926427	0.988595		1910.07	0.0844618	0.135056	0.625384	0.531719	0.940471
ALB	54.7081	0.736817	0.421158	1.7495	0.0802042	0.710971		79.9516	0.503112	0.476235	1.05644	0.290768	0.999414		66.4474	0.489225	0.411638	1.18848	0.234643	0.999679		52.1698	0.346717	0.399704	0.867433	0.385705	0.858151		45.2957	0.758278	0.366632	2.06823	0.0386186	0.568029
ALCAM	2728.83	0.221639	0.198547	1.1163	0.264292	0.850356		2442.96	-0.00379944	0.251658	-0.0150976	0.987954	0.999884		1937.33	0.218353	0.270172	0.808201	0.418975	0.999679		1727.13	-0.00124662	0.248358	-0.00501947	0.995995	0.999967		1528.86	-0.385448	0.246169	-1.56578	0.1174	0.741017
ALDH16A1	509.472	0.456251	0.205058	2.22498	0.0260824	0.548		493.839	0.201156	0.195702	1.02787	0.304011	0.999414		428.699	0.265035	0.141398	1.87439	0.0608767	0.862288		535.747	0.0941921	0.119429	0.788685	0.430296	0.872095		495.602	0.188727	0.11549	1.63415	0.102227	0.727679
ALDH18A1	527.987	-0.208009	0.246896	-0.842496	0.399511	0.895992		472.933	0.156318	0.306344	0.510269	0.609863	0.999414		405.846	-0.0575573	0.227328	-0.253191	0.800121	0.999679		481.733	0.147709	0.235214	0.627976	0.530019	0.913198		451.049	0.104697	0.226819	0.461589	0.644376	0.964986
ALDH1A1	498.146	-0.682156	0.93504	-0.729548	0.465667	0.913758		11.0521	-1.14643	0.856915	-1.33786	0.180943	NA		10.9682	-0.488569	0.803412	-0.608117	0.54311	0.999679		66.2597	-0.599043	0.615008	-0.974042	0.330036	0.833673		56.6061	0.597606	0.431675	1.38439	0.166239	0.79873
ALDH1A2	107.492	1.54496	0.743611	2.07764	0.0377424	0.594487		387.744	-0.818099	0.694103	-1.17864	0.238541	0.999414		167.147	0.179255	0.528769	0.339003	0.734607	0.999679		910.381	-0.258473	0.314196	-0.822647	0.410709	0.865248		1027.81	0.202685	0.52708	0.384543	0.700576	0.969737
ALDH1A3	97.8743	0.739124	0.750201	0.985235	0.324509	0.869725		441.832	1.03175	0.749352	1.37686	0.168555	0.999414		164.326	0.0151412	0.353421	0.0428419	0.965828	0.999679		67.3474	-1.02161	0.403367	-2.53271	0.0113184	0.260096		42.6791	0.0227599	0.499766	0.0455411	0.963676	0.997103
ALDH1L2	1454.7	0.907277	0.370099	2.45144	0.0142284	0.464865		508.4	0.0843312	0.157855	0.534232	0.593181	0.999414		441.282	-0.0646273	0.104668	-0.61745	0.536938	0.999679		395.428	0.220516	0.174005	1.2673	0.205049	0.758916		395.674	0.110865	0.188822	0.587141	0.557109	0.946043
ALDH2	7302.87	0.166919	0.227897	0.732435	0.463903	0.913291		6285.07	0.0998836	0.174287	0.573098	0.566578	0.999414		4984.77	-0.0578316	0.127183	-0.454712	0.649316	0.999679		4799.96	-0.354204	0.158264	-2.23805	0.0252175	0.375333		4165.39	-0.093768	0.121818	-0.769739	0.441455	0.919063
ALDH4A1	1896.08	0.158896	0.213802	0.743189	0.457367	0.912778		1439.36	-0.0237364	0.133419	-0.177908	0.858795	0.999414		1310.95	-0.0333499	0.1223	-0.27269	0.785092	0.999679		1178.41	-0.287119	0.166289	-1.72663	0.0842348	0.589844		1068.53	-0.0985226	0.166828	-0.590564	0.554812	0.945737
ALDH5A1	4750.94	-0.15045	0.199928	-0.752518	0.451739	0.912778		4142.92	-0.0560881	0.144352	-0.388551	0.697609	0.999414		3995.05	0.101732	0.114939	0.885095	0.376105	0.999679		3855.59	-0.0309655	0.0844826	-0.366531	0.713969	0.952667		3317.69	0.0149224	0.100828	0.147999	0.882344	0.988695
ALDH6A1	2002.28	0.200141	0.169971	1.1775	0.238995	0.838471		1671.36	0.129403	0.145728	0.887975	0.374554	0.999414		1407.62	0.0554987	0.129368	0.428998	0.667925	0.999679		1210.13	-0.111815	0.109653	-1.01971	0.307865	0.823218		1035.7	0.0392688	0.130767	0.300295	0.763952	0.976954
ALDH7A1	2150.82	0.199576	0.138623	1.4397	0.149953	0.799191		1965.78	-0.0916423	0.110209	-0.831532	0.405673	0.999414		1758.08	-0.105903	0.0805472	-1.3148	0.188577	0.989271		1636.39	-0.195342	0.0851422	-2.2943	0.0217733	0.354896		1442.23	0.0296607	0.0984567	0.301256	0.763219	0.976895
ALDH8A1	18.054	-0.0659045	0.490275	-0.134424	0.893068	0.987691		20.9647	-0.365417	0.516574	-0.707386	0.479327	0.999414		22.2291	-0.141806	0.355726	-0.39864	0.690159	0.999679		26.3641	-0.155506	0.344355	-0.451587	0.651567	0.938265		24.3785	0.126165	0.377316	0.334375	0.738096	0.974394
ALDH9A1	3164.78	0.0654172	0.180504	0.362415	0.717042	0.962813		3192.39	0.0817651	0.129248	0.632623	0.52698	0.999414		2917.77	0.0215886	0.129033	0.167311	0.867126	0.999679		2569.15	-0.153713	0.170997	-0.898921	0.368695	0.852084		2242.47	0.110408	0.158115	0.698275	0.485005	0.929271
ALDOA	2262.12	0.03811	0.339449	0.11227	0.910609	0.990394		1680.32	0.373065	0.256311	1.45552	0.145527	0.999414		1738.16	0.150594	0.189448	0.79491	0.426666	0.999679		1735.16	-0.00160324	0.167751	-0.00955727	0.992375	0.999408		1596.95	0.118121	0.198031	0.596476	0.550857	0.945441
ALDOB	16.915	-0.242786	0.607596	-0.399584	0.689463	0.957351		8.25332	-0.0240817	0.649521	-0.037076	0.970424	NA		9.71048	-0.683681	0.548323	-1.24686	0.212449	0.999679		7.35829	-1.38729	0.619309	-2.24007	0.0250864	0.375333		5.81313	-0.514649	0.64492	-0.798005	0.424867	0.914099
ALDOC	75521.1	-0.0786197	0.230073	-0.341716	0.732565	0.965117		55179.1	0.0773484	0.203731	0.379659	0.704198	0.999414		53803	-0.0275227	0.127452	-0.215946	0.82903	0.999679		48092	0.0214304	0.154265	0.138919	0.889514	0.984792		45646.4	0.171905	0.144654	1.18838	0.234682	0.8398
ALG1	562.876	-0.0297287	0.13701	-0.216982	0.828222	0.977783		609.633	-0.258035	0.143584	-1.79711	0.0723186	0.999414		567.376	-0.0408917	0.14897	-0.274496	0.783703	0.999679		825.808	-0.278211	0.126797	-2.19415	0.0282247	0.390731		731.026	-0.0524285	0.14952	-0.350646	0.725854	0.972846
ALG11	526.747	-0.129512	0.123534	-1.04839	0.294457	0.857056		540.539	-0.0221935	0.111153	-0.199665	0.841742	0.999414		501.542	0.040494	0.111849	0.362043	0.71732	0.999679		530.285	0.0362209	0.0889075	0.4074	0.683714	0.945745		474.424	0.123818	0.119781	1.03371	0.301273	0.873171
ALG12	562.523	0.0570875	0.221272	0.257997	0.796409	0.974166		734.458	-0.143007	0.183874	-0.777745	0.43672	0.999414		662.816	0.11566	0.18119	0.638335	0.523255	0.999679		748.773	0.238281	0.141857	1.67973	0.0930095	0.604354		674.723	0.047064	0.173854	0.27071	0.786614	0.979221
ALG14	216.708	-0.263029	0.214734	-1.22491	0.220609	0.83562		232.133	0.0208733	0.170253	0.122602	0.902422	0.999414		201.877	0.167918	0.167402	1.00308	0.315821	0.999679		181.687	0.125252	0.148334	0.84439	0.398451	0.86222		166.158	0.109258	0.181078	0.603375	0.546259	0.945286
ALG2	148.076	-0.0190082	0.188613	-0.100779	0.919726	0.991359		180.807	0.0446161	0.175882	0.253671	0.79975	0.999414		163.411	0.0870048	0.14912	0.583457	0.559586	0.999679		183.859	0.0914465	0.125313	0.729744	0.465546	0.889087		166.527	-0.012461	0.145039	-0.0859145	0.931534	0.995401
ALG3	389.691	-0.0920791	0.148072	-0.621852	0.534039	0.926138		348.031	0.063285	0.180794	0.350039	0.72631	0.999414		317.737	-0.100363	0.150599	-0.666423	0.505141	0.999679		368.412	-0.0654791	0.218904	-0.299123	0.764846	0.965429		331.002	-0.102007	0.140579	-0.725617	0.468074	0.924949
ALG5	402.566	-0.0154581	0.121203	-0.127539	0.898514	0.988174		403.343	0.0997463	0.146779	0.679569	0.496777	0.999414		379.516	-0.0500131	0.121396	-0.411984	0.680351	0.999679		397.759	0.167309	0.12078	1.38524	0.165979	0.708254		359.178	0.0278582	0.14389	0.193608	0.846483	0.985523
ALG6	106.412	0.368407	0.24217	1.52128	0.128191	0.776798		103.868	-0.0265894	0.209848	-0.126708	0.899171	0.999414		91.8578	-0.0352819	0.263694	-0.133799	0.893562	0.999679		107.499	-0.0220787	0.249017	-0.0886634	0.929349	0.989589		100.371	0.0736686	0.193897	0.379937	0.703992	0.969911
ALG8	308.831	-0.248636	0.199996	-1.24321	0.213792	0.830181		318.765	-0.110348	0.187941	-0.587145	0.557106	0.999414		287.499	0.00872079	0.143365	0.0608294	0.951495	0.999679		420.659	-0.295241	0.189198	-1.56049	0.118644	0.647935		357.959	-0.122	0.148169	-0.823384	0.410289	0.911076
ALG9	1726.36	-0.105495	0.143647	-0.734404	0.462703	0.913037		1362.3	0.11158	0.161267	0.691897	0.489002	0.999414		1194.96	0.0498993	0.13804	0.361484	0.717737	0.999679		1339.5	0.133515	0.146989	0.908333	0.363702	0.848678		1298.09	0.0442801	0.158836	0.278778	0.780415	0.978702
ALK	1006.09	-0.308629	0.439415	-0.702364	0.482452	0.916566		485.678	-0.118998	0.247434	-0.480929	0.630567	0.999414		492.651	0.381632	0.162195	2.35292	0.0186264	0.651404		768.214	0.0483613	0.13091	0.369425	0.711811	0.952032		662.534	0.214248	0.126708	1.69087	0.0908611	0.699551
ALKAL1	25.9061	2.04645	0.810163	2.52597	0.0115379	0.429348		67.3121	-0.0867886	0.457424	-0.189733	0.849518	0.999414		55.7531	0.168528	0.398837	0.422548	0.672625	0.999679		102.208	0.0186163	0.256953	0.0724501	0.942244	0.991047		97.3924	-0.0865165	0.311021	-0.278169	0.780882	0.978702
ALKAL2	89.0779	0.330758	0.482443	0.68559	0.492972	0.91866		132.809	0.111508	0.269004	0.41452	0.678493	0.999414		133.629	0.0623907	0.233976	0.266655	0.789735	0.999679		219.971	0.705127	0.18848	3.74111	0.000183207	0.0308887		215.897	0.236171	0.251453	0.939225	0.347615	0.890374
ALKBH1	1040.26	0.0903341	0.129438	0.697898	0.485241	0.916566		1140.8	0.137794	0.132307	1.04147	0.297657	0.999414		1062.96	0.0959213	0.109444	0.87644	0.380791	0.999679		1028.07	0.0383488	0.0942356	0.406946	0.684048	0.945975		926.43	0.112776	0.116419	0.968709	0.33269	0.883884
ALKBH2	174.733	0.310532	0.340203	0.912786	0.361355	0.881092		159.076	0.297759	0.277697	1.07225	0.28361	0.999414		145.548	0.165522	0.259491	0.63787	0.523558	0.999679		159.563	0.258116	0.262333	0.983924	0.325153	0.832188		152.39	0.323732	0.263706	1.22762	0.219588	0.833657
ALKBH3	615.4	-0.282261	0.168755	-1.67261	0.0944049	0.728799		538.378	-0.0608968	0.183563	-0.331749	0.740079	0.999414		522.184	-0.0783768	0.153931	-0.509168	0.610634	0.999679		478.246	-0.0171877	0.157559	-0.109087	0.913134	0.987672		448.765	-0.0100482	0.179825	-0.0558775	0.955439	0.996931
ALKBH4	192.677	0.113794	0.190607	0.597007	0.550503	0.930113		218.049	-0.0508355	0.191856	-0.264967	0.791035	0.999414		218.656	0.0420474	0.169838	0.247573	0.804465	0.999679		234.865	0.029024	0.162074	0.179078	0.857876	0.980251		216.304	0.0614415	0.159659	0.384829	0.700364	0.969737
ALKBH5	2253.18	0.0124614	0.173961	0.0716337	0.942893	0.995574		2073.51	0.122006	0.117464	1.03866	0.298962	0.999414		1925.51	-0.0766164	0.106432	-0.719862	0.47161	0.999679		2213.1	-0.00782737	0.106623	-0.0734118	0.941478	0.991047		2085.48	0.00442112	0.0925983	0.0477452	0.961919	0.996931
ALKBH7	518.841	0.273979	0.303726	0.902057	0.367026	0.884679		477.939	0.43255	0.248644	1.73963	0.0819236	0.999414		413.927	0.265195	0.203983	1.30008	0.193573	0.99079		504.98	-0.0273557	0.218687	-0.125091	0.900452	0.986405		441.625	0.27552	0.200737	1.37254	0.169895	0.801684
ALKBH8	257.891	-0.227982	0.206267	-1.10528	0.26904	0.850754		361.469	0.00380871	0.214247	0.0177772	0.985817	0.999884		362.134	-0.0937259	0.221462	-0.423215	0.672138	0.999679		330.297	-0.0208317	0.203265	-0.102485	0.918372	0.987849		293.054	0.168981	0.242609	0.696516	0.486106	0.929271
ALMS1	465.26	-0.0582482	0.25268	-0.230522	0.817687	0.976758		403.018	-0.631009	0.445003	-1.41799	0.156194	0.999414		362.906	-0.111312	0.293661	-0.37905	0.704651	0.999679		742.474	-0.682441	0.232222	-2.93874	0.00329554	0.145126		600.975	-0.394487	0.189968	-2.0766	0.0378382	0.565399
ALOX5	97.6498	0.338773	0.290359	1.16674	0.243315	0.842432		125.312	-0.265066	0.294088	-0.901317	0.36742	0.999414		89.0483	-0.151284	0.31757	-0.476379	0.633804	0.999679		77.7585	-0.14326	0.260107	-0.550772	0.58179	0.926423		71.7812	-0.288265	0.193257	-1.49162	0.1358	0.770637
ALOX5AP	58.198	0.511822	0.413193	1.2387	0.215457	0.8331		47.343	-0.0450385	0.318543	-0.141389	0.887563	0.999414		37.7002	-0.143198	0.295825	-0.484062	0.628342	0.999679		46.1567	-0.0548058	0.297082	-0.18448	0.853637	0.980251		35.7758	-0.117979	0.314721	-0.374868	0.707758	0.970556
ALPK3	406.397	-0.158685	0.362701	-0.437509	0.661742	0.950366		405.318	-0.229947	0.279689	-0.822153	0.41099	0.999414		327.743	-0.446513	0.305134	-1.46333	0.143376	0.964437		185.662	-0.724262	0.433562	-1.67049	0.094822	0.606895		153.645	-0.382021	0.420601	-0.908274	0.363734	0.897087
ALPL	1169.5	0.24364	0.184224	1.32252	0.185996	0.822186		790.809	0.190441	0.257498	0.739583	0.459553	0.999414		692.035	0.0938202	0.181175	0.517843	0.604567	0.999679		421.63	-0.142177	0.20001	-0.71085	0.477177	0.89304		362.631	0.148915	0.181306	0.821346	0.411449	0.911076
ALS2	1432.23	-0.20393	0.143977	-1.41641	0.156657	0.801461		1801.03	-0.432193	0.144178	-2.99763	0.00272087	0.473715		1720.79	-0.14335	0.0831061	-1.72491	0.084544	0.903924		2128.07	0.0325416	0.1322	0.246154	0.805563	0.971065		1991.29	-0.0986702	0.0705457	-1.39867	0.161911	0.796172
ALS2CL	214.623	0.31247	0.378837	0.824814	0.409477	0.898278		195.072	0.111901	0.296371	0.377572	0.705749	0.999414		148.536	-0.223722	0.285335	-0.784068	0.433	0.999679		84.3942	0.0404368	0.279842	0.144499	0.885107	0.984478		92.7464	-0.0168474	0.314449	-0.0535774	0.957272	0.996931
ALX1	4.6875	-0.611449	0.816609	-0.748766	0.453998	0.912778		7.00782	0.303262	0.66116	0.458681	0.646463	NA		5.35536	0.521385	0.763862	0.682564	0.494883	0.999679		4.0214	0.107719	0.783529	0.137479	0.890652	NA		3.73798	-0.410115	0.728665	-0.562831	0.57355	0.9485
ALX4	37.7683	1.90662	0.793462	2.40291	0.0162651	0.473003		31.8469	-0.182255	0.601652	-0.302925	0.761947	0.999414		27.3563	-0.858462	0.460186	-1.86547	0.0621156	0.862288		10.0304	-1.59309	0.913641	-1.74367	0.0812161	0.582398		5.89097	0.563862	1.359	0.414911	0.678207	0.966578
ALYREF	688.687	0.219485	0.189774	1.15656	0.247451	0.845074		708.037	0.125275	0.142362	0.879974	0.378873	0.999414		630.921	0.0674243	0.111142	0.606649	0.544084	0.999679		694.618	-0.043242	0.0979081	-0.441659	0.658736	0.940219		646.051	0.184852	0.130021	1.42171	0.155112	0.790467
AMACR	159.247	0.164675	0.169003	0.974392	0.329862	0.870007		196.78	0.214305	0.236186	0.907359	0.364217	0.999414		173.446	-0.0675294	0.193284	-0.349379	0.726805	0.999679		145.218	-0.110362	0.168135	-0.656392	0.511572	0.906901		143.133	0.059377	0.145859	0.407086	0.683945	0.96677
AMBRA1	1212.54	-0.0189479	0.102569	-0.184733	0.853439	0.981763		1165.47	0.0504899	0.105125	0.480287	0.631024	0.999414		1106.81	0.0529766	0.0997959	0.530849	0.595523	0.999679		1274.27	0.00528602	0.0553098	0.0955711	0.923861	0.988595		1207.97	0.00992422	0.11471	0.0865154	0.931057	0.995219
AMD1	4776.28	0.274088	0.226728	1.20888	0.226708	0.838126		6657.71	0.00549003	0.150778	0.0364112	0.970954	0.999414		6793.58	-0.083844	0.164139	-0.510811	0.609483	0.999679		4898.59	0.144969	0.122788	1.18065	0.237743	0.78182		4550.25	0.0310982	0.112697	0.275945	0.78259	0.979221
AMDHD1	160.914	-0.515848	0.25122	-2.05337	0.0400367	0.599687		62.7977	-1.04115	0.541711	-1.92197	0.0546094	0.999414		71.4707	-0.00669875	0.288212	-0.0232424	0.981457	0.999679		113.584	-0.772689	0.343896	-2.24687	0.0246486	0.373153		92.7376	-0.671234	0.277081	-2.42252	0.0154132	0.41848
AMDHD2	290.98	-0.0902775	0.153134	-0.589534	0.555503	0.931264		322.646	-0.147289	0.132203	-1.11412	0.265229	0.999414		307.823	-0.133572	0.098847	-1.3513	0.176598	0.985091		298.273	-0.135283	0.143852	-0.940433	0.346996	0.841458		272.531	-0.142264	0.116256	-1.22371	0.221062	0.833657
AMER1	1993.29	-0.102465	0.17833	-0.574579	0.565576	0.934091		1421	0.103503	0.119168	0.868547	0.385095	0.999414		1265.92	-0.036811	0.125128	-0.294188	0.768614	0.999679		1276.85	-0.0611513	0.121251	-0.504338	0.614024	0.935702		1152.09	-0.249638	0.13146	-1.89896	0.0575702	0.63115
AMER2	949.938	0.244656	0.349843	0.699331	0.484345	0.916566		1337.1	0.0197189	0.240525	0.0819828	0.93466	0.999414		1250.95	0.1364	0.196764	0.693217	0.488173	0.999679		1992.34	0.200891	0.274271	0.732454	0.463891	0.888877		1801.89	-0.170471	0.259704	-0.656406	0.511563	0.934931
AMER3	1417.33	-0.202144	0.237565	-0.850902	0.394824	0.893376		2840.96	-0.0616063	0.131392	-0.468874	0.63916	0.999414		3056.58	-0.0960528	0.13386	-0.717559	0.473029	0.999679		2589.33	0.0581415	0.166322	0.349573	0.726659	0.955714		2279.67	-0.21569	0.126966	-1.6988	0.0893564	0.695667
AMFR	2248.83	0.0591919	0.100903	0.586622	0.557458	0.931458		2316.24	0.0543367	0.109345	0.496927	0.61924	0.999414		2337.69	0.00579392	0.0858539	0.0674858	0.946195	0.999679		2104.3	-0.06596	0.0713998	-0.923812	0.355584	0.845644		1968.45	-0.121078	0.0777319	-1.55764	0.119319	0.746213
AMH	9.77465	0.995887	0.705966	1.41067	0.158341	0.801565		5.70686	-0.87834	0.88366	-0.993979	0.320233	NA		3.71378	-0.115983	0.776344	-0.149396	0.881241	0.999679		6.54051	-0.217497	0.696358	-0.312335	0.754786	0.964235		5.74978	0.481629	0.820431	0.587044	0.557174	0.946043
AMHR2	10.5701	-0.526492	0.801092	-0.657219	0.51104	0.923217		5.53922	-0.212562	0.877251	-0.242304	0.808544	NA		6.8128	-1.02393	0.645143	-1.58713	0.112483	0.938705		9.15821	-1.16073	0.642191	-1.80745	0.0706922	0.552354		9.55629	-1.58236	0.717717	-2.20472	0.027474	0.51799
AMIGO1	1538.61	-0.0341256	0.247562	-0.137847	0.890361	0.987308		1593.6	-0.0117586	0.133182	-0.0882898	0.929646	0.999414		1574.04	-0.102063	0.143448	-0.711497	0.476776	0.999679		1768.63	-0.14119	0.184958	-0.763361	0.445248	0.880437		1682.14	0.129878	0.162078	0.801333	0.422939	0.913502
AMIGO2	1403.44	0.0728608	0.289856	0.251369	0.801529	0.975385		297.333	0.0909964	0.1698	0.535903	0.592025	0.999414		258.309	0.640187	0.210135	3.04655	0.00231484	0.29114		404.567	0.185966	0.121622	1.52905	0.126253	0.663337		361.868	0.0905105	0.171023	0.529229	0.596647	0.953354
AMIGO3	110.354	-0.427652	0.466234	-0.917247	0.359013	0.879388		43.3761	-0.123612	0.325918	-0.379273	0.704485	0.999414		37.9629	0.325327	0.243633	1.33532	0.181772	0.989271		53.8963	0.0656834	0.228772	0.287113	0.774026	0.966835		46.097	0.165242	0.232476	0.710793	0.477213	0.928196
AMMECR1	465.676	-0.0487599	0.237269	-0.205504	0.837178	0.979342		602.491	-0.039781	0.220784	-0.180181	0.857011	0.999414		567.4	0.0840971	0.142832	0.588784	0.556006	0.999679		880.857	0.157575	0.1228	1.28319	0.199427	0.752365		777.332	0.167157	0.151482	1.10348	0.269818	0.855541
AMMECR1L	719.849	0.104956	0.120105	0.873868	0.38219	0.889566		786.501	-0.00578491	0.102665	-0.0563477	0.955065	0.999414		750.304	0.0370776	0.0802765	0.461874	0.644171	0.999679		857.476	0.102603	0.0969213	1.05862	0.289774	0.812914		789.406	0.128498	0.0773625	1.66098	0.0967167	0.714206
AMN	12.4863	0.0392435	0.644199	0.0609183	0.951424	0.996763		10.5692	-0.302051	0.652285	-0.463066	0.643317	NA		11.2831	0.416121	0.668109	0.622834	0.533393	0.999679		12.0845	-0.348128	0.608842	-0.571787	0.567466	0.924347		10.7274	0.255507	0.536111	0.476593	0.633652	0.963992
AMN1	1043.67	0.000129818	0.196465	0.00066077	0.999473	0.999791		1403.58	0.10919	0.13643	0.800339	0.423515	0.999414		1331.4	0.113628	0.139582	0.81406	0.415611	0.999679		1494.28	0.219341	0.149147	1.47064	0.14139	0.682325		1346.57	0.150805	0.123111	1.22495	0.220593	0.833657
AMOT	1981.49	0.326886	0.165694	1.97283	0.0485147	0.63236		2507.57	0.309213	0.105909	2.91961	0.00350469	0.516072		2154.2	0.100979	0.0837696	1.20544	0.228032	0.999679		1827.91	0.0504594	0.0956067	0.527781	0.597651	0.932464		1655.73	0.0177655	0.0888639	0.199918	0.841545	0.985523
AMOTL1	479.292	-0.234974	0.27708	-0.848035	0.396418	0.894153		934.87	0.137891	0.298622	0.461758	0.644255	0.999414		868.148	-0.174632	0.211145	-0.827072	0.408196	0.999679		681.272	0.255108	0.304281	0.838396	0.401808	0.863507		705.909	-0.72754	0.197112	-3.691	0.000223378	0.0557035
AMOTL2	170.871	0.24941	0.359487	0.693794	0.487811	0.916586		157.933	0.245618	0.278475	0.882012	0.37777	0.999414		106.592	0.137189	0.184531	0.743446	0.457212	0.999679		116.671	-0.480839	0.200936	-2.39299	0.0167116	0.307313		102.396	0.110428	0.201996	0.546683	0.584596	0.950252
AMPD2	1678.34	-0.162946	0.140212	-1.16214	0.245178	0.844436		1783.66	0.0672659	0.136681	0.492138	0.622622	0.999414		1759.69	-0.0570209	0.0760256	-0.750023	0.453241	0.999679		1797.51	0.00354747	0.119052	0.0297976	0.976229	0.994673		1734.49	-0.0115395	0.125114	-0.0922318	0.926514	0.994066
AMPD3	1224.84	-0.202534	0.294641	-0.687394	0.491834	0.918505		628.604	0.204402	0.248684	0.821937	0.411113	0.999414		554.647	0.173316	0.215615	0.803822	0.4215	0.999679		1050.36	0.237032	0.226985	1.04427	0.296362	0.818077		954.232	0.245624	0.208587	1.17756	0.23897	0.841509
AMPH	4505.82	-0.295904	0.182963	-1.61729	0.105816	0.747522		7610.06	-0.0174029	0.108129	-0.160945	0.872137	0.999414		7977.75	-0.277444	0.121798	-2.2779	0.0227325	0.708016		6157.17	0.12534	0.087143	1.43832	0.150342	0.693813		5534.16	0.0414616	0.0582888	0.711313	0.47689	0.928196
AMT	222.543	0.429968	0.291077	1.47716	0.139632	0.786867		195.73	0.196129	0.209009	0.938378	0.34805	0.999414		163.044	-0.139413	0.141348	-0.986308	0.323982	0.999679		159.872	-0.237461	0.215065	-1.10414	0.269534	0.800976		146.44	0.0387557	0.175661	0.220627	0.825383	0.985278
AMZ1	159.978	-0.207221	0.261394	-0.792751	0.427923	0.903175		243.769	0.270973	0.286715	0.945096	0.34461	0.999414		204.107	-0.317179	0.312458	-1.01511	0.310055	0.999679		129.869	-0.450547	0.290567	-1.55058	0.121003	0.65287		108.008	-0.462826	0.347393	-1.33228	0.182767	0.810766
ANAPC1	1563.17	-0.133692	0.116242	-1.15012	0.250094	0.845458		1431.15	0.0705875	0.108408	0.651131	0.514962	0.999414		1368.56	-0.0530302	0.0998819	-0.530929	0.595468	0.999679		1334.33	-0.0633011	0.0793545	-0.797701	0.425044	0.868626		1251.99	-0.02008	0.115453	-0.173924	0.861925	0.98644
ANAPC10	249.249	0.00559286	0.182906	0.0305779	0.975606	0.99884		272.62	0.0720677	0.191363	0.376601	0.70647	0.999414		260.57	0.201989	0.166423	1.21371	0.22486	0.999679		334.963	0.308094	0.164009	1.87851	0.060311	0.522475		301.807	0.486103	0.120545	4.03256	5.52e-05	0.0298099
ANAPC11	264.754	0.0719287	0.253838	0.283364	0.776898	0.971025		227.016	-0.139653	0.292568	-0.477334	0.633124	0.999414		194.663	-0.0339206	0.252464	-0.134358	0.89312	0.999679		206.734	-0.140266	0.263814	-0.531687	0.594943	0.931508		190.609	0.323084	0.263215	1.22745	0.219652	0.833657
ANAPC13	135.304	-0.13897	0.226988	-0.612236	0.540382	0.927882		136.685	-0.133476	0.222413	-0.600128	0.548421	0.999414		123.196	0.166581	0.200845	0.829397	0.40688	0.999679		119.242	0.176134	0.176916	0.99558	0.319454	0.828565		117.075	0.00434969	0.249512	0.0174328	0.986091	0.998801
ANAPC15	698.347	-0.21211	0.208626	-1.0167	0.309297	0.864502		696.078	0.0255895	0.145928	0.175357	0.860799	0.999414		646.056	-0.0798188	0.143961	-0.554448	0.579272	0.999679		639.679	-0.175483	0.140525	-1.24876	0.211751	0.764282		570.745	0.178653	0.138653	1.28848	0.197578	0.819643
ANAPC16	761.855	0.0240668	0.149304	0.161193	0.871941	0.983557		782.755	0.174518	0.188365	0.926489	0.354192	0.999414		742.124	0.0975708	0.178881	0.545451	0.585443	0.999679		839.416	0.0405647	0.134305	0.302035	0.762626	0.965187		795.564	0.276989	0.175285	1.58022	0.114057	0.738238
ANAPC2	1059.65	-0.128738	0.132978	-0.968112	0.332988	0.870875		1058.98	0.0144602	0.148928	0.0970951	0.922651	0.999414		1033.99	-0.142956	0.125596	-1.13822	0.255029	0.999679		965.685	-0.19429	0.135214	-1.4369	0.150745	0.693873		883.712	-0.16336	0.136089	-1.20039	0.229989	0.838405
ANAPC4	698.987	0.0417115	0.166088	0.251141	0.801705	0.975385		699.524	-0.0373941	0.13882	-0.269371	0.787645	0.999414		669.752	0.161716	0.132433	1.22111	0.222044	0.999679		839.069	0.140494	0.128881	1.0901	0.275667	0.806086		757.686	0.207844	0.134707	1.54293	0.122848	0.751793
ANAPC5	497.417	-0.127647	0.229756	-0.555575	0.578501	0.937438		576.299	0.121527	0.118477	1.02574	0.305015	0.999414		554.022	0.000477793	0.127457	0.00374867	0.997009	0.999679		624.529	0.01631	0.112956	0.144393	0.88519	0.984478		560.011	0.241382	0.137024	1.7616	0.0781364	0.678901
ANAPC7	866.483	0.030656	0.10226	0.299785	0.764341	0.970118		835.236	0.113456	0.116075	0.977445	0.328349	0.999414		815.331	0.0804744	0.109993	0.731632	0.464393	0.999679		900.255	0.0425387	0.101162	0.420502	0.674119	0.943413		846.311	-0.0480179	0.114777	-0.418359	0.675685	0.966578
ANGEL1	1167.44	-0.142513	0.115756	-1.23115	0.218267	0.834973		1122.01	0.0784147	0.107023	0.732691	0.463747	0.999414		1125.99	0.010952	0.0836725	0.130892	0.895861	0.999679		1249.03	0.0203106	0.102035	0.199054	0.84222	0.978201		1148.58	0.0299384	0.0932729	0.320976	0.748229	0.975299
ANGEL2	847.115	0.236005	0.288939	0.816797	0.414044	0.90032		1167.55	0.136381	0.318454	0.428261	0.668461	0.999414		1061.55	0.238809	0.272223	0.877255	0.380348	0.999679		1279.66	0.38778	0.28992	1.33754	0.181046	0.727333		1168.8	0.282443	0.286881	0.984529	0.324855	0.880523
ANGPT2	540.219	-0.361275	0.365419	-0.988661	0.322829	0.869056		757.763	-0.562973	0.351326	-1.60242	0.109062	0.999414		574.939	-0.114812	0.354705	-0.323683	0.746178	0.999679		798.192	-0.188962	0.224462	-0.841845	0.399875	0.862412		710.897	0.116967	0.211692	0.552535	0.580582	0.948825
ANGPT4	172.611	0.574466	0.328203	1.75034	0.0800601	0.710971		179.688	0.565013	0.442647	1.27644	0.2018	0.999414		149.927	0.322755	0.288075	1.12038	0.26255	0.999679		130.733	-0.16595	0.207893	-0.798251	0.424725	0.868626		116.521	0.383638	0.22423	1.71091	0.0870971	0.688104
ANGPTL1	22.7386	0.319817	0.643161	0.497258	0.619007	0.945511		13.0562	-0.0820537	0.559741	-0.146592	0.883454	0.999414		12.5317	-0.13789	0.490777	-0.280963	0.778739	0.999679		19.6003	0.238779	0.470203	0.507822	0.611578	0.935626		26.5936	-0.622671	0.384144	-1.62093	0.105032	0.729059
ANGPTL2	199.524	0.0311948	0.274231	0.113754	0.909433	0.990394		407.002	-0.0419809	0.262979	-0.159636	0.873168	0.999414		387.312	0.270399	0.299349	0.903291	0.366371	0.999679		270.374	-0.107443	0.20387	-0.527015	0.598183	0.932645		219.32	0.0276381	0.210272	0.13144	0.895427	0.990381
ANGPTL4	455.498	-0.129928	0.18105	-0.717636	0.472982	0.914955		511.13	0.0145599	0.211835	0.0687324	0.945203	0.999414		427.425	0.0360187	0.191819	0.187774	0.851054	0.999679		465	0.0329294	0.182777	0.180161	0.857026	0.980251		489.606	-0.140681	0.20272	-0.693968	0.487702	0.930049
ANGPTL5	25.2202	1.33336	1.01288	1.3164	0.18804	0.822186		25.7536	0.264906	0.49574	0.534365	0.593089	0.999414		20.9306	-1.0377	0.500047	-2.0752	0.0379682	0.802449		6.39818	-0.924156	0.800348	-1.15469	0.248216	0.785503		5.40949	-0.507062	0.915332	-0.553965	0.579603	0.948825
ANGPTL7	38.2625	0.0513347	0.528898	0.0970597	0.922679	0.991945		41.442	-0.288133	0.753336	-0.382476	0.702108	0.999414		21.6735	-1.10248	0.858712	-1.28387	0.199186	0.995086		7.1427	-2.0756	0.777164	-2.67073	0.00756855	0.214939		5.53631	-1.67362	0.849538	-1.97003	0.0488347	0.607493
ANK1	2741.1	0.0240188	0.3005	0.0799294	0.936293	0.994362		2011.21	-0.429851	0.231423	-1.85743	0.0632501	0.999414		1901.54	-0.102976	0.118707	-0.867479	0.38568	0.999679		2141.92	0.0876886	0.113899	0.769877	0.441373	0.879065		2116.04	-0.0942013	0.139194	-0.67676	0.498558	0.932121
ANK2	30044.9	-0.00704324	0.159882	-0.0440529	0.964862	0.997009		23331.6	-0.1529	0.180559	-0.846816	0.397098	0.999414		23131.8	-0.0488308	0.126412	-0.386284	0.699287	0.999679		27619.4	-0.0125826	0.108657	-0.115801	0.90781	0.986599		25695.4	-0.246325	0.110957	-2.22001	0.026418	0.514057
ANK3	6909.88	0.0850853	0.247523	0.343747	0.731037	0.964916		7878.08	-0.345413	0.18905	-1.82709	0.0676858	0.999414		8099.38	-0.117622	0.123986	-0.948667	0.34279	0.999679		9776.9	0.11684	0.198116	0.589758	0.555353	0.91996		9313.45	-0.25539	0.169359	-1.50798	0.13156	0.763543
ANKDD1A	456.821	0.171319	0.219093	0.781947	0.434246	0.905984		417.581	-0.212839	0.201235	-1.05766	0.290209	0.999414		443.759	-0.0171807	0.205918	-0.0834344	0.933506	0.999679		471.86	0.135851	0.136601	0.994513	0.319973	0.828619		437.508	0.0181046	0.128443	0.140955	0.887906	0.989601
ANKDD1B	97.2368	0.122769	0.470086	0.261162	0.793967	0.973968		84.7565	-0.253876	0.279449	-0.908488	0.36362	0.999414		71.039	-0.319109	0.370027	-0.862393	0.388471	0.999679		57.8208	-0.895094	0.337537	-2.65184	0.00800553	0.220893		45.3992	-0.187045	0.36949	-0.506225	0.612699	0.956827
ANKEF1	331.126	-0.0928954	0.228146	-0.407175	0.683879	0.955324		644.31	-0.33079	0.201489	-1.64172	0.100647	0.999414		726.022	-0.253723	0.176587	-1.43681	0.150771	0.968342		691.006	-0.217835	0.16962	-1.28426	0.199053	0.751996		612.44	-0.257189	0.184638	-1.39293	0.16364	0.7977
ANKFN1	599.393	0.0598887	0.520095	0.11515	0.908327	0.990041		815.305	0.346037	0.291791	1.18591	0.235659	0.999414		1019.43	0.256559	0.203602	1.2601	0.207632	0.999679		762.844	-0.911621	0.473099	-1.92691	0.0539907	0.502188		555.238	-0.834946	0.52148	-1.60111	0.109352	0.732352
ANKFY1	1358.93	-0.0167485	0.209872	-0.0798032	0.936394	0.994362		1360.19	-0.052588	0.16176	-0.325099	0.745106	0.999414		1295.73	-0.0867521	0.131147	-0.661487	0.5083	0.999679		1416.2	-0.0310607	0.171488	-0.181125	0.85627	0.980251		1304.57	-0.133913	0.137774	-0.971975	0.331063	0.883457
ANKH	1924.75	0.174088	0.165029	1.05489	0.291473	0.855965		2361.93	0.12575	0.178562	0.704234	0.481287	0.999414		2344.45	0.20093	0.117329	1.71253	0.0867989	0.906847		3212.27	0.124761	0.140045	0.890862	0.373003	0.854671		2953.86	-0.0143969	0.118232	-0.121768	0.903083	0.99187
ANKIB1	1147.09	-0.0329693	0.23289	-0.141566	0.887423	0.9862		1480.11	0.00341107	0.185706	0.0183681	0.985345	0.999884		1415.19	0.00586812	0.109215	0.0537299	0.95715	0.999679		1722.11	0.197466	0.168778	1.16997	0.242013	0.782916		1541	-0.0806281	0.158228	-0.509569	0.610354	0.956236
ANKLE2	1145.02	0.0373	0.151222	0.246657	0.805174	0.975402		1063.8	0.136413	0.146519	0.931023	0.351842	0.999414		958.039	0.099246	0.112481	0.882337	0.377595	0.999679		1068.97	0.025935	0.10334	0.250968	0.801839	0.97101		982.62	-0.162755	0.122779	-1.3256	0.184973	0.81199
ANKMY2	888.493	-0.275194	0.200461	-1.3728	0.169813	0.81389		1249.86	-0.107673	0.154904	-0.695097	0.486994	0.999414		1206.58	-0.0265096	0.125993	-0.210406	0.833351	0.999679		1496.95	0.0258981	0.129486	0.200007	0.841475	0.978201		1360.09	-0.0169219	0.13794	-0.122676	0.902364	0.99187
ANKRA2	558.313	-0.197747	0.169014	-1.17	0.242	0.841503		642.253	-0.0843502	0.103223	-0.817167	0.413833	0.999414		607.337	-0.0288259	0.078742	-0.36608	0.714305	0.999679		686.808	0.0609306	0.0904115	0.673925	0.500359	0.901703		622.436	0.0145391	0.0937136	0.155144	0.876708	0.988406
ANKRD10	963.066	0.21526	0.179232	1.20101	0.229748	0.838126		1462.24	0.156296	0.133584	1.17002	0.241993	0.999414		1400.56	0.136649	0.0928452	1.47179	0.141077	0.960851		1314.06	0.166759	0.117379	1.42069	0.155407	0.699026		1220.15	0.0576296	0.106603	0.540601	0.588782	0.950379
ANKRD12	291.948	0.0726476	0.202706	0.358389	0.720052	0.962813		299.99	-0.42152	0.376604	-1.11927	0.263026	0.999414		252.297	0.321627	0.269118	1.19511	0.232043	0.999679		467.985	0.176173	0.235769	0.747227	0.454927	0.885446		400.734	0.0254107	0.219715	0.115653	0.907927	0.992018
ANKRD13A	878.153	0.699542	0.256236	2.73007	0.00633214	0.382719		463.529	-0.158854	0.16247	-0.977742	0.328202	0.999414		417.226	0.11608	0.122747	0.945686	0.344309	0.999679		527.952	0.22353	0.127366	1.75502	0.0792562	0.576984		491.691	0.13976	0.127301	1.09787	0.27226	0.857237
ANKRD13B	1491.71	0.252104	0.217763	1.1577	0.246987	0.844941		1377.1	-0.097875	0.206708	-0.473493	0.635861	0.999414		1339.55	-0.180452	0.144551	-1.24836	0.211899	0.999679		1166.18	-0.0862518	0.171713	-0.502303	0.615455	0.935702		1139.78	-0.179286	0.144044	-1.24466	0.213256	0.832124
ANKRD13C	601.264	-0.048057	0.152994	-0.31411	0.753438	0.96808		689.936	0.0678638	0.148073	0.458313	0.646728	0.999414		682.327	-0.0526501	0.14462	-0.364057	0.715815	0.999679		688.224	-0.0270884	0.122897	-0.220416	0.825547	0.976165		617.656	0.0305352	0.119823	0.254836	0.79885	0.979832
ANKRD13D	2867.97	0.104076	0.194607	0.534803	0.592786	0.94142		3263.9	0.171636	0.154429	1.11143	0.266385	0.999414		3200.46	0.197976	0.104771	1.8896	0.058812	0.857238		3396.46	0.133489	0.151054	0.883714	0.37685	0.855483		3213.37	0.389665	0.122409	3.18331	0.00145604	0.141743
ANKRD16	214.917	0.0779125	0.237366	0.328238	0.742732	0.967502		154.501	0.00716378	0.243817	0.0293818	0.97656	0.999884		136.349	0.0982469	0.189052	0.519683	0.603285	0.999679		143.44	0.249473	0.271018	0.920501	0.357311	0.846445		132.234	0.464676	0.243161	1.91098	0.0560072	0.628021
ANKRD17	4404.72	0.0624559	0.130722	0.477777	0.632809	0.948857		4034.75	-0.0456278	0.12653	-0.360609	0.718392	0.999414		3973.01	0.0531981	0.091089	0.584023	0.559205	0.999679		4256.18	0.138113	0.0877805	1.57339	0.115628	0.644311		4000.41	0.00382039	0.0983502	0.0388448	0.969014	0.997328
ANKRD2	9.78423	-0.647049	0.585122	-1.10584	0.268797	0.850599		11.5501	-0.65628	0.637422	-1.02958	0.303205	0.999414		14.8126	0.200455	0.492551	0.406973	0.684028	0.999679		11.3952	-0.201921	0.513005	-0.393603	0.693874	0.947641		10.2468	0.0890538	0.47852	0.186103	0.852364	0.985842
ANKRD24	1668.87	-0.338984	0.413343	-0.820104	0.412157	0.899471		721.116	-0.287973	0.226066	-1.27384	0.202719	0.999414		622.534	0.0627587	0.143797	0.43644	0.662518	0.999679		798.15	-0.277909	0.194212	-1.43096	0.152443	0.696837		691.6	-0.169542	0.155454	-1.09062	0.275439	0.859747
ANKRD27	939.309	-0.0263281	0.121506	-0.216681	0.828457	0.977783		719.277	-0.182028	0.0862731	-2.10991	0.0348662	0.999414		662.308	0.0309315	0.0755851	0.409227	0.682373	0.999679		707.462	0.152309	0.0880602	1.72961	0.0837007	0.589277		669.621	0.0656737	0.093018	0.706033	0.480168	0.928575
ANKRD28	906.878	0.0906841	0.185715	0.488296	0.62534	0.945754		1493.82	-0.137416	0.116937	-1.17513	0.239944	0.999414		1458.56	-0.0474462	0.09507	-0.499066	0.617733	0.999679		1668.99	-0.0405532	0.106811	-0.379674	0.704187	0.950263		1496.15	-0.0748735	0.1321	-0.566795	0.570854	0.9485
ANKRD29	616.411	0.0235553	0.337858	0.0697194	0.944417	0.996064		462.053	0.0479482	0.162894	0.294352	0.768489	0.999414		407.566	0.121504	0.178308	0.68143	0.495599	0.999679		517.963	-0.134212	0.244461	-0.549011	0.582998	0.927205		447.007	0.23738	0.205327	1.1561	0.247638	0.84558
ANKRD31	88.2415	0.150106	0.332013	0.452107	0.651192	0.94972		75.3384	-0.154898	0.29478	-0.52547	0.599256	0.999414		68.3851	0.448516	0.259675	1.72722	0.0841276	0.903257		57.6275	-0.080642	0.255769	-0.315292	0.75254	0.964235		42.1985	0.161913	0.341807	0.473699	0.635715	0.964717
ANKRD33B	32.4585	-0.619736	0.766732	-0.808282	0.418928	0.902915		83.8928	0.170276	0.238704	0.713335	0.475639	0.999414		78.5205	0.688285	0.308173	2.23344	0.02552	0.734755		137.532	0.171357	0.327858	0.522657	0.601213	0.934281		138.543	-0.420226	0.23069	-1.82161	0.0685148	0.650974
ANKRD34A	1709.44	-0.475794	0.215314	-2.20977	0.0271209	0.552055		2136.26	0.112308	0.122728	0.915092	0.360143	0.999414		2253.8	-0.00224351	0.103276	-0.0217234	0.982669	0.999679		2633.36	-0.190271	0.120673	-1.57674	0.114855	0.643534		2412.85	-0.0726752	0.11862	-0.612671	0.540094	0.943259
ANKRD34B	166.792	-1.60331	1.03537	-1.54854	0.121492	0.769819		22.6146	-0.0735339	0.470576	-0.156264	0.875825	0.999414		22.568	0.502197	0.594354	0.844946	0.398141	0.999679		15.1377	-0.35601	0.917838	-0.387879	0.698106	0.948342		11.6455	0.180949	0.821166	0.220356	0.825594	0.985278
ANKRD34C	472.197	-0.675652	0.311347	-2.1701	0.0299996	0.563064		528.226	-0.0882358	0.24226	-0.364219	0.715695	0.999414		561.393	0.056933	0.174878	0.325558	0.744759	0.999679		813.065	-0.287756	0.162476	-1.77106	0.07655	0.569221		710.955	-0.247564	0.166995	-1.48246	0.138218	0.772818
ANKRD37	400.445	-0.272668	0.240154	-1.13539	0.256213	0.848827		297.464	0.0307133	0.174115	0.176397	0.859982	0.999414		273.045	0.0296141	0.141444	0.20937	0.834159	0.999679		270.676	0.0604857	0.13379	0.452095	0.6512	0.938059		240.213	0.174692	0.152747	1.14367	0.252762	0.846772
ANKRD39	599.029	-0.137055	0.216923	-0.631811	0.527511	0.924923		467.795	-0.096293	0.232827	-0.413581	0.679181	0.999414		429.453	-0.0690259	0.191645	-0.360176	0.718716	0.999679		442.937	-0.206199	0.212463	-0.970517	0.331789	0.834043		412.452	-0.166922	0.172028	-0.970317	0.331888	0.883736
ANKRD40	216.793	0.555513	0.195927	2.8353	0.00457824	0.382719		164.919	-0.0649112	0.172088	-0.377199	0.706026	0.999414		162.746	0.215428	0.180729	1.192	0.233262	0.999679		179.559	0.272152	0.15187	1.792	0.0731324	0.556533		163.058	0.0141183	0.139731	0.101039	0.919519	0.992177
ANKRD42	108.485	0.8208	0.407082	2.0163	0.0437686	0.614993		95.8536	0.300283	0.346754	0.865983	0.3865	0.999414		75.7767	0.143403	0.379096	0.378276	0.705225	0.999679		68.7732	-0.000209702	0.329363	-0.000636687	0.999492	0.999967		60.4868	0.0930935	0.387654	0.240146	0.810217	0.983357
ANKRD44	1376.71	-0.117103	0.283626	-0.412877	0.679697	0.954129		2339.63	-0.503402	0.309321	-1.62744	0.103643	0.999414		2238.08	0.122774	0.170396	0.720521	0.471204	0.999679		4404.17	-0.200013	0.159562	-1.25352	0.210018	0.763923		3571.62	-0.0317499	0.167702	-0.189324	0.849839	0.985842
ANKRD46	1479.31	-0.183797	0.181093	-1.01493	0.310138	0.864502		1827.64	-0.0262192	0.194004	-0.135148	0.892495	0.999414		1689.78	-0.0134671	0.142687	-0.0943816	0.924806	0.999679		1874.82	0.173551	0.155441	1.11651	0.264205	0.796461		1675.97	0.140717	0.137824	1.02099	0.307258	0.874362
ANKRD49	1357.37	-0.0478828	0.149715	-0.319827	0.7491	0.967802		1349.3	-0.0107072	0.131973	-0.081132	0.935337	0.999414		1272.45	-0.000577043	0.104386	-0.00552795	0.995589	0.999679		1379.2	-0.0128549	0.107636	-0.119429	0.904936	0.986599		1274.08	-0.0363382	0.081819	-0.444129	0.656949	0.966407
ANKRD50	2375.99	-0.146008	0.2476	-0.589694	0.555396	0.931264		1181.59	0.162498	0.13533	1.20076	0.229846	0.999414		970.337	-0.0685279	0.137632	-0.497907	0.61855	0.999679		979.972	0.0921552	0.187388	0.491789	0.622868	0.936382		943.511	-0.137339	0.151696	-0.905358	0.365276	0.897243
ANKRD52	314.75	-0.38309	0.24688	-1.55173	0.120728	0.768876		285.023	-0.142829	0.324313	-0.440405	0.659644	0.999414		279.535	-0.00154777	0.2115	-0.00731809	0.994161	0.999679		227.035	0.100374	0.214835	0.467213	0.640348	0.937908		208.238	-0.0279706	0.187461	-0.149207	0.88139	0.988695
ANKRD54	638.918	-0.0497469	0.100151	-0.49672	0.619387	0.945511		673.156	0.0176211	0.120145	0.146665	0.883397	0.999414		658.915	-0.0220087	0.111852	-0.196767	0.84401	0.999679		727.789	-0.0975353	0.116483	-0.837335	0.402404	0.863507		659.586	-0.0504801	0.114749	-0.439918	0.659996	0.966407
ANKRD55	883.598	-0.26705	0.257612	-1.03663	0.299907	0.85862		965.149	-0.135375	0.277467	-0.487898	0.625622	0.999414		968.691	-0.0888862	0.168129	-0.528677	0.597029	0.999679		814.426	0.0379195	0.206067	0.184015	0.854002	0.980251		709.613	-0.0323096	0.163816	-0.197231	0.843646	0.985523
ANKRD66	90.1496	0.240927	0.6748	0.357036	0.721065	0.962813		221.619	1.01862	0.58746	1.73394	0.082929	0.999414		70.2758	-0.603973	0.478087	-1.26331	0.206477	0.999679		16.6955	-1.17167	0.577607	-2.02849	0.0425106	0.459041		16.5133	-0.62196	0.677761	-0.917669	0.358792	0.895335
ANKRD9	693.123	-0.0350432	0.308931	-0.113434	0.909687	0.990394		645.722	-0.200305	0.141265	-1.41793	0.15621	0.999414		587.582	-0.243713	0.153777	-1.58484	0.113002	0.938705		633.439	-0.419586	0.205438	-2.0424	0.041112	0.455341		562.628	-0.150818	0.178752	-0.843726	0.398823	0.906109
ANKS1A	1553.15	-0.281257	0.173038	-1.6254	0.104077	0.744272		2880.33	-0.127994	0.107874	-1.18652	0.235418	0.999414		2740.79	-0.192285	0.113867	-1.68868	0.0912801	0.915649		2225.11	-0.140689	0.110251	-1.27608	0.201927	0.755719		2011.02	-0.26431	0.0985612	-2.68169	0.00732513	0.29985
ANKS1B	1955.94	-0.254277	0.28588	-0.889454	0.373759	0.886961		4056.24	-0.0949395	0.152103	-0.624178	0.532511	0.999414		4347.53	0.010419	0.0939289	0.110924	0.911677	0.999679		4580.84	0.103945	0.146629	0.708899	0.478387	0.893162		4030.37	0.00297645	0.109611	0.0271546	0.978336	0.998447
ANKS3	860.744	0.126093	0.133802	0.94238	0.345998	0.87488		789.737	-0.280172	0.18134	-1.54501	0.122343	0.999414		776.319	-0.0320283	0.131551	-0.243468	0.807643	0.999679		887.673	0.023265	0.110813	0.209948	0.833708	0.977951		824.145	0.0819512	0.0966988	0.847489	0.396722	0.906109
ANKS6	379.813	0.31576	0.240507	1.31289	0.189219	0.822186		458.355	-0.0873633	0.256035	-0.341216	0.732941	0.999414		433.736	0.0826497	0.1652	0.5003	0.616864	0.999679		551.872	0.148938	0.194545	0.76557	0.443932	0.879629		493.525	-0.154808	0.178447	-0.867527	0.385653	0.904935
ANKZF1	439.605	0.131889	0.145851	0.904272	0.365851	0.884078		362.792	-0.0651962	0.196929	-0.331065	0.740595	0.999414		328.345	0.145914	0.191776	0.760855	0.446744	0.999679		399.95	-0.0635603	0.184954	-0.343654	0.731106	0.956654		372.692	0.0292025	0.156528	0.186564	0.852002	0.985842
ANLN	161.862	1.0596	0.504538	2.10014	0.0357161	0.589022		18.5073	-0.75123	0.489602	-1.53437	0.124939	0.999414		17.1867	0.0332967	0.436118	0.0763478	0.939142	0.999679		25.2399	0.297431	0.576161	0.516229	0.605695	0.934686		31.1553	-0.221526	0.68321	-0.324243	0.745754	0.974944
ANO1	70.5699	-1.02635	0.668605	-1.53506	0.12477	0.776798		152.43	-0.50217	0.265199	-1.89356	0.0582839	0.999414		122.382	0.162156	0.259883	0.623959	0.532655	0.999679		195.903	-0.115508	0.327634	-0.352552	0.724425	0.954815		159.267	0.253663	0.242162	1.04749	0.294872	0.871853
ANO10	659.668	-0.150513	0.138756	-1.08473	0.278041	0.851955		665.183	0.0471277	0.138414	0.340483	0.733493	0.999414		673.167	-0.0986106	0.138366	-0.712682	0.476043	0.999679		568.236	-0.0048032	0.123904	-0.0387656	0.969077	0.994275		520.286	0.0457048	0.0983565	0.464685	0.642157	0.964899
ANO3	700.832	-0.151403	0.354591	-0.426979	0.669395	0.951445		1414.84	-0.270468	0.28684	-0.942921	0.345721	0.999414		1406.21	0.359986	0.225203	1.5985	0.109933	0.938705		2631.34	0.0400462	0.267161	0.149895	0.880847	0.984478		2174.91	-0.0677266	0.214523	-0.315708	0.752224	0.975299
ANO4	775.958	-0.141199	0.321001	-0.43987	0.660032	0.950366		341.99	-0.984407	0.464822	-2.11782	0.0341907	0.999414		290.019	0.618616	0.333877	1.85283	0.0639074	0.863048		698.005	-0.502312	0.32341	-1.55317	0.120382	0.651515		470.87	0.408812	0.239595	1.70626	0.0879595	0.689761
ANO5	504.45	0.0797493	0.271347	0.293901	0.768833	0.970118		1217.41	0.230702	0.284727	0.810257	0.417792	0.999414		1108.22	-0.0462176	0.262786	-0.175875	0.860392	0.999679		706.133	0.303673	0.229087	1.32558	0.18498	0.733766		621.344	-0.00214086	0.230204	-0.00929982	0.99258	0.999035
ANO6	742.073	0.273066	0.345165	0.791116	0.428876	0.903175		656.454	0.0429929	0.273221	0.157356	0.874964	0.999414		551.44	0.113797	0.230177	0.49439	0.621031	0.999679		665.575	0.10051	0.255914	0.392748	0.694506	0.947641		567.359	-0.0713682	0.196683	-0.362858	0.716711	0.971247
ANO8	948.401	0.00292403	0.264009	0.0110755	0.991163	0.999572		886.854	-0.127616	0.213985	-0.59638	0.550921	0.999414		910.559	-0.0333504	0.153732	-0.216938	0.828257	0.999679		930.285	0.0849476	0.151898	0.559239	0.575998	0.925854		865.662	0.048585	0.123182	0.394418	0.693272	0.968545
ANOS1	1163.24	-0.416705	0.303761	-1.37182	0.170121	0.814126		444.001	0.00851907	0.353751	0.0240821	0.980787	0.999884		435.497	0.625909	0.323617	1.9341	0.0531005	0.834994		593.577	-0.395236	0.321938	-1.22768	0.219567	0.77026		428.661	-0.0832901	0.380888	-0.218674	0.826904	0.985523
ANP32A	1610.86	-0.0839491	0.190701	-0.440213	0.659783	0.950366		1573.06	-0.0769827	0.103691	-0.742426	0.457829	0.999414		1482.81	-0.0543778	0.102133	-0.53242	0.594435	0.999679		1705.05	-0.105856	0.108671	-0.974092	0.330011	0.833673		1585.31	-0.146706	0.134232	-1.09293	0.274424	0.859378
ANP32E	6457.34	0.139051	0.094415	1.47276	0.140816	0.788591		9595.82	0.105596	0.0965063	1.09418	0.273874	0.999414		9209.14	0.04273	0.0621155	0.687912	0.491508	0.999679		11273.7	0.128733	0.0788226	1.6332	0.102428	0.621402		10606.8	-0.0198655	0.0751378	-0.264388	0.791481	0.979221
ANPEP	31.9823	1.13972	0.527318	2.16135	0.0306684	0.56714		31.2364	1.0126	0.464738	2.17886	0.0293424	0.95875		25.2212	0.808033	0.378423	2.13527	0.0327394	0.777061		24.5977	-0.241204	0.488316	-0.493951	0.621341	0.936382		19.0809	0.985249	0.474473	2.07651	0.0378468	0.565399
ANTKMT	550.459	-0.135402	0.162153	-0.835031	0.4037	0.896987		708.269	-0.0945415	0.189431	-0.499081	0.617723	0.999414		689.934	0.024464	0.144712	0.169053	0.865755	0.999679		700.328	-0.1043	0.179491	-0.581088	0.561181	0.921145		638.448	0.0510907	0.169451	0.301507	0.763028	0.976878
ANTXR1	83.0248	0.932924	0.562727	1.65786	0.0973452	0.733097		243.918	-0.212434	0.343876	-0.617763	0.536732	0.999414		233.144	0.0195132	0.307021	0.0635566	0.949323	0.999679		345.226	-0.0756449	0.303325	-0.249386	0.803062	0.971062		321.193	-0.585515	0.288137	-2.03207	0.0421465	0.586795
ANTXR2	390.71	0.361202	0.187055	1.93099	0.0534844	0.640489		448.505	0.0123037	0.171811	0.0716117	0.942911	0.999414		329.047	-0.00309792	0.150741	-0.0205513	0.983604	0.999679		338.871	-0.0362371	0.182152	-0.198939	0.842311	0.978201		283.515	0.043816	0.198349	0.220903	0.825168	0.985278
ANTXRL	97.1517	0.614953	0.466678	1.31772	0.187596	0.822186		94.1591	0.333551	0.354263	0.941536	0.34643	0.999414		70.1367	0.0139904	0.281018	0.0497847	0.960294	0.999679		59.314	-0.142976	0.389159	-0.367397	0.713323	0.952667		53.088	-0.235905	0.300433	-0.785215	0.432328	0.916193
ANXA11	546.572	0.239775	0.308564	0.777068	0.437119	0.906256		536.449	-0.20345	0.229719	-0.885645	0.375809	0.999414		449.469	0.0198352	0.169163	0.117255	0.906658	0.999679		896.163	0.0803643	0.123936	0.648436	0.516703	0.908421		825.918	0.0853119	0.120065	0.71055	0.477363	0.928196
ANXA2	937.683	0.978456	0.810201	1.20767	0.227174	0.838126		1146.91	0.708737	0.583734	1.21414	0.224693	0.999414		419.676	-0.365281	0.314008	-1.16329	0.244712	0.999679		146.868	-0.608697	0.306671	-1.98486	0.0471603	0.479809		138.302	-0.266078	0.337882	-0.787488	0.430996	0.916193
ANXA4	557.115	-0.113404	0.287537	-0.394398	0.693287	0.958487		481.333	-0.113992	0.205385	-0.555015	0.578885	0.999414		448.543	-0.116153	0.201319	-0.576959	0.563967	0.999679		539.733	-0.314448	0.156794	-2.00548	0.0449114	0.471702		496.326	-0.386983	0.160533	-2.41061	0.0159258	0.423877
ANXA5	1454.59	0.912611	0.367555	2.48293	0.0130308	0.450698		1126.84	0.358777	0.314496	1.1408	0.253954	0.999414		739.756	-0.206877	0.250858	-0.82468	0.409554	0.999679		346.14	-0.457516	0.16904	-2.70655	0.00679857	0.202586		280.082	0.172073	0.257857	0.667322	0.504567	0.932667
ANXA7	518.122	0.210903	0.195191	1.08049	0.279922	0.852715		441.556	0.29193	0.21491	1.35838	0.174343	0.999414		353.447	0.15304	0.151946	1.0072	0.313839	0.999679		429.473	-0.198654	0.141077	-1.40813	0.159093	0.701928		376.808	0.0994143	0.143019	0.69511	0.486986	0.929921
AOC1	486.667	-0.454964	0.502164	-0.906007	0.364932	0.882987		742.59	0.500559	0.271815	1.84154	0.0655418	0.999414		696.493	0.438949	0.267312	1.64209	0.100572	0.92979		778.198	0.18062	0.286053	0.63142	0.527766	0.912142		651.238	0.505225	0.228718	2.20894	0.0271787	0.51799
AOPEP	439.734	0.539714	0.220143	2.45166	0.0142201	0.464865		721.147	-0.161799	0.145497	-1.11205	0.266119	0.999414		681.586	0.0187073	0.19012	0.0983974	0.921617	0.999679		520.492	0.151049	0.112628	1.34114	0.179875	0.727221		454.013	0.157424	0.145142	1.08462	0.27809	0.861785
AOX1	40.252	2.02725	0.626185	3.23746	0.00120599	0.231092		106.034	-0.0832179	0.454421	-0.183129	0.854697	0.999414		93.929	0.107347	0.569737	0.188416	0.850551	0.999679		52.5913	-1.03041	0.632131	-1.63005	0.10309	0.623177		32.3764	0.0666167	0.663683	0.100374	0.920047	0.992341
AP1AR	1103.24	-0.280441	0.176501	-1.5889	0.112084	0.757959		1827.96	-0.186061	0.108664	-1.71226	0.0868482	0.999414		1791.6	-0.206299	0.0828762	-2.48924	0.0128016	0.576284		1645.02	-0.215571	0.0802937	-2.68479	0.00725764	0.210972		1437.27	-0.0989316	0.0754403	-1.31139	0.189726	0.814148
AP1B1	3781.97	-0.0585516	0.164401	-0.35615	0.721728	0.962813		4191.64	0.104282	0.105258	0.990726	0.32182	0.999414		4249.25	-0.0229982	0.0880404	-0.261223	0.79392	0.999679		4211.33	-0.0510916	0.13006	-0.392832	0.694444	0.947641		3890.59	0.0951627	0.112977	0.842321	0.399608	0.906708
AP1G1	3123.5	-0.115635	0.0976157	-1.1846	0.236176	0.838437		3702.67	-0.0173059	0.0945099	-0.183113	0.85471	0.999414		3621.39	-0.11956	0.0656182	-1.82205	0.0684478	0.874443		3493.35	-0.0481326	0.0503939	-0.955127	0.339513	0.837425		3186.55	-0.0503536	0.0562788	-0.894718	0.370938	0.899016
AP1M1	2546.04	-0.0785334	0.127223	-0.617287	0.537046	0.926862		2843.51	0.0826676	0.109539	0.754685	0.450438	0.999414		2764.59	-0.000891085	0.076809	-0.0116013	0.990744	0.999679		2882.97	0.140809	0.0891499	1.57947	0.114229	0.643241		2631.09	0.111124	0.0872376	1.27381	0.20273	0.822049
AP1S1	802.742	-0.227979	0.209941	-1.08592	0.277515	0.851955		975.604	0.0831749	0.151212	0.550056	0.582281	0.999414		909.058	-0.038909	0.154882	-0.251218	0.801646	0.999679		875.286	-0.0556503	0.15997	-0.347879	0.727931	0.955894		793.79	0.0156166	0.132475	0.117883	0.90616	0.992018
AP1S2	3586.14	0.141914	0.195821	0.724712	0.468629	0.914723		1652.04	0.281931	0.218461	1.29054	0.196865	0.999414		1124.56	0.0591133	0.164197	0.360014	0.718837	0.999679		954.358	0.0535936	0.107412	0.498954	0.617812	0.935702		810.294	0.057162	0.179831	0.317865	0.750587	0.975299
AP2A2	10203.1	-0.256085	0.195767	-1.30811	0.190836	0.824011		16966.7	0.0339188	0.118341	0.286619	0.774404	0.999414		17461.7	-0.151603	0.148519	-1.02077	0.307364	0.999679		16293.3	0.0871815	0.131833	0.6613	0.50842	0.905637		14730.8	-0.111828	0.0930978	-1.20119	0.229679	0.838405
AP2B1	9645.27	-0.0466934	0.0954727	-0.489076	0.624788	0.94573		12846.3	0.207893	0.130944	1.58765	0.112365	0.999414		13593.6	-0.0512018	0.103477	-0.494812	0.620733	0.999679		11460.9	0.128516	0.0668376	1.9228	0.0545046	0.503138		10822.3	0.00312631	0.106386	0.0293864	0.976556	0.998395
AP2M1	29812.5	-0.160454	0.162843	-0.985333	0.324461	0.869725		38741.7	0.110955	0.125229	0.886012	0.375611	0.999414		40565.9	-0.168693	0.11596	-1.45476	0.145736	0.967426		32788	0.0746047	0.101915	0.732031	0.46415	0.889056		31472.7	0.00483581	0.114281	0.0423152	0.966247	0.997328
AP3B1	802.482	0.414097	0.188711	2.19434	0.0282108	0.555587		761.338	0.160705	0.133553	1.20331	0.228857	0.999414		674.903	0.0543454	0.125311	0.433683	0.664518	0.999679		687.5	0.13699	0.107836	1.27036	0.203958	0.758267		618.831	0.154425	0.131988	1.16999	0.242005	0.842069
AP3B2	4292.49	-0.284166	0.155396	-1.82866	0.0674499	0.679475		4724.35	0.00194033	0.117437	0.0165223	0.986818	0.999884		4915.47	-0.137008	0.106879	-1.2819	0.199877	0.995302		4720.86	-0.0768934	0.118005	-0.651612	0.514652	0.907339		4484.34	0.00495786	0.134508	0.0368593	0.970597	0.997328
AP3D1	675.327	-0.258993	0.218672	-1.18439	0.236259	0.838471		710.237	-0.0969531	0.225045	-0.430817	0.666601	0.999414		743.683	-0.157785	0.180409	-0.874596	0.381794	0.999679		782.556	-0.0372753	0.202551	-0.184029	0.853991	0.980251		746.773	-0.274246	0.175664	-1.5612	0.118478	0.744904
AP3M1	1895.82	-0.233578	0.159635	-1.46319	0.143414	0.792555		1731.73	-0.167112	0.108933	-1.53409	0.125008	0.999414		1648.66	-0.0752949	0.0940959	-0.800194	0.423599	0.999679		1524.89	0.0286969	0.112136	0.255911	0.798019	0.97101		1399.71	-0.0982962	0.0963942	-1.01973	0.307856	0.874362
AP3M2	2128.09	-0.0880034	0.1756	-0.501157	0.61626	0.944964		2715.71	-0.0476678	0.0992744	-0.480162	0.631112	0.999414		2614.1	0.0142302	0.120329	0.118261	0.905861	0.999679		2900.32	0.120179	0.103985	1.15574	0.247789	0.785503		2676.14	0.0650473	0.108029	0.602125	0.547091	0.945286
AP3S1	449.235	-0.214242	0.130859	-1.63719	0.10159	0.738854		600.988	-0.0289593	0.146308	-0.197933	0.843097	0.999414		604.715	-0.0351319	0.128858	-0.272641	0.785129	0.999679		556.813	0.122499	0.142801	0.857831	0.390986	0.859459		505.549	-0.0779918	0.120808	-0.645585	0.518548	0.937133
AP3S2	2064.35	-0.0443473	0.204801	-0.216538	0.828568	0.977783		1900.86	0.23553	0.171552	1.37294	0.169772	0.999414		1805.3	0.0963122	0.129311	0.744809	0.456387	0.999679		1881.37	0.00210059	0.188327	0.011154	0.991101	0.999327		1779.4	0.33077	0.173601	1.90534	0.0567353	0.630297
AP4B1	857.544	0.29787	0.14143	2.10612	0.0351938	0.587892		754.607	0.199827	0.141551	1.4117	0.158039	0.999414		716.311	0.22709	0.112084	2.02607	0.0427577	0.813265		815.075	0.226166	0.127152	1.7787	0.0752889	0.564332		768.718	0.241102	0.115003	2.09648	0.0360392	0.559005
AP4E1	406.901	-0.105411	0.226329	-0.465741	0.641401	0.949612		463.781	-0.188647	0.167367	-1.12715	0.259681	0.999414		436.258	0.0343237	0.123741	0.277382	0.781486	0.999679		547.273	0.0640615	0.136159	0.47049	0.638005	0.937908		506.355	-0.0335481	0.125381	-0.267569	0.789031	0.979221
AP4S1	185.266	0.221248	0.171934	1.28682	0.198157	0.826503		191.929	0.031864	0.147844	0.215525	0.829358	0.999414		164.877	0.0330208	0.183477	0.179972	0.857174	0.999679		147.03	0.0356828	0.156842	0.227508	0.820029	0.975086		133.884	0.11665	0.152934	0.762747	0.445614	0.919301
AP5M1	153.848	0.0325612	0.184212	0.176759	0.859697	0.982542		204.549	-0.0579776	0.233836	-0.247942	0.80418	0.999414		204.855	-0.147286	0.173204	-0.85036	0.395125	0.999679		206.899	-0.102834	0.151979	-0.676633	0.498639	0.901703		186.89	0.084377	0.146424	0.576252	0.564445	0.947187
AP5S1	525.513	0.0945489	0.10836	0.872543	0.382912	0.889566		448.072	0.128237	0.102199	1.25478	0.209559	0.999414		412.977	-0.0215791	0.0848086	-0.254444	0.799152	0.999679		417.164	0.0700848	0.087409	0.801804	0.422667	0.86814		381.789	0.0420323	0.0943626	0.445434	0.656006	0.966407
AP5Z1	553.057	-0.15415	0.158054	-0.975296	0.329414	0.870007		478.811	-0.17342	0.204202	-0.849256	0.395739	0.999414		448.967	-0.175245	0.180671	-0.969968	0.332062	0.999679		476.732	-0.225499	0.173606	-1.29891	0.193974	0.745592		444.201	-0.104551	0.148484	-0.704125	0.481355	0.928675
APAF1	274.584	0.378212	0.18303	2.0664	0.0387911	0.597324		340.962	0.0794512	0.236123	0.336482	0.736508	0.999414		288.348	0.307684	0.166439	1.84864	0.0645103	0.863048		374.648	0.439621	0.243468	1.80567	0.0709704	0.553657		341.476	0.149212	0.256056	0.582734	0.560073	0.947157
APBA1	3806.79	-0.322286	0.226935	-1.42017	0.155558	0.801461		5780.24	-0.0192883	0.148079	-0.130257	0.896363	0.999414		5888.75	0.0010884	0.103434	0.0105226	0.991604	0.999679		6826.07	0.120669	0.164285	0.734511	0.462637	0.887751		6373.03	-0.071821	0.124947	-0.574811	0.565419	0.947187
APBA2	3993.17	-0.353111	0.243204	-1.45191	0.146527	0.797135		6582.93	-0.110089	0.109854	-1.00214	0.316278	0.999414		6421.06	-0.185215	0.105572	-1.75438	0.0793647	0.891732		6728.64	0.00294847	0.0979622	0.0300981	0.975989	0.994673		6163.91	-0.112478	0.096933	-1.16037	0.245899	0.843992
APBA3	293.984	0.467955	0.145818	3.20916	0.00133124	0.237243		257.626	-0.00636399	0.254811	-0.0249754	0.980075	0.999884		215.951	0.147376	0.139246	1.05839	0.289877	0.999679		265.444	0.0543814	0.145721	0.373188	0.709009	0.951537		240.439	0.0766485	0.172431	0.444517	0.656669	0.966407
APBB1	3219.94	-0.00906644	0.19782	-0.0458319	0.963444	0.997009		3507.37	0.0333054	0.148206	0.224724	0.822194	0.999414		3525.09	-0.0624579	0.115685	-0.539896	0.589268	0.999679		3508.58	-0.142046	0.147614	-0.962285	0.335906	0.836575		3234.63	0.0909285	0.123553	0.735947	0.461763	0.923241
APBB1IP	70.1503	0.414442	0.262929	1.57625	0.114969	0.763514		43.1249	0.427518	0.341489	1.25192	0.210598	0.999414		34.4277	0.3078	0.312772	0.984103	0.325065	0.999679		45.1534	0.793181	0.305438	2.59687	0.00940783	0.23704		38.1049	0.616037	0.282561	2.18019	0.0292433	0.529522
APBB2	1834.66	0.390216	0.240634	1.62162	0.104885	0.74617		2742.4	0.0451613	0.161923	0.278906	0.780317	0.999414		2455.56	0.13462	0.128314	1.04914	0.294112	0.999679		3086.38	0.190256	0.185083	1.02795	0.303971	0.822139		2807.61	0.106	0.172223	0.615483	0.538236	0.941747
APBB3	187.855	-0.50622	0.330996	-1.52939	0.126169	0.776798		210.453	-0.602273	0.362387	-1.66196	0.0965209	0.999414		241.713	-0.162021	0.326547	-0.496163	0.619779	0.999679		378.789	-0.15651	0.33124	-0.472498	0.636572	0.937908		378.029	-0.0593028	0.264763	-0.223985	0.822769	0.985278
APC	3418.99	-0.00783066	0.246121	-0.0318163	0.974619	0.998762		5519.97	-0.222315	0.197405	-1.12618	0.260088	0.999414		5457.51	-0.0117484	0.138071	-0.0850894	0.93219	0.999679		6576.85	0.105959	0.20309	0.521737	0.601853	0.93455		5711.22	-0.0348291	0.194548	-0.179026	0.857917	0.986087
APC2	12345.7	-0.246122	0.181882	-1.35319	0.175994	0.817708		13495	-0.137771	0.165109	-0.834426	0.404041	0.999414		13440.1	0.0196344	0.14249	0.137794	0.890403	0.999679		16376.5	-0.0438523	0.103192	-0.424959	0.670867	0.94214		15323.1	-0.0403247	0.116759	-0.345366	0.729819	0.972846
APCDD1	242.446	0.129995	0.40652	0.319775	0.749139	0.967802		213.712	0.0484487	0.346427	0.139853	0.888776	0.999414		182.153	-0.353234	0.265398	-1.33096	0.183201	0.989271		182.606	-0.19521	0.323023	-0.604322	0.54563	0.91792		182.101	-0.631299	0.262102	-2.4086	0.0160137	0.424127
APCDD1L	4368.63	-0.00724454	0.16642	-0.0435315	0.965278	0.997009		5013.64	-0.175368	0.139666	-1.25562	0.209253	0.999414		4880.52	0.124959	0.123047	1.01554	0.309849	0.999679		6488.12	-0.0510612	0.0970116	-0.526341	0.598651	0.932677		5865.17	-0.0350283	0.11216	-0.312306	0.754808	0.975299
APCS	15.6116	0.119206	0.657072	0.18142	0.856038	0.981995		7.12239	1.41347	0.850013	1.66288	0.0963364	NA		7.30332	0.6248	0.9275	0.673638	0.500541	0.999679		6.44999	1.51544	1.12831	1.34311	0.179237	0.727221		4.35993	0.0430293	0.954575	0.045077	0.964046	0.997103
APEX1	310.547	-0.0407902	0.212934	-0.191563	0.848084	0.98151		420.047	-0.145767	0.221528	-0.658008	0.510533	0.999414		390.659	-0.355795	0.175872	-2.02303	0.04307	0.813265		402.16	-0.074061	0.144388	-0.512931	0.608	0.934686		366.735	-0.172648	0.157416	-1.09676	0.272745	0.857484
APH1A	678.368	0.134057	0.189975	0.705658	0.480401	0.916566		643.428	0.0206808	0.16747	0.12349	0.901719	0.999414		565.321	-0.0804809	0.134724	-0.597377	0.550256	0.999679		587.931	-0.221969	0.175214	-1.26685	0.20521	0.758916		512.657	-0.0288316	0.140544	-0.205142	0.837461	0.985523
API5	1982.86	-0.007173	0.140561	-0.0510313	0.959301	0.997009		2727.25	0.0819843	0.16291	0.50325	0.614789	0.999414		2622.53	0.0750413	0.0961516	0.780449	0.435127	0.999679		2997.15	0.146807	0.124339	1.1807	0.23772	0.78182		2657.03	0.024515	0.12925	0.189671	0.849567	0.985842
APIP	626.501	-0.107146	0.140636	-0.761868	0.446138	0.910851		641.631	-0.170423	0.141823	-1.20166	0.229495	0.999414		633.073	-0.185243	0.124347	-1.48972	0.136297	0.954879		566.188	-0.303562	0.145062	-2.09263	0.0363819	0.438723		490.977	-0.277681	0.161213	-1.72245	0.0849887	0.686011
APLF	197.204	-0.124861	0.216821	-0.575871	0.564702	0.933523		255.56	-0.121506	0.202983	-0.598603	0.549438	0.999414		248.939	-0.162793	0.161362	-1.00887	0.313039	0.999679		263.323	-0.148813	0.15403	-0.96613	0.333979	0.835991		236.997	-0.132374	0.157465	-0.840657	0.40054	0.906708
APLP2	21619.6	0.140247	0.144809	0.968492	0.332798	0.870875		26784.3	0.170099	0.108356	1.56981	0.116459	0.999414		25107.4	-0.0785214	0.0798199	-0.983732	0.325247	0.999679		21428.1	0.0925932	0.0495254	1.86961	0.0615378	0.525723		19774.6	0.0613228	0.0559933	1.09518	0.273438	0.858222
APMAP	1322.87	-0.113423	0.199496	-0.568549	0.569662	0.935835		643.465	-0.147276	0.146075	-1.00822	0.313349	0.999414		602.499	-0.0623884	0.0999628	-0.624116	0.532552	0.999679		691.811	-0.0344747	0.150767	-0.228662	0.819131	0.974887		648.777	0.00525862	0.139975	0.0375684	0.970032	0.997328
APOA1	46213.2	0.488743	0.27606	1.77042	0.0766573	0.703719		26425.1	0.344249	0.195265	1.76298	0.0779036	0.999414		22762.3	0.21626	0.144804	1.49347	0.135314	0.9542		21486	-0.217578	0.187637	-1.15957	0.246225	0.785079		17724	0.181652	0.16678	1.08917	0.27608	0.859747
APOA4	159.887	-0.0217848	0.350762	-0.0621069	0.950478	0.996425		84.6334	-0.181177	0.348631	-0.519681	0.603286	0.999414		81.1798	-0.267661	0.301501	-0.887761	0.37467	0.999679		94.8109	-0.818833	0.365904	-2.23784	0.0252318	0.375333		79.5311	-0.00626003	0.356711	-0.0175493	0.985998	0.998801
APOA5	60.9781	0.308314	0.391365	0.787793	0.430818	0.904213		42.4085	0.154748	0.42473	0.364344	0.715601	0.999414		35.054	0.318758	0.330494	0.964489	0.334801	0.999679		30.3683	0.0852194	0.325579	0.261748	0.793516	0.970571		28.8786	-0.245023	0.384503	-0.637245	0.523965	0.938863
APOBEC2	16.4783	-1.82092	1.04555	-1.74159	NA	NA		6.45041	-1.0881	0.811783	-1.34038	0.180121	NA		5.31324	-1.25948	0.805278	-1.56403	0.117811	0.938705		7.0476	-0.737379	0.639026	-1.15391	0.248536	0.785503		7.14486	-1.24411	0.725184	-1.71558	0.0862394	0.686569
APOD	3950.5	1.53614	0.756723	2.02999	0.0423571	0.606513		396.297	0.256712	0.235686	1.08921	0.27606	0.999414		341.99	0.342267	0.238748	1.43359	0.151689	0.968446		380.642	0.242498	0.379468	0.639046	0.522793	0.909802		396.104	0.64546	0.469834	1.3738	0.169503	0.801656
APOH	7526.14	1.08986	0.656209	1.66085	0.0967439	0.733097		423.95	-0.78434	0.346983	-2.26046	0.0237929	0.920213		350.302	-0.199789	0.346811	-0.576075	0.564564	0.999679		439.431	0.247519	0.575892	0.429802	0.66734	0.941625		609.185	0.247973	0.665394	0.372671	0.709393	0.970556
APOO	955.322	-0.0279233	0.226779	-0.12313	0.902004	0.988695		775.369	0.116143	0.15829	0.733731	0.463113	0.999414		699.347	0.154133	0.107419	1.43488	0.15132	0.968342		676.308	0.181982	0.111751	1.62845	0.10343	0.623177		627.73	0.237293	0.147599	1.60769	0.107904	0.730964
APOOL	137.935	0.109109	0.17982	0.606765	0.544007	0.928181		110.869	0.0341814	0.188291	0.181535	0.855948	0.999414		109.774	-0.0734351	0.169706	-0.432719	0.665219	0.999679		120.121	0.0825696	0.196754	0.419659	0.674735	0.943538		111.543	-0.18415	0.184374	-0.998785	0.317899	0.875597
APP	37554.8	-0.227324	0.14165	-1.60483	0.108531	0.749713		41555.4	0.0935134	0.10612	0.881202	0.378209	0.999414		43652.7	-0.038836	0.0711596	-0.545758	0.585232	0.999679		37766	-0.0188507	0.050842	-0.37077	0.710809	0.952032		35407.7	-0.0693461	0.0552233	-1.25574	0.209211	0.829846
APPBP2	2483.69	-0.098956	0.120027	-0.824448	0.409685	0.898278		2534.53	0.00540476	0.0984818	0.0548808	0.956233	0.999414		2522.4	-0.0530116	0.076991	-0.688543	0.491111	0.999679		2430.66	0.00222898	0.0613557	0.0363288	0.97102	0.994441		2273.16	-0.0867622	0.0912428	-0.950893	0.341659	0.888646
APPL1	1088.34	-0.157037	0.279172	-0.562509	0.573769	0.936144		1481.92	-0.0475707	0.187784	-0.253326	0.800016	0.999414		1537.96	-0.0578155	0.172561	-0.335044	0.737592	0.999679		1910.12	0.0244753	0.238056	0.102813	0.918111	0.987849		1725.83	-0.266022	0.202919	-1.31098	0.189866	0.814377
APPL2	1097.89	0.24591	0.169833	1.44795	0.147631	0.797813		1094.13	-0.0128406	0.17267	-0.0743651	0.94072	0.999414		830.514	-0.0429068	0.145064	-0.295779	0.767399	0.999679		635.975	-0.170785	0.126556	-1.34948	0.177184	0.725666		544.363	-0.0462776	0.127204	-0.363806	0.716003	0.971247
APRT	57.0791	0.514111	0.398781	1.28921	0.197326	0.826147		47.7283	0.403827	0.406694	0.992952	0.320733	0.999414		51.3548	-0.0218467	0.415996	-0.0525166	0.958117	0.999679		33.0728	0.233738	0.391042	0.597731	0.55002	0.919136		31.212	0.588178	0.394733	1.49006	0.136207	0.770637
APTX	478.825	0.0770709	0.20782	0.370854	0.710746	0.961998		586.174	-0.0985685	0.189972	-0.518857	0.60386	0.999414		542.517	0.0170134	0.243423	0.0698923	0.944279	0.999679		647.855	0.0163371	0.173191	0.0943299	0.924847	0.988595		595.576	0.0320625	0.190581	0.168235	0.866398	0.987257
AQP1	405.858	2.41539	0.912726	2.64635	0.00813664	0.382719		1318.15	0.639493	0.396766	1.61176	0.107013	0.999414		849.087	1.15947	0.463591	2.50107	0.0123818	0.565104		679.177	-0.627375	0.372282	-1.68522	0.091947	0.600627		458.6	0.246375	0.367077	0.671181	0.502105	0.932667
AQP11	284.725	-0.664424	0.183413	-3.62255	0.000291711	0.108069		318.1	-0.377088	0.226296	-1.66635	0.0956438	0.999414		307.472	0.0321967	0.17672	0.18219	0.855433	0.999679		453.422	0.116389	0.112136	1.03793	0.299302	0.819569		435.684	-0.0728894	0.13709	-0.531692	0.59494	0.953214
AQP4	5673.63	0.177095	0.208413	0.849732	0.395474	0.893376		5951.98	0.20954	0.197208	1.06253	0.287993	0.999414		5300.8	0.127979	0.152935	0.836819	0.402694	0.999679		3585.78	-0.22869	0.195613	-1.16909	0.242366	0.783447		2950.31	-0.12372	0.173903	-0.711433	0.476816	0.928196
AQP9	703.698	0.348804	0.270744	1.28832	0.197636	0.826382		1305.41	0.180778	0.205266	0.880703	0.378479	0.999414		1084.19	0.0843946	0.197458	0.427406	0.669084	0.999679		818.695	-0.15653	0.17507	-0.894099	0.371269	0.854621		659.567	0.105998	0.219615	0.482652	0.629343	0.962406
AQR	912.107	0.00782582	0.157003	0.0498452	0.960246	0.997009		882.955	-0.00403554	0.142621	-0.0282956	0.977426	0.999884		861.606	0.0431925	0.104486	0.413379	0.679329	0.999679		1001.24	0.00392966	0.106223	0.0369944	0.970489	0.994441		920.987	-0.0126665	0.0881558	-0.143683	0.88575	0.989329
AR	698.795	-0.51789	0.385117	-1.34476	0.178703	0.818792		316.967	-0.598622	0.33366	-1.79411	0.072796	0.999414		253.103	-0.324436	0.218246	-1.48656	0.13713	0.956903		353.943	-0.266291	0.222341	-1.19767	0.231046	0.778345		352.15	-0.807959	0.222712	-3.62782	0.000285829	0.0617735
ARAP1	824.922	0.805048	0.304318	2.64542	0.00815906	0.382719		973.902	0.16497	0.281271	0.586516	0.557529	0.999414		665.229	0.0496858	0.141723	0.350583	0.725901	0.999679		612.51	-0.355809	0.184072	-1.93299	0.0532373	0.501224		497.433	0.0694301	0.19629	0.353712	0.723555	0.972714
ARAP2	118.444	0.213716	0.307319	0.695422	0.486791	0.916566		78.5897	-0.170062	0.404719	-0.420199	0.67434	0.999414		56.7456	-0.0769795	0.310668	-0.247787	0.804299	0.999679		43.5393	0.498982	0.410213	1.2164	0.223833	0.773251		35.4816	0.0509175	0.336704	0.151224	0.879799	0.988695
ARAP3	215.27	-0.118915	0.291077	-0.408536	0.68288	0.955225		234.902	-0.0893142	0.240862	-0.37081	0.710779	0.999414		207.531	-0.245382	0.209512	-1.17121	0.241514	0.999679		192.024	-0.329338	0.201681	-1.63297	0.102476	0.621402		180.018	0.17836	0.178291	1.00039	0.317123	0.875597
ARC	394.362	-0.649621	0.294295	-2.20738	0.0272877	0.55275		1385.47	-0.747455	0.379566	-1.96923	0.0489263	0.999414		1838.21	-0.863782	0.300894	-2.87071	0.00409545	0.372799		5263.91	0.224397	0.233989	0.959007	0.337555	0.837329		5090.83	-0.0982517	0.14055	-0.69905	0.484521	0.929271
ARCN1	2904.55	-0.0613857	0.101712	-0.603522	0.546162	0.928289		2935.6	0.0175117	0.10783	0.162401	0.87099	0.999414		2708.02	-0.100129	0.0722714	-1.38545	0.165914	0.976019		2944.98	-0.0319712	0.0719067	-0.444621	0.656594	0.939858		2749.71	-0.0210308	0.078659	-0.267367	0.789186	0.979221
AREG	54.0223	-0.910791	0.593707	-1.53408	0.125011	0.776798		180.303	0.244579	0.287998	0.849239	0.395748	0.999414		199.611	-0.386509	0.272916	-1.41622	0.156712	0.968953		61.5886	-1.24249	0.472513	-2.62953	0.00855023	0.22745		45.0454	-0.689223	0.482161	-1.42945	0.152876	0.788249
AREL1	1573.47	-0.0651037	0.152296	-0.427482	0.669029	0.951445		2065.18	-0.100583	0.0845756	-1.18927	0.234332	0.999414		2008.15	-0.0651544	0.060374	-1.07918	0.280508	0.999679		2430.15	0.181609	0.0874479	2.07677	0.0378225	0.445728		2306.64	-0.0250062	0.0913588	-0.273714	0.784304	0.979221
ARF1	5067.1	-0.111478	0.122486	-0.910128	0.362755	0.881671		8038.82	-0.0704211	0.0979213	-0.71916	0.472042	0.999414		7698.34	-0.0260893	0.0680138	-0.383589	0.701283	0.999679		7745.29	-0.0282753	0.0666617	-0.424162	0.671448	0.942403		7075.62	-0.0454727	0.0807874	-0.562868	0.573524	0.9485
ARF3	10148.4	-0.308576	0.22455	-1.3742	0.16938	0.813382		18892.8	0.321101	0.185542	1.73061	0.0835211	0.999414		18746.5	0.000197862	0.130556	0.00151554	0.998791	0.999679		13989.2	-0.0843875	0.155618	-0.542273	0.58763	0.928762		12939.2	0.0830775	0.162824	0.510229	0.609891	0.956017
ARF4	3101.44	-0.114915	0.11889	-0.966563	0.333762	0.870875		4434.34	0.0712764	0.114241	0.62391	0.532686	0.999414		4049.53	-0.0050164	0.071329	-0.0703276	0.943933	0.999679		3801.39	-0.0023061	0.071923	-0.0320634	0.974422	0.994441		3453.36	-0.0167592	0.085618	-0.195744	0.844811	0.985523
ARF6	1225.35	0.110212	0.177379	0.621336	0.534378	0.926277		1331.67	0.177222	0.0916337	1.93403	0.0531098	0.999414		1271.74	0.0136962	0.0931054	0.147104	0.88305	0.999679		1348.05	0.0678823	0.0884451	0.767507	0.44278	0.879203		1219.17	0.112466	0.0850489	1.32237	0.186044	0.812725
ARFGAP1	2717.29	-0.212951	0.146859	-1.45003	0.14705	0.797552		3388.82	-0.105835	0.140544	-0.753036	0.451428	0.999414		3222	-0.0509162	0.111909	-0.454978	0.649125	0.999679		3715.17	-0.0137085	0.121567	-0.112765	0.910217	0.987038		3407.58	-0.150108	0.0947781	-1.58379	0.113242	0.737353
ARFGAP2	1080	-0.0706192	0.103822	-0.680193	0.496382	0.91866		1136.68	0.0137651	0.114656	0.120056	0.904439	0.999414		1115.31	-0.0285257	0.0894771	-0.318805	0.749874	0.999679		1229.88	-0.107259	0.0970005	-1.10576	0.268831	0.8007		1112.83	-0.0194567	0.096748	-0.201107	0.840615	0.985523
ARFGAP3	348.185	0.141823	0.218898	0.647895	0.517053	0.923217		401.61	0.022615	0.145208	0.155742	0.876236	0.999414		357.191	-0.0271142	0.111866	-0.242381	0.808485	0.999679		334.973	-0.0663374	0.116308	-0.570358	0.568435	0.924698		297.539	-0.114697	0.144611	-0.793141	0.427696	0.914805
ARFGEF1	1746.81	-0.0823701	0.189516	-0.434634	0.663828	0.950909		2958.19	-0.0604993	0.10303	-0.5872	0.557069	0.999414		3061.75	-0.139432	0.119924	-1.16267	0.244964	0.999679		2893.51	0.164212	0.18566	0.884478	0.376438	0.855241		2680.68	-0.0777218	0.120312	-0.646004	0.518277	0.936748
ARFGEF2	1225.22	-0.182681	0.266421	-0.685685	0.492912	0.91866		1077.18	-0.281607	0.159016	-1.77094	0.0765705	0.999414		1105.88	-0.261219	0.182408	-1.43206	0.152128	0.968446		1212.05	0.115961	0.221025	0.524649	0.599827	0.933758		1136.79	-0.273961	0.173413	-1.57982	0.114149	0.738238
ARFGEF3	5811.28	-0.319363	0.35256	-0.90584	0.365021	0.882995		6658.49	-0.151663	0.190381	-0.796631	0.425665	0.999414		6410.03	-0.0563414	0.131946	-0.427003	0.669377	0.999679		9027.97	0.058275	0.191548	0.304232	0.760951	0.965187		8362.59	-0.375198	0.159066	-2.35876	0.0183362	0.451688
ARFIP1	591.889	0.0575112	0.160858	0.357527	0.720697	0.962813		624.036	0.0492523	0.151481	0.325138	0.745077	0.999414		580.784	0.108933	0.123168	0.88443	0.376464	0.999679		648.902	0.264298	0.129671	2.03822	0.0415281	0.455883		572.504	0.141365	0.123584	1.14388	0.252672	0.846772
ARFIP2	2282.34	-0.118944	0.161077	-0.73843	0.460253	0.913003		2442.69	0.050947	0.124796	0.408244	0.683095	0.999414		2430	-0.0782587	0.112964	-0.692778	0.488449	0.999679		2454.96	-0.0731815	0.147307	-0.496795	0.619334	0.936184		2270.26	-0.000740046	0.111798	-0.00661947	0.994718	0.999342
ARFRP1	667.544	-0.00859304	0.145507	-0.0590559	0.952908	0.996784		679.526	0.0353609	0.143002	0.247275	0.804695	0.999414		640.597	-0.0128167	0.117003	-0.109542	0.912773	0.999679		666.52	-0.0310995	0.122184	-0.254531	0.799086	0.97101		632.139	0.166829	0.127784	1.30556	0.191703	0.815243
ARG2	823.063	-0.00447222	0.135448	-0.033018	0.97366	0.998394		975.399	0.272377	0.22853	1.19187	0.233314	0.999414		752.033	0.0921871	0.147613	0.62452	0.532286	0.999679		857.509	0.0587378	0.129752	0.452694	0.650769	0.938059		804.896	0.13672	0.143345	0.953784	0.340193	0.887799
ARGLU1	4039.53	0.0174809	0.129243	0.135256	0.892409	0.987635		5213.55	-0.433461	0.329284	-1.31638	0.188048	0.999414		5104.63	0.057867	0.0884262	0.654411	0.512847	0.999679		7627.37	0.146058	0.108289	1.34878	0.177408	0.725666		7086.04	-0.177615	0.157037	-1.13104	0.258039	0.850284
ARHGAP1	2447.19	-0.0907335	0.109867	-0.825851	0.408889	0.89818		4323.19	0.118185	0.13377	0.88349	0.376971	0.999414		4289.41	-0.0700447	0.110069	-0.636373	0.524533	0.999679		4599.29	-0.0212828	0.069566	-0.305937	0.759653	0.965187		4243.96	-0.160094	0.0937473	-1.70772	0.0876892	0.688325
ARHGAP10	390.666	-0.112079	0.213437	-0.525116	0.599503	0.943001		441.064	-0.222104	0.271562	-0.817877	0.413427	0.999414		401.923	-0.0416532	0.207075	-0.20115	0.840581	0.999679		679.81	0.202079	0.2691	0.750941	0.452688	0.884232		618.686	0.297436	0.26879	1.10658	0.268478	0.854626
ARHGAP12	1522.26	0.104219	0.152341	0.684118	0.493901	0.91866		1994.36	0.0156611	0.152641	0.102601	0.918279	0.999414		2026.94	-0.0339879	0.111359	-0.305211	0.760205	0.999679		1553.66	-0.128749	0.129203	-0.996482	0.319016	0.828565		1321.81	-0.00130937	0.129323	-0.0101248	0.991922	0.999035
ARHGAP15	14.4474	0.671453	0.504562	1.33077	0.183266	0.8217		240.581	0.135427	0.344021	0.393658	0.693834	0.999414		205.452	-0.102933	0.401494	-0.256374	0.797662	0.999679		62.2484	0.0571348	0.247896	0.230479	0.81772	0.974887		59.448	-0.105056	0.215885	-0.48663	0.626521	0.962071
ARHGAP17	895.452	0.462861	0.232294	1.99256	0.0463092	0.622597		830.175	0.0836544	0.1666	0.502128	0.615577	0.999414		690.777	0.138775	0.134035	1.03536	0.3005	0.999679		687.775	0.0591033	0.110301	0.535836	0.592072	0.930267		629.503	0.165653	0.13123	1.26231	0.206837	0.827963
ARHGAP18	563.219	0.330608	0.205541	1.60847	0.107732	0.74882		806.407	0.258254	0.284112	0.908988	0.363357	0.999414		840.294	-0.333879	0.310532	-1.07518	0.282293	0.999679		292.21	-0.22581	0.260422	-0.867093	0.385891	0.858151		272.382	-0.514193	0.275494	-1.86644	0.0619797	0.637771
ARHGAP19	1261.78	0.657192	0.442468	1.48529	0.137468	0.785833		731.985	0.205807	0.264411	0.778362	0.436356	0.999414		698.316	-0.185366	0.177108	-1.04663	0.29527	0.999679		593.206	0.431985	0.234664	1.84087	0.0656405	0.537935		612.623	0.425078	0.207878	2.04484	0.0408702	0.582131
ARHGAP20	1664.64	-0.469129	0.220025	-2.13216	0.0329936	0.578111		3640.7	-0.0175345	0.26428	-0.0663481	0.947101	0.999414		3066.07	-0.482102	0.290235	-1.66108	0.0966977	0.918002		1535.91	-0.00778673	0.137125	-0.0567857	0.954716	0.991658		1386.96	-0.129183	0.12809	-1.00853	0.313198	0.874362
ARHGAP21	3983.72	0.120976	0.176848	0.684065	0.493934	0.91866		3624.04	-0.314305	0.222194	-1.41455	0.157201	0.999414		3885.63	0.113015	0.122935	0.919303	0.357937	0.999679		5902.35	0.188556	0.151823	1.24194	0.214258	0.765849		5529.9	-0.0369095	0.116183	-0.317685	0.750724	0.975299
ARHGAP22	595.48	-0.24213	0.35784	-0.676642	0.498633	0.919649		2860.37	-0.118873	0.318273	-0.373494	0.70878	0.999414		3748.38	-0.312639	0.271194	-1.15283	0.248982	0.999679		1691.48	0.215876	0.197051	1.09553	0.273282	0.804182		1785.41	0.0730903	0.157446	0.464226	0.642486	0.964899
ARHGAP23	1968.45	0.196605	0.214915	0.914803	0.360295	0.880093		1248.79	-0.435202	0.229431	-1.89688	0.0578438	0.999414		1209.99	-0.158626	0.136137	-1.16519	0.243941	0.999679		1908.35	-0.253261	0.125549	-2.01723	0.0436716	0.463811		1795.6	-0.411518	0.126477	-3.25371	0.00113908	0.127204
ARHGAP24	1219.24	-0.491092	0.32324	-1.51928	0.128692	0.776798		382.813	0.536643	0.362098	1.48204	0.13833	0.999414		377.747	0.171352	0.343014	0.499547	0.617394	0.999679		112.928	-0.753395	0.362268	-2.07966	0.0375567	0.444757		91.1688	-0.516497	0.285184	-1.8111	0.0701248	0.653599
ARHGAP25	45.6226	-0.0147985	0.327185	-0.0452296	0.963924	0.997009		38.0871	-0.2773	0.36182	-0.766402	0.443437	0.999414		33.242	-0.323665	0.270622	-1.19601	0.231694	0.999679		33.5756	-0.544585	0.323525	-1.68329	0.0923197	0.60158		29.3922	-0.207288	0.325408	-0.63701	0.524118	0.938929
ARHGAP26	508.006	-0.0296039	0.283132	-0.104559	0.916726	0.990531		1609.43	-0.209492	0.192833	-1.08639	0.277307	0.999414		1644.45	-0.0247285	0.135374	-0.182668	0.855058	0.999679		1930.7	-0.00889103	0.158966	-0.0559305	0.955397	0.991658		1845.24	-0.172465	0.168488	-1.02361	0.306021	0.873972
ARHGAP28	52.8065	0.143578	0.475471	0.301969	0.762676	0.969963		92.9685	0.18138	0.44688	0.40588	0.684831	0.999414		56.6062	0.14134	0.477962	0.295714	0.767448	0.999679		41.5606	-0.298398	0.361883	-0.82457	0.409616	0.865248		37.1694	0.058485	0.385048	0.15189	0.879273	0.988695
ARHGAP29	376.59	0.540698	0.311374	1.73649	0.0824766	0.715004		410.495	0.0515794	0.171906	0.300044	0.764144	0.999414		317.246	-0.168385	0.169481	-0.99353	0.320452	0.999679		259.968	-0.0274074	0.19523	-0.140385	0.888356	0.984478		220.197	-0.0228608	0.209621	-0.109058	0.913157	0.992023
ARHGAP30	11.6287	0.251893	0.673902	0.373782	0.708566	0.961998		10.2101	-0.247733	0.567185	-0.436777	0.662273	NA		8.07325	0.0431797	0.550779	0.0783974	0.937512	0.999679		8.91759	-1.37018	0.65288	-2.09867	0.0358459	0.434191		8.74977	-1.00019	0.609431	-1.64119	0.100758	0.724673
ARHGAP31	1016.75	0.0147442	0.280145	0.0526305	0.958026	0.997009		2719.32	0.189196	0.222233	0.85134	0.394581	0.999414		2497	-0.122062	0.259825	-0.469785	0.638509	0.999679		1076	0.056718	0.237589	0.238724	0.81132	0.973193		1097.53	-0.38976	0.186633	-2.08837	0.0367643	0.562772
ARHGAP35	139.859	0.037997	0.279253	0.136067	0.891768	0.987613		166.581	0.390148	0.256474	1.5212	0.12821	0.999414		169.216	0.0314926	0.261863	0.120264	0.904274	0.999679		187.043	0.0756001	0.319887	0.236334	0.813174	0.973627		171.261	-0.116344	0.301861	-0.385424	0.699924	0.969737
ARHGAP36	45.9448	0.793313	0.467703	1.69619	0.0898501	0.727435		46.2196	0.501106	0.692005	0.724137	NA	NA		24.3178	0.887057	0.351495	2.52367	0.0116138	0.550981		24.1663	0.444118	0.365734	1.21432	0.224626	0.773561		24.9311	0.694048	0.314835	2.20448	0.0274903	0.51799
ARHGAP39	2178.1	-0.303314	0.18777	-1.61535	0.106235	0.747959		4446.86	-0.0839161	0.16899	-0.496575	0.619489	0.999414		4744.08	-0.0616538	0.137751	-0.447573	0.654461	0.999679		5309.31	-0.0192358	0.0812144	-0.236853	0.812771	0.973586		4993.51	-0.0930269	0.121241	-0.767288	0.442911	0.919063
ARHGAP40	72.3378	-0.0437819	0.354483	-0.123509	0.901704	0.988695		32.7557	0.233748	0.446412	0.523615	0.600546	0.999414		24.9959	-0.0263222	0.493239	-0.0533659	0.95744	0.999679		20.3132	-0.533216	0.496329	-1.07432	0.28268	0.808804		13.5657	-0.188731	0.45452	-0.41523	0.677973	0.966578
ARHGAP44	1554.1	-0.0986896	0.256198	-0.385208	0.700083	0.959771		1991.51	-0.0528521	0.179017	-0.295235	0.767814	0.999414		2162.82	-0.124814	0.107575	-1.16026	0.245945	0.999679		2187.4	0.101655	0.0905056	1.1232	0.261354	0.794021		2141.91	0.0274433	0.109814	0.249907	0.802659	0.981333
ARHGAP45	103.817	0.906302	0.501626	1.80673	0.0708045	0.686284		113.272	0.177126	0.433717	0.40839	0.682987	0.999414		99.0619	0.247867	0.355424	0.697382	0.485564	0.999679		92.5204	-0.0102897	0.31065	-0.0331231	0.973576	0.994441		85.0761	-0.0852685	0.304995	-0.279573	0.779805	0.978702
ARHGAP5	1618.45	0.011551	0.246654	0.0468308	0.962648	0.997009		1712.37	-0.143318	0.194203	-0.737979	0.460527	0.999414		1743.94	0.0471976	0.18862	0.250226	0.802413	0.999679		2222.76	0.0875893	0.235354	0.372161	0.709773	0.951738		1964.44	-0.0797308	0.207663	-0.383944	0.70102	0.969737
ARHGAP6	437.221	-0.0583008	0.271969	-0.214366	0.830262	0.978045		308.716	-0.115925	0.326307	-0.355264	0.722392	0.999414		439.945	0.672433	0.314137	2.14057	0.0323085	0.777061		459.125	-0.414244	0.40014	-1.03525	0.300554	0.820378		389.121	-0.452506	0.262499	-1.72384	0.0847371	0.686011
ARHGDIA	4514.35	0.252273	0.169547	1.48792	0.136771	0.785833		4432.43	0.18296	0.133762	1.3678	0.171374	0.999414		4041.76	-0.0217777	0.101224	-0.215145	0.829654	0.999679		3140.05	-0.0612759	0.138415	-0.442697	0.657985	0.939858		2881.67	-0.0162598	0.133342	-0.12194	0.902946	0.99187
ARHGDIG	3184.61	-0.523973	0.264355	-1.98208	0.0474699	0.627446		3364	0.123028	0.16486	0.746258	0.455512	0.999414		3456.96	-0.174653	0.147725	-1.18228	0.237094	0.999679		2747.22	-0.101565	0.154216	-0.658586	0.510162	0.906064		2653.83	-0.00579153	0.168011	-0.0344711	0.972501	0.997366
ARHGEF1	505.296	0.619379	0.223462	2.77174	0.00557578	0.382719		326.529	0.360006	0.283265	1.27092	0.203758	0.999414		264.01	0.462847	0.206415	2.24232	0.0249409	0.728592		286.018	0.296816	0.254277	1.16729	0.243092	0.784642		260.995	0.349711	0.193143	1.81064	0.0701972	0.653599
ARHGEF10	710.921	0.599606	0.365052	1.64252	0.100481	0.73734		935.657	0.00733941	0.167812	0.0437358	0.965115	0.999414		899.142	-0.164123	0.234273	-0.700564	0.483575	0.999679		677.775	0.105494	0.272082	0.387731	0.698215	0.948342		574.991	0.06388	0.244261	0.261524	0.793688	0.979589
ARHGEF10L	2436.42	-0.12205	0.139383	-0.87564	0.381226	0.888869		2717.94	0.0211962	0.135845	0.156032	0.876008	0.999414		2766.37	-0.0886575	0.0892324	-0.993557	0.320438	0.999679		2673.65	-0.081342	0.0915864	-0.888145	0.374463	0.854854		2491.38	0.0200988	0.110462	0.181953	0.85562	0.985906
ARHGEF11	2946.2	-0.198137	0.122724	-1.61449	0.106422	0.747959		2909.54	0.0939488	0.166472	0.564352	0.572515	0.999414		2949.71	-0.0482642	0.114421	-0.421813	0.673161	0.999679		2877.13	0.0941515	0.09071	1.03794	0.299298	0.819569		2726.02	-0.0372249	0.090663	-0.410585	0.681377	0.966684
ARHGEF12	2924.71	-0.261025	0.162953	-1.60184	0.109192	0.749713		3240.84	-0.425733	0.264411	-1.61012	0.107372	0.999414		3352.74	-0.0361359	0.194616	-0.185678	0.852698	0.999679		5880.31	-0.0839576	0.126033	-0.666157	0.505311	0.904207		5548.84	-0.258748	0.127948	-2.02229	0.0431467	0.59068
ARHGEF16	108.554	0.656065	0.471506	1.39142	0.164097	0.807694		23.2762	-0.426571	0.479829	-0.889005	0.374	0.999414		17.5922	0.0224967	0.432702	0.0519913	0.958536	0.999679		15.5544	0.512228	0.424496	1.20667	0.227558	0.77449		19.6722	-0.32165	0.419637	-0.766495	0.443382	0.919063
ARHGEF17	4982.13	-0.13613	0.145405	-0.936209	0.349165	0.876761		7361.11	0.0367686	0.113767	0.323193	0.746549	0.999414		7461.26	0.0376936	0.0975492	0.386406	0.699196	0.999679		8453.83	-0.121902	0.126577	-0.963071	0.335512	0.836175		7537.83	0.139724	0.107169	1.30377	0.192311	0.815243
ARHGEF18	1332.6	0.0539636	0.210049	0.256909	0.797249	0.974166		1435.36	-0.393267	0.21445	-1.83384	0.0666778	0.999414		1310.24	-0.0595457	0.119979	-0.496301	0.619682	0.999679		2037.6	0.00724898	0.175884	0.0412146	0.967125	0.994275		1882.95	-0.00712291	0.140235	-0.0507928	0.959491	0.996931
ARHGEF2	2799.5	0.0982533	0.192816	0.50957	0.610353	0.94495		5854.89	-0.0450469	0.112402	-0.400768	0.688591	0.999414		6353.82	0.0252625	0.104432	0.241904	0.808855	0.999679		8015.47	-0.108311	0.161107	-0.672288	0.5014	0.902262		7407.54	0.148241	0.133146	1.11338	0.265547	0.853787
ARHGEF26	839.958	0.451425	0.267222	1.68932	0.0911572	0.727435		790.214	0.179783	0.136582	1.3163	0.188073	0.999414		662.949	0.0856317	0.183015	0.467895	0.63986	0.999679		396.626	-0.0330936	0.208972	-0.158364	0.87417	0.983543		348.19	-0.039004	0.205619	-0.189691	0.849552	0.985842
ARHGEF28	617.028	0.884842	0.366258	2.4159	0.0156965	0.472351		184.979	-0.264753	0.212683	-1.24483	0.213196	0.999414		161.232	-0.27465	0.187321	-1.4662	0.142594	0.963252		139.819	0.202849	0.274065	0.740148	0.45921	0.886862		143.852	0.153355	0.252423	0.607533	0.543497	0.943965
ARHGEF3	538.19	0.224333	0.257092	0.87258	0.382892	0.889566		246.803	-0.712233	0.355219	-2.00505	0.0449574	0.999414		197.914	0.000340492	0.232042	0.00146737	0.998829	0.999679		244.564	0.187754	0.172265	1.08991	0.275751	0.806086		249.051	-0.228107	0.233471	-0.977027	0.328556	0.882573
ARHGEF37	1471.63	0.478753	0.335436	1.42726	0.153506	0.800676		971.808	-0.648623	0.163161	-3.97535	7.03e-05	0.0677118		1038.99	-0.543399	0.11431	-4.75373	2e-06	0.00274181		983.986	-0.392819	0.1384	-2.83829	0.00453563	0.171743		946.162	-0.401757	0.159038	-2.52617	0.0115313	0.365775
ARHGEF39	56.051	0.378052	0.398772	0.948042	0.343108	0.874076		52.9879	0.127051	0.447577	0.283863	0.776515	0.999414		48.2661	0.558116	0.383164	1.4566	0.145227	0.967426		48.4398	0.116395	0.316008	0.368329	0.712628	0.952212		44.7819	0.302474	0.427595	0.707384	0.479328	0.928575
ARHGEF4	2961.03	-0.00178047	0.179434	-0.00992268	0.992083	0.999572		6937.45	-0.0265822	0.129811	-0.204776	0.837747	0.999414		6969.96	-0.322563	0.174001	-1.8538	0.0637677	0.863048		4078.89	-0.201623	0.13691	-1.47267	0.140839	0.681929		3576.31	-0.28619	0.133283	-2.14724	0.0317742	0.540427
ARHGEF5	759.983	0.726352	0.24224	2.99849	0.00271324	0.320277		392.844	0.150139	0.252509	0.594588	0.552119	0.999414		377.229	0.0542366	0.194516	0.278829	0.780376	0.999679		374.887	0.211053	0.195049	1.08205	0.27923	0.807183		349.124	0.214502	0.212772	1.00813	0.313392	0.874362
ARHGEF6	1085.55	0.051936	0.109724	0.473331	0.635977	0.948978		3196.08	-0.252964	0.218667	-1.15684	0.247336	0.999414		2941.89	-0.127188	0.179237	-0.709609	0.477947	0.999679		2141.09	0.119955	0.103787	1.15578	0.247772	0.785503		1961.86	0.112707	0.115858	0.972805	0.33065	0.883457
ARHGEF7	1495.76	-0.113915	0.243914	-0.467031	0.640478	0.949612		2391.13	-0.235056	0.227745	-1.0321	0.302024	0.999414		2309.72	0.149688	0.161916	0.924477	0.355238	0.999679		3052.79	0.222855	0.162751	1.3693	0.170905	0.714722		2558.41	0.273918	0.157748	1.73643	0.0824879	0.68457
ARHGEF9	6017.14	-0.408407	0.213716	-1.91098	0.0560076	0.650664		16301.4	-0.0325832	0.135767	-0.239994	0.810335	0.999414		17908.5	-0.183387	0.116549	-1.57347	0.115609	0.938705		15206.3	-0.077307	0.0808391	-0.956307	0.338917	0.837425		13692.6	-0.121764	0.0650258	-1.87255	0.0611312	0.637771
ARID1A	1946.66	0.00344699	0.124485	0.0276899	0.977909	0.99884		1824.43	-0.153366	0.17208	-0.891248	0.372796	0.999414		1724.63	0.0166053	0.105567	0.157296	0.875012	0.999679		2078.21	0.049883	0.0973198	0.512568	0.608253	0.934686		1936.28	-0.0826637	0.105769	-0.781548	0.43448	0.917165
ARID1B	2059.07	0.131586	0.167106	0.787442	0.431023	0.904267		3669.08	0.0217774	0.11135	0.195577	0.844941	0.999414		3416.99	0.0111849	0.118422	0.0944496	0.924752	0.999679		3021.62	0.0887759	0.120368	0.737539	0.460795	0.886862		2789.58	-0.027755	0.114403	-0.242606	0.80831	0.98275
ARID2	681.136	0.079829	0.197864	0.403454	0.686615	0.955983		666.41	-0.0571897	0.159766	-0.357959	0.720374	0.999414		602.02	0.0170466	0.094714	0.17998	0.857168	0.999679		751.505	0.149825	0.126037	1.18874	0.234543	0.78182		684.244	-0.108873	0.109472	-0.994534	0.319963	0.876801
ARID3A	112.703	0.171978	0.191082	0.900026	0.368106	0.884915		130.18	-0.205106	0.185666	-1.10471	0.269286	0.999414		129.344	-0.220237	0.185199	-1.18919	0.234364	0.999679		166.365	0.0142643	0.172169	0.0828502	0.933971	0.990096		158.585	-0.195491	0.187881	-1.04051	0.298104	0.87304
ARID3B	216.127	0.147132	0.211197	0.696661	0.486015	0.916566		179.559	-0.32383	0.19406	-1.66871	0.0951743	0.999414		163.212	-0.12935	0.150615	-0.858811	0.390445	0.999679		211.935	0.0934405	0.123301	0.757824	0.448557	0.88197		189.54	-0.0349454	0.151949	-0.229981	0.818106	0.984887
ARID4A	1085.95	-0.0539529	0.131199	-0.41123	0.680904	0.954349		1612.3	-0.205392	0.215901	-0.951328	0.341438	0.999414		1927.35	-0.106871	0.108474	-0.985225	0.324514	0.999679		1727.56	0.0849063	0.0831401	1.02124	0.307139	0.823218		1543.68	-0.0578222	0.120147	-0.481261	0.630331	0.962594
ARID4B	1208.69	-0.027223	0.215593	-0.12627	0.899518	0.98855		1424.54	-0.228247	0.159112	-1.43451	0.151428	0.999414		1378.6	-0.0579103	0.113997	-0.508	0.611453	0.999679		1726.62	-0.03429	0.180417	-0.19006	0.849262	0.978973		1556.18	-0.26265	0.182437	-1.43968	0.149959	0.782311
ARID5A	453.583	0.364577	0.359452	1.01426	0.31046	0.864502		593.041	0.27037	0.24709	1.09422	0.273861	0.999414		537.952	0.331801	0.196485	1.68868	0.0912805	0.915649		920.106	0.012066	0.231973	0.0520145	0.958517	0.991658		807.191	0.250684	0.171872	1.45855	0.144689	0.777149
ARID5B	803.37	-0.167123	0.285504	-0.58536	0.558306	0.931567		983.27	-0.0770363	0.222963	-0.345511	0.72971	0.999414		848.255	0.214309	0.15779	1.35819	0.174403	0.985091		1340.59	-0.0539238	0.217086	-0.248398	0.803826	0.971062		1139.94	-0.128166	0.200712	-0.638557	0.523111	0.93827
ARIH1	2048.87	-0.030298	0.0781555	-0.387662	0.698266	0.959771		3044.93	-0.0447707	0.0990675	-0.451921	0.651326	0.999414		3069.2	-0.118754	0.101953	-1.16479	0.244103	0.999679		2943.85	0.0121214	0.0581482	0.208457	0.834873	0.977976		2762.6	-0.0259557	0.0742933	-0.349368	0.726813	0.972846
ARIH2	1033.88	0.035737	0.127196	0.28096	0.778741	0.971413		991.679	-0.0797648	0.101829	-0.783323	0.433437	0.999414		966.401	0.0422734	0.0790746	0.534602	0.592925	0.999679		1073.79	-0.00937809	0.077669	-0.120744	0.903894	0.986599		989.697	-0.00732042	0.0682345	-0.107283	0.914564	0.992023
ARL1	2264.31	-0.16299	0.172647	-0.944062	0.345138	0.874739		2310.76	0.178373	0.159659	1.11721	0.263905	0.999414		2282.15	-0.0329464	0.0948128	-0.347489	0.728224	0.999679		1959.87	-0.00016686	0.115745	-0.00144162	0.99885	0.999967		1796.06	0.00700184	0.107647	0.0650442	0.948139	0.996846
ARL11	53.9708	-0.570808	0.446271	-1.27906	0.200875	0.828635		23.355	-0.177269	0.574347	-0.308645	0.757592	0.999414		23.5169	-0.283802	0.429192	-0.661247	0.508454	0.999679		23.3854	-0.246481	0.389754	-0.632403	0.527124	0.911863		22.7541	-0.0552276	0.466006	-0.118513	0.905662	0.992018
ARL13B	990.177	0.56518	0.272161	2.07664	0.0378352	0.594487		536.604	0.00217593	0.155403	0.0140018	0.988829	0.999884		459.06	0.00146524	0.141254	0.0103731	0.991724	0.999679		490.49	0.13725	0.144118	0.952343	0.340923	0.838474		458.715	0.0854942	0.182842	0.467585	0.640081	0.964899
ARL14EP	611.587	0.146127	0.130018	1.1239	0.261054	0.850356		591.407	-0.044695	0.138177	-0.323462	0.746345	0.999414		522.628	0.0846246	0.112743	0.750596	0.452896	0.999679		625.93	0.111383	0.097083	1.14729	0.25126	0.787526		564.676	0.0650807	0.140878	0.461966	0.644106	0.964986
ARL15	696.935	-0.148444	0.16593	-0.894621	0.37099	0.886961		1332.54	-0.13302	0.167176	-0.795684	0.426216	0.999414		1283.5	-0.157058	0.181075	-0.867364	0.385743	0.999679		1006.26	-0.0364387	0.150848	-0.241559	0.809122	0.972513		884.254	-0.214062	0.129253	-1.65615	0.0976923	0.71742
ARL16	470.109	0.155627	0.208829	0.745238	0.456128	0.912778		434.143	0.18345	0.225044	0.815173	0.414973	0.999414		390.186	0.076664	0.182356	0.420409	0.674187	0.999679		380.885	-0.0389353	0.23504	-0.165654	0.868429	0.982753		358.893	0.175102	0.152327	1.14952	0.250343	0.846575
ARL2	1591.82	0.451683	0.269452	1.6763	0.0936788	0.728799		1470.2	0.354099	0.215605	1.64236	0.100516	0.999414		1331.53	0.344042	0.20415	1.68524	0.0919415	0.915649		1526.68	0.177335	0.203258	0.872461	0.382957	0.857057		1415.68	0.330948	0.170445	1.94167	0.0521775	0.615391
ARL3	7006.59	-0.0203435	0.131085	-0.155194	0.876669	0.98469		6341.5	0.14453	0.12722	1.13607	0.255928	0.999414		5958.86	-0.126083	0.0871558	-1.44664	0.147999	0.968342		5001.06	-0.0120868	0.0505408	-0.239148	0.810991	0.97319		4540.56	-0.0147265	0.0598835	-0.245919	0.805745	0.981993
ARL4A	471.058	-0.437024	0.176694	-2.47334	0.0133856	0.456799		1501.43	0.0422894	0.134345	0.314782	0.752927	0.999414		1343.86	-0.00371231	0.116376	-0.0318994	0.974552	0.999679		1446.94	0.0305256	0.139849	0.218276	0.827214	0.976501		1296.05	-0.0706937	0.0949053	-0.744887	0.45634	0.922296
ARL4C	1083.47	-0.384571	0.164554	-2.33706	0.0194363	0.504511		3730.35	-0.156757	0.102782	-1.52514	0.127224	0.999414		3605.1	-0.270217	0.112562	-2.4006	0.0163681	0.625686		4085.4	-0.0401402	0.11427	-0.351275	0.725382	0.955562		4080.31	-0.350825	0.0988754	-3.54815	0.000387946	0.073979
ARL5B	202.488	-0.111413	0.189883	-0.586742	0.557377	0.931458		267.483	-0.119038	0.179219	-0.664207	0.506558	0.999414		228.021	0.0214262	0.12931	0.165696	0.868396	0.999679		256.743	-0.0934877	0.145259	-0.643592	0.51984	0.909487		232.27	0.0104094	0.159268	0.0653575	0.947889	0.996846
ARL6	242.888	-0.0271896	0.312438	-0.0870241	0.930652	0.993114		354.938	0.162028	0.16515	0.981096	0.326545	0.999414		332.259	0.168763	0.156227	1.08025	0.280031	0.999679		303.824	0.139591	0.166425	0.838763	0.401602	0.863507		273.811	0.141111	0.119114	1.18467	0.236148	0.839965
ARL6IP1	10162.7	-0.0824001	0.165271	-0.498576	0.618078	0.945329		8333.55	0.0163992	0.134547	0.121884	0.902991	0.999414		7512.23	0.0569424	0.0837251	0.680112	0.496434	0.999679		8154.41	-0.0810821	0.0883444	-0.917795	0.358726	0.8477		7287.73	-0.0538509	0.0834986	-0.644932	0.518972	0.937342
ARL6IP4	680.608	-0.128088	0.132309	-0.968097	0.332996	0.870875		568.716	0.032751	0.212273	0.154288	0.877383	0.999414		551.157	0.0365727	0.139285	0.262575	0.792878	0.999679		689.213	0.00658729	0.200396	0.0328714	0.973777	0.994441		622.88	0.135072	0.1401	0.964114	0.334989	0.886347
ARL6IP5	1237.86	-0.0805085	0.19751	-0.407617	0.683555	0.955324		1467.35	0.0845906	0.148754	0.56866	0.569587	0.999414		1501.1	-0.0838543	0.122972	-0.681897	0.495304	0.999679		1466.08	-0.0991828	0.108539	-0.913795	0.360824	0.848678		1334.88	-0.0148827	0.0979933	-0.151875	0.879286	0.988695
ARL8A	3112.3	-0.104662	0.145893	-0.717385	0.473137	0.915042		3933.77	0.0576553	0.131148	0.43962	0.660212	0.999414		3796.57	-0.073236	0.125166	-0.585112	0.558473	0.999679		3841.41	-0.0687314	0.127741	-0.538053	0.590541	0.93011		3531.31	-0.0472893	0.10302	-0.45903	0.646213	0.964986
ARL8B	2863.21	-0.0936288	0.159191	-0.588152	0.55643	0.931458		2945.79	-0.0474479	0.0990195	-0.479178	0.631812	0.999414		3016.16	-0.00811898	0.0732145	-0.110893	0.911701	0.999679		3241	0.172663	0.0801061	2.15543	0.0311286	0.411036		3089.36	0.0543405	0.0899662	0.60401	0.545837	0.945286
ARL9	2031.99	0.268737	0.177347	1.51531	0.129693	0.776798		2284.95	-0.165936	0.303443	-0.546846	0.584485	0.999414		2269.15	0.229705	0.115459	1.9895	0.0466457	0.821651		2455.89	0.0766477	0.1433	0.534874	0.592737	0.930815		2142.25	0.0948168	0.110857	0.855305	0.392382	0.906109
ARMC1	1470.98	0.0428082	0.194358	0.220255	0.825673	0.977783		1787.38	-0.071048	0.133932	-0.530479	0.59578	0.999414		1710.75	0.041931	0.0999647	0.419458	0.674881	0.999679		1948.19	0.0996613	0.117258	0.849934	0.395362	0.861169		1750.66	0.0250083	0.133444	0.187407	0.851341	0.985842
ARMC10	229.977	0.380811	0.244099	1.56007	0.118744	0.768023		210.948	-0.221495	0.213872	-1.03564	0.30037	0.999414		196.059	-0.101436	0.168637	-0.601507	0.547503	0.999679		224.035	0.0950217	0.194865	0.48763	0.625812	0.936679		211.869	-0.0984918	0.185091	-0.532126	0.594639	0.953214
ARMC2	391.533	0.0477771	0.272632	0.175244	0.860888	0.982542		561.99	-0.130574	0.303097	-0.4308	0.666614	0.999414		554.364	0.293314	0.157231	1.8655	0.0621112	0.862288		691.328	0.093013	0.230533	0.40347	0.686603	0.946399		562.848	-0.00847383	0.226445	-0.0374212	0.970149	0.997328
ARMC3	93.836	0.429989	0.531928	0.80836	0.418884	0.902915		78.8896	0.13052	0.48266	0.270417	0.786839	0.999414		66.9362	-0.329699	0.416202	-0.792162	0.428266	0.999679		21.6156	-0.860296	0.871233	-0.987446	0.323424	0.830593		15.2607	-1.5305	0.820066	-1.86631	0.0619981	0.637771
ARMC4	200.472	0.390136	0.671432	0.581051	0.561206	0.932602		255.888	0.114534	0.356967	0.320854	0.748321	0.999414		161.879	-0.909639	0.314114	-2.89589	0.00378084	0.36643		66.3506	-1.13482	0.354676	-3.19958	0.00137628	0.0959604		55.2934	-0.790491	0.409613	-1.92985	0.0536252	0.620422
ARMC5	187.218	0.415657	0.339636	1.22383	0.221016	0.83562		192.102	-0.328346	0.360488	-0.910837	0.362381	0.999414		181.464	0.13591	0.177251	0.766768	0.443219	0.999679		245.47	0.0554418	0.225451	0.245915	0.805748	0.971065		227.269	-0.118042	0.213468	-0.552975	0.580281	0.948825
ARMC6	2803.9	-0.113158	0.193112	-0.585968	0.557897	0.931458		2648.84	0.174335	0.150913	1.15521	0.248006	0.999414		2595.54	-0.0265616	0.108934	-0.243833	0.80736	0.999679		2589.12	-0.000364429	0.114972	-0.00316973	0.997471	0.999967		2391.59	0.0652137	0.113844	0.572834	0.566757	0.947351
ARMC7	613.487	-0.0968148	0.208589	-0.464141	0.642547	0.949632		601.41	0.104505	0.201469	0.518716	0.603959	0.999414		597.418	-0.0958075	0.173981	-0.550677	0.581855	0.999679		503.702	-0.0282227	0.214114	-0.131812	0.895133	0.985884		471.067	0.0927598	0.226052	0.410347	0.681551	0.966684
ARMC8	820.19	-0.0646283	0.124266	-0.520079	0.603009	0.943165		1210.11	-0.0658293	0.120983	-0.544122	0.586358	0.999414		1183.85	-0.0452315	0.0958555	-0.471872	0.637018	0.999679		1243.78	0.024459	0.0722874	0.338358	0.735093	0.957814		1132.88	-0.00874575	0.0797437	-0.109673	0.912669	0.992023
ARMC9	1077.9	-0.0830155	0.194142	-0.427603	0.66894	0.951445		1165.55	0.125364	0.16116	0.777888	0.436635	0.999414		1013.41	-0.199488	0.138328	-1.44214	0.149263	0.968342		980.414	-0.141843	0.150653	-0.941524	0.346437	0.841157		852.503	-0.130603	0.160201	-0.815246	0.414931	0.911879
ARMH3	1139.92	0.0423554	0.0916021	0.462384	0.643806	0.949632		1059.22	0.0134298	0.113554	0.118268	0.905855	0.999414		1002.3	-0.0901593	0.0829076	-1.08747	0.27683	0.999679		979.948	0.0249737	0.073039	0.341922	0.732409	0.95703		903.713	-0.00217905	0.0817715	-0.0266481	0.97874	0.998447
ARMH4	3392.3	-0.172597	0.359322	-0.480341	0.630985	0.948398		3003.53	0.296774	0.326744	0.908278	0.363731	0.999414		2386.12	-0.318962	0.158416	-2.01345	0.0440678	0.817636		1841.1	-0.0273049	0.194786	-0.140179	0.888518	0.984478		1740.26	-0.154532	0.207985	-0.742998	0.457483	0.922735
ARMT1	694.459	-0.328607	0.258991	-1.2688	0.204513	0.828635		1070.83	-0.126076	0.220404	-0.572021	0.567308	0.999414		1043.55	-0.158751	0.202145	-0.785336	0.432257	0.999679		1052.85	0.0975346	0.203907	0.478328	0.632417	0.937908		943.893	-0.15175	0.130989	-1.15849	0.246663	0.844741
ARNT	842.16	0.138823	0.129235	1.07419	0.282738	0.853744		1142.68	-0.0387725	0.0945678	-0.409997	0.681808	0.999414		1127.61	-0.0594779	0.0932337	-0.637944	0.52351	0.999679		1230.02	-0.055017	0.0799166	-0.688429	0.491182	0.899049		1150.19	-0.0369283	0.0792528	-0.465956	0.641247	0.964899
ARNT2	6424.24	-0.143215	0.20417	-0.70145	0.483022	0.916566		12012.2	0.0726994	0.209194	0.347521	0.7282	0.999414		13686.3	0.296484	0.155617	1.90522	0.0567517	0.854019		13272.5	-0.0738222	0.23225	-0.317857	0.750594	0.964014		11920.4	-0.258596	0.138527	-1.86676	0.0619353	0.637771
ARNTL	824.324	0.905354	0.20714	4.37073	1.24e-05	0.0121436		951.812	0.844587	0.158196	5.33886	9.35e-08	0.000177257		866.978	0.737367	0.16489	4.47188	7.75e-06	0.00709693		1333.87	0.786807	0.146932	5.35492	8.56e-08	0.000171367		1290.6	0.578133	0.159161	3.63239	0.000280811	0.0617735
ARNTL2	1161.43	0.319588	0.246211	1.29803	0.194278	0.824011		1226.73	-0.281471	0.265838	-1.05881	0.289687	0.999414		1001.85	-0.0803281	0.212276	-0.378414	0.705123	0.999679		923.567	0.105753	0.207326	0.510081	0.609995	0.934911		830.033	-0.102044	0.168871	-0.604272	0.545663	0.945286
ARPC1A	3346.29	-0.143851	0.178296	-0.806809	0.419777	0.902915		3690.21	0.0642111	0.134876	0.476074	0.634021	0.999414		3806.92	-0.0298186	0.115928	-0.257217	0.797011	0.999679		3524.61	0.132141	0.0876838	1.50702	0.131806	0.6708		3425.07	0.0604274	0.116729	0.517671	0.604688	0.954609
ARPC1B	216.631	0.21013	0.353104	0.595095	0.55178	0.930135		179.788	0.483606	0.256607	1.88462	0.0594812	0.999414		146.787	0.255383	0.153784	1.66066	0.0967813	0.918002		153.171	-0.0176363	0.225201	-0.0783135	0.937579	0.990593		130.573	0.414535	0.221889	1.86821	0.0617324	0.637771
ARPC2	2636.47	-0.064229	0.154537	-0.415623	0.677686	0.953617		4190.12	-0.0211358	0.164688	-0.128339	0.897881	0.999414		4847.8	-0.0705291	0.14958	-0.471514	0.637274	0.999679		3560.96	-0.206796	0.0950869	-2.17481	0.0296446	0.399342		3229.92	0.0142767	0.12272	0.116335	0.907387	0.992018
ARPC3	2071.53	-0.0925489	0.18848	-0.491029	0.623406	0.945625		2408.51	0.143286	0.148741	0.963328	0.335383	0.999414		2318.9	0.0162143	0.121382	0.133581	0.893734	0.999679		2254.55	0.016076	0.128446	0.125158	0.900398	0.986405		2054.11	0.0527135	0.122779	0.429336	0.667678	0.966407
ARPC5	4962.84	-0.319615	0.214941	-1.48699	0.137017	0.785833		9652.69	0.0694357	0.192626	0.360468	0.718497	0.999414		9504.65	-0.261095	0.166379	-1.56928	0.116583	0.938705		5024.18	-0.261783	0.156695	-1.67066	0.0947898	0.606895		4433.23	-0.159348	0.146442	-1.08813	0.276537	0.860453
ARPC5L	750.787	-0.130336	0.159382	-0.817759	0.413495	0.90032		720.475	0.0576513	0.117809	0.489362	0.624585	0.999414		700.945	0.0374604	0.0775147	0.483268	0.628905	0.999679		749.49	-0.0131387	0.145277	-0.090439	0.927938	0.989197		670.645	0.1737	0.13147	1.32121	0.186431	0.812725
ARPP19	3491.85	0.0444329	0.203715	0.218113	0.827341	0.977783		6748.58	-0.170635	0.29615	-0.57618	0.564494	0.999414		6364.53	0.360619	0.206633	1.74522	0.0809472	0.892235		13318.2	0.327327	0.183962	1.77932	0.0751879	0.564249		11825.9	0.454884	0.208173	2.18512	0.0288799	0.525972
ARPP21	1718.52	-0.0127859	0.289741	-0.0441288	0.964802	0.997009		5417.7	-0.00646079	0.3391	-0.0190527	0.984799	0.999884		5354.96	0.48611	0.210753	2.30653	0.0210808	0.686416		8942.98	0.22359	0.142318	1.57106	0.116168	0.645168		7831.28	0.14845	0.135742	1.09362	0.274121	0.859307
ARRB1	5986.57	-0.227837	0.175838	-1.29572	0.195072	0.824601		5846.21	0.0158786	0.129454	0.122658	0.902378	0.999414		5715.74	-0.136139	0.102445	-1.32889	0.183884	0.989271		5388.63	-0.0210095	0.120722	-0.174032	0.86184	0.980517		5139.44	-0.0129189	0.126807	-0.101879	0.918853	0.992023
ARRDC1	381.225	-0.350809	0.212446	-1.65128	0.0986811	0.734911		1050.52	0.0136784	0.181614	0.0753157	0.939964	0.999414		966.581	-0.325584	0.179672	-1.8121	0.0699703	0.874443		794.79	-0.469511	0.169059	-2.77721	0.00548279	0.186055		702.601	-0.571262	0.173556	-3.29151	0.000996513	0.119708
ARRDC2	737.353	0.138304	0.261816	0.528249	0.597326	0.94283		1215.44	-0.867141	0.2155	-4.02386	5.73e-05	0.0664211		1227.6	-1.0829	0.194312	-5.57301	2.5e-08	8.25e-05		1191.01	-1.28243	0.267184	-4.79982	1.59e-06	0.00133876		980.242	-0.919366	0.203226	-4.52385	6.07e-06	0.0075714
ARRDC3	772.281	0.0128206	0.168585	0.076048	0.939381	0.994973		799.487	-0.103186	0.132592	-0.778218	0.43644	0.999414		714.909	0.0351647	0.116097	0.302892	0.761973	0.999679		947.167	0.0187808	0.125297	0.149891	0.880851	0.984478		837.758	-0.167106	0.14768	-1.13154	0.257829	0.849945
ARRDC4	295.88	0.089488	0.172025	0.520203	0.602922	0.943165		403.551	0.0503093	0.159566	0.315288	0.752543	0.999414		389.966	0.13892	0.105077	1.32207	0.186144	0.989271		515.536	0.202143	0.117579	1.71922	0.0855749	0.591308		496.583	-0.00973934	0.153332	-0.063518	0.949354	0.996846
ARSA	790.283	0.248893	0.242013	1.02843	0.303749	0.861175		477.805	0.35319	0.256483	1.37705	0.168497	0.999414		419.564	-0.00535345	0.204927	-0.0261237	0.979159	0.999679		291.275	0.107328	0.172554	0.621996	0.533945	0.914492		266.106	0.227787	0.185721	1.2265	0.220011	0.833657
ARSB	274.406	-0.0761551	0.157198	-0.484453	0.628064	0.94707		350.422	-0.0742823	0.146353	-0.507555	0.611766	0.999414		292.811	-0.198963	0.114174	-1.74263	0.0813986	0.892289		277.534	-0.0257357	0.127559	-0.201755	0.840108	0.978201		248.093	-0.0567319	0.135379	-0.41906	0.675172	0.966578
ARSG	133.92	0.341597	0.336595	1.01486	0.310173	0.864502		170.11	-0.139138	0.27703	-0.502251	0.615491	0.999414		137.725	-0.363473	0.285534	-1.27296	0.203033	0.997334		111.442	-1.00309	0.280864	-3.57144	0.00035502	0.0449015		88.2632	-0.301075	0.326286	-0.922735	0.356145	0.894364
ARSI	8.1745	0.190496	0.848572	0.22449	0.822376	0.977173		9.3702	0.401938	0.65892	0.609995	0.541865	NA		11.216	0.114459	0.618261	0.185131	0.853126	0.999679		14.861	-0.477107	0.579974	-0.822635	0.410716	0.865248		7.61939	0.213355	0.692926	0.307904	0.758156	0.975299
ARSJ	197.777	0.497652	0.365625	1.3611	0.173482	0.816459		99.4131	0.162914	0.33474	0.486688	0.62648	0.999414		91.3282	0.396818	0.237473	1.671	0.0947216	0.915649		107.398	0.218223	0.179231	1.21755	0.223395	0.773148		91.6697	0.332247	0.235823	1.40888	0.15887	0.793566
ARSK	192.951	0.291104	0.232034	1.25457	0.209634	0.828635		225.885	-0.258541	0.189507	-1.36428	0.172478	0.999414		200.281	0.0551289	0.1946	0.283294	0.776952	0.999679		257.418	0.25964	0.194014	1.33825	0.180814	0.727221		233.735	0.0993845	0.204926	0.484978	0.627692	0.962372
ARTN	22.2061	-0.483042	0.436449	-1.10676	0.2684	0.850599		42.9245	-0.565625	0.37895	-1.49261	0.135539	0.999414		34.4691	-0.0623353	0.363401	-0.171533	0.863804	0.999679		17.0786	-1.4658	0.539853	-2.71519	0.00662375	0.20042		10.4167	0.0162005	0.583008	0.0277878	0.977831	0.998447
ARV1	64.9733	-0.186566	0.272752	-0.684013	0.493967	0.91866		80.53	0.152154	0.208409	0.730072	0.465346	0.999414		69.812	-0.0257293	0.240368	-0.107041	0.914756	0.999679		75.5017	-0.0660384	0.239348	-0.27591	0.782617	0.967893		67.5667	0.20224	0.297945	0.678783	0.497275	0.932121
ARVCF	2440.4	0.211454	0.226381	0.934061	0.350273	0.876761		1390.08	-0.192741	0.248738	-0.774875	0.438413	0.999414		1231.67	0.380003	0.231977	1.63811	0.101399	0.931667		2298.46	0.0219515	0.116526	0.188383	0.850576	0.979594		1921.53	0.123454	0.125732	0.981881	0.326159	0.880938
ARX	763.372	0.101467	0.422228	0.240312	0.810088	0.975402		1957.5	-0.03344	0.211258	-0.15829	0.874228	0.999414		1730.84	-0.15316	0.124319	-1.23199	0.217953	0.999679		1329.91	-0.063581	0.123776	-0.513677	0.607478	0.934686		1246.84	-0.157753	0.133533	-1.18138	0.237452	0.841028
AS3MT	166.932	0.779104	0.426113	1.8284	0.06749	0.679475		60.0687	0.00668017	0.428394	0.0155935	0.987559	0.999884		50.8778	-0.0647885	0.29253	-0.221476	0.824722	0.999679		39.0615	-0.191019	0.403362	-0.473567	0.635809	0.937908		35.9895	0.361733	0.377048	0.959383	0.337366	0.887002
ASAH1	3667.11	0.136923	0.201402	0.679849	0.4966	0.91866		2275.96	0.0290182	0.12844	0.225929	0.821257	0.999414		1957.58	-0.161365	0.158937	-1.01527	0.309975	0.999679		1709.76	-0.150105	0.128108	-1.1717	0.241316	0.781947		1514.74	-0.00372317	0.138205	-0.0269394	0.978508	0.998447
ASAP1	2458.44	0.00180205	0.257182	0.0070069	0.994409	0.999572		3021.51	-0.0617532	0.296719	-0.20812	0.835135	0.999414		3359.97	0.391122	0.232272	1.6839	0.0922013	0.915649		7418.66	0.340091	0.16371	2.0774	0.0377645	0.445728		7079.31	0.0630084	0.145443	0.433218	0.664856	0.966407
ASAP2	764.793	0.078261	0.196736	0.397798	0.690779	0.95764		762.493	0.0762959	0.255805	0.298257	0.765507	0.999414		760.453	0.415975	0.185501	2.24243	0.0249334	0.728592		945.748	0.364274	0.156015	2.33486	0.0195509	0.339453		883.811	0.0562798	0.152028	0.370195	0.711237	0.970722
ASAP3	1505.64	0.268387	0.198483	1.35219	0.176314	0.81807		1275.82	0.23165	0.130598	1.77375	0.0761037	0.999414		1235.42	0.0985602	0.134137	0.734772	0.462478	0.999679		843.756	-0.0511489	0.140967	-0.362842	0.716723	0.953437		769.472	0.0911704	0.161632	0.564063	0.572711	0.9485
ASB1	424.951	-0.375952	0.176652	-2.12821	0.0333198	0.578111		295.626	-0.0995361	0.212535	-0.468329	0.639549	0.999414		250.683	-0.199067	0.112345	-1.77193	0.076407	0.886378		220.864	-0.227751	0.206028	-1.10544	0.268969	0.8007		195.494	-0.112535	0.211545	-0.531968	0.594748	0.953214
ASB10	251.539	0.490007	0.561657	0.872431	0.382973	0.889584		220.613	0.444566	0.729877	0.609098	0.54246	0.999414		198.994	0.218329	0.597177	0.365603	0.714662	0.999679		47.3574	0.0318983	0.520779	0.0612512	0.951159	0.991047		42.002	-0.119135	0.50154	-0.237537	0.81224	0.983357
ASB13	609.75	0.032126	0.232723	0.138044	0.890205	0.987308		583.922	-0.209915	0.230024	-0.912581	0.361463	0.999414		607.402	0.00868957	0.178421	0.0487026	0.961156	0.999679		629.853	0.0548742	0.168513	0.325637	0.744699	0.961785		602.47	0.0425067	0.147277	0.288617	0.772874	0.977751
ASB14	376.737	-0.0274727	0.272974	-0.100642	0.919834	0.991373		576.98	-0.118242	0.198745	-0.594944	0.551881	0.999414		552.641	0.231952	0.174086	1.3324	0.182729	0.989271		673.754	0.238833	0.132065	1.80845	0.0705363	0.552354		629.512	0.0829243	0.220322	0.376377	0.706637	0.970556
ASB16	5.67604	0.24949	1.06056	0.235245	0.814019	0.976453		5.09419	-0.989257	1.15328	-0.857775	0.391017	NA		6.79657	0.0048202	0.89558	0.00538221	0.995706	0.999679		6.61328	-1.04885	0.721574	-1.45356	0.146068	0.688719		6.25901	-0.923846	0.853817	-1.08202	0.279244	0.862751
ASB2	21.37	1.2202	0.57295	2.12968	0.0331984	0.578111		37.0931	-0.50745	0.328991	-1.54244	0.122966	0.999414		27.4592	-0.313438	0.441319	-0.710231	0.477561	0.999679		34.21	-0.351753	0.424818	-0.828009	0.407665	0.864217		28.7082	0.147213	0.424439	0.346841	0.728711	0.972846
ASB3	173.415	0.0297077	0.16345	0.181754	0.855776	0.981988		193.831	0.326387	0.195163	1.67238	0.094449	0.999414		172.197	0.18842	0.161628	1.16577	0.243709	0.999679		167.356	0.149386	0.163053	0.916184	0.35957	0.848678		146.816	0.0762502	0.176645	0.431657	0.66599	0.966407
ASB5	689.81	-0.0757635	0.189679	-0.399431	0.689576	0.957351		556.955	-0.150108	0.207837	-0.722239	0.470148	0.999414		514.585	-0.129224	0.120192	-1.07515	0.282309	0.999679		591.908	0.0286934	0.175592	0.163409	0.870196	0.982912		549.662	0.070532	0.150206	0.469568	0.638664	0.964717
ASB6	424.151	0.00807272	0.145609	0.055441	0.955787	0.997009		461.812	0.0478369	0.204608	0.233798	0.815142	0.999414		437.929	0.0294093	0.149301	0.19698	0.843843	0.999679		496.429	-0.226522	0.158867	-1.42585	0.153911	0.698353		428.84	0.0746039	0.129037	0.578158	0.563157	0.947157
ASB7	82.4587	0.312963	0.301368	1.03847	0.29905	0.85862		96.3746	-0.159212	0.233913	-0.680644	0.496097	0.999414		100.676	-0.0308641	0.189942	-0.162493	0.870918	0.999679		126.436	-0.209041	0.308375	-0.67788	0.497848	0.901703		105.312	-0.179118	0.187558	-0.955001	0.339577	0.887799
ASB8	995.505	0.047142	0.192281	0.245173	0.806323	0.975402		1087.25	0.111577	0.185769	0.600621	0.548092	0.999414		1021.75	-0.00531077	0.144364	-0.0367873	0.970655	0.999679		1024.15	-0.0683739	0.166023	-0.411834	0.680461	0.944744		957.182	0.0903633	0.123964	0.728946	0.466034	0.924949
ASB9	87.9722	0.449386	0.356001	1.26232	0.206834	0.828635		78.5075	0.259367	0.445977	0.581571	0.560856	0.999414		63.1083	0.0352794	0.352335	0.10013	0.920241	0.999679		33.7804	-0.210504	0.39026	-0.539394	0.589615	0.929965		24.9883	0.092188	0.458551	0.201042	0.840666	0.985523
ASCC1	417.253	0.0128199	0.17854	0.0718041	0.942758	0.995548		427.675	0.229159	0.150919	1.51842	0.128908	0.999414		424.398	-0.142757	0.114339	-1.24854	0.211833	0.999679		390.524	0.0311304	0.141347	0.22024	0.825684	0.976165		370.086	0.206761	0.14742	1.40253	0.160757	0.795279
ASCC2	358.37	-0.0680215	0.131047	-0.519063	0.603717	0.943612		393.088	0.0330764	0.15071	0.21947	0.826284	0.999414		433.687	-0.202932	0.117354	-1.72923	0.0837681	0.902657		350.388	-0.0665129	0.132444	-0.502197	0.615529	0.935702		316.5	0.0754033	0.129895	0.580495	0.561581	0.947157
ASCC3	497.026	-0.0351502	0.164366	-0.213853	0.830662	0.978089		493.804	-0.0754191	0.144326	-0.52256	0.60128	0.999414		440.447	-0.235015	0.104639	-2.24596	0.0247063	0.726894		452.844	-0.120035	0.111269	-1.07878	0.280687	0.807183		412.65	-0.193925	0.101237	-1.91555	0.0554226	0.625666
ASCL1	88.4435	0.579476	0.377758	1.53399	0.125033	0.776798		78.0024	0.0570963	0.287481	0.198609	0.842569	0.999414		55.0637	0.0415719	0.286824	0.144938	0.884759	0.999679		49.2627	-0.128983	0.27675	-0.466062	0.641171	0.937908		39.753	0.130174	0.326319	0.398916	0.689955	0.967312
ASCL3	19.6238	-0.380849	0.387041	-0.984003	0.325114	0.869725		47.8417	0.0560526	0.395792	0.141621	0.887379	0.999414		47.9139	0.26991	0.294556	0.91633	0.359494	0.999679		36.9491	0.105634	0.321005	0.329074	0.7421	0.961201		36.152	0.0491162	0.339189	0.144805	0.884865	0.989308
ASDURF	92.9464	0.0244885	0.246524	0.0993352	0.920872	0.991594		79.5549	0.0823018	0.296598	0.277486	0.781407	0.999414		83.0527	-0.300231	0.25554	-1.17489	0.24004	0.999679		84.6419	-0.0695111	0.263383	-0.263916	0.791844	0.970571		75.239	-0.209564	0.181519	-1.1545	0.248293	0.845617
ASF1A	396.066	0.0720848	0.152252	0.473458	0.635886	0.948978		424.808	-0.0834154	0.140235	-0.594827	0.551959	0.999414		392.361	0.126105	0.120074	1.05022	0.293615	0.999679		428.281	0.117239	0.120613	0.972026	0.331037	0.833673		384.677	0.201613	0.124551	1.61871	0.105509	0.729247
ASH1L	3013.41	-0.0781639	0.171845	-0.454852	0.649216	0.949632		3353.89	-0.266662	0.168657	-1.58109	0.113857	0.999414		3409.92	-0.0656377	0.110817	-0.592307	0.553645	0.999679		4289.93	0.0236191	0.128932	0.18319	0.854649	0.980251		3921.4	-0.217372	0.150926	-1.44025	0.149796	0.782224
ASH2L	525.21	0.300646	0.205436	1.46345	0.143343	0.792555		594.845	0.297924	0.261083	1.14111	0.253824	0.999414		558.083	0.295569	0.202752	1.45779	0.144898	0.967426		586.55	0.17631	0.205136	0.859479	0.390076	0.859375		528.061	0.432665	0.219437	1.9717	0.0486433	0.607367
ASIC1	641.531	0.0116851	0.19602	0.0596118	0.952465	0.996784		571.509	-0.154471	0.155089	-0.996012	0.319244	0.999414		540.213	-0.0465496	0.110319	-0.421956	0.673057	0.999679		681.973	-0.0972006	0.163434	-0.594738	0.552018	0.919579		608.676	-0.117343	0.186439	-0.62939	0.529093	0.940165
ASIC3	1798.11	-0.636166	0.341648	-1.86205	0.062596	0.672383		4821.45	0.282914	0.216199	1.30858	0.190677	0.999414		4788.14	0.201325	0.243538	0.826667	0.408426	0.999679		5623.38	-0.348691	0.20536	-1.69795	0.0895176	0.596673		4671.26	0.232665	0.187302	1.2422	0.214164	0.832124
ASIC4	1667.28	0.414443	0.392903	1.05482	0.291506	0.855965		661.859	-0.0248213	0.196561	-0.126278	0.899512	0.999414		649.622	-0.0311836	0.113647	-0.27439	0.783785	0.999679		573.6	-0.358592	0.170148	-2.10753	0.0350713	0.431442		490.747	0.0914187	0.169922	0.538005	0.590574	0.950913
ASIC5	19.1619	-0.730533	1.07477	-0.679712	0.496687	0.918702		24.433	-0.116072	0.601102	-0.193098	0.846882	0.999414		21.5206	0.0584704	0.473555	0.123471	0.901734	0.999679		26.6744	-0.293192	0.431363	-0.679687	0.496703	0.901452		20.3354	-0.165581	0.351156	-0.471531	0.637262	0.964717
ASMTL	964.135	0.232998	0.133202	1.7492	0.0802561	0.710971		1225.86	0.224408	0.15567	1.44156	0.149425	0.999414		1147.22	0.159645	0.122244	1.30595	0.191568	0.99079		1132.65	0.549466	0.132153	4.15779	3.21e-05	0.0100919		1067.14	0.38534	0.144345	2.66957	0.00759491	0.302794
ASNS	912.858	-0.191239	0.237676	-0.804621	0.421038	0.902915		848.317	0.334812	0.181247	1.84727	0.0647087	0.999414		768.782	0.0572355	0.134301	0.426175	0.66998	0.999679		740.512	0.22366	0.120709	1.85289	0.0638981	0.53528		695.988	0.0599729	0.139579	0.429671	0.667435	0.966407
ASNSD1	473.916	-0.0754788	0.162704	-0.463902	0.642718	0.949632		501.514	-0.119713	0.196614	-0.608873	0.542609	0.999414		472.823	0.0250965	0.135796	0.18481	0.853378	0.999679		492.986	0.0459594	0.156324	0.294001	0.768757	0.966048		454.752	0.0651051	0.170329	0.382231	0.70229	0.969737
ASPA	1028.32	0.0625343	0.225975	0.276732	0.781986	0.972292		626.035	-0.170926	0.229405	-0.745082	0.456222	0.999414		603.548	0.151394	0.197737	0.765633	0.443895	0.999679		797.792	-0.0523451	0.210853	-0.248254	0.803938	0.971062		680.265	0.136905	0.201736	0.678637	0.497368	0.932121
ASPG	1484.68	0.500356	0.199437	2.50885	0.0121126	0.439934		672.003	0.118573	0.158495	0.748115	0.454391	0.999414		588.951	0.321364	0.22208	1.44706	0.147879	0.968342		470.879	-0.151773	0.172087	-0.881953	0.377802	0.855988		406.976	0.275387	0.209853	1.31229	0.189423	0.813662
ASPHD2	1931.65	-0.274189	0.224163	-1.22317	0.221266	0.83562		824.853	0.0997242	0.214181	0.465607	0.641497	0.999414		780.398	0.31774	0.244389	1.30014	0.193552	0.99079		1199.03	-0.0467957	0.142845	-0.327598	0.743216	0.961606		1039.79	0.216035	0.140969	1.5325	0.125399	0.755977
ASPM	25.9257	0.467035	0.727024	0.642393	0.520618	0.923217		20.1814	0.562398	0.431268	1.30406	0.192214	0.999414		22.4902	0.425836	0.323101	1.31797	0.187515	0.989271		15.9651	-0.150882	0.462467	-0.326254	0.744232	0.961785		14.3797	-0.466637	0.494389	-0.943866	0.345238	0.890374
ASPN	5.91069	0.0599243	0.917213	0.065333	0.947909	0.996425		18.7745	0.228907	0.773797	0.295824	0.767365	0.999414		18.4667	-0.023563	0.934215	-0.0252223	0.979878	0.999679		8.75781	-1.80747	0.931367	-1.94066	0.0522992	0.499208		3.86535	0.720102	0.813476	0.885217	0.37604	0.900662
ASPSCR1	655.961	-0.076191	0.138408	-0.550479	0.581991	0.938061		647.357	-0.02291	0.122719	-0.186687	0.851906	0.999414		638.801	-0.129334	0.137073	-0.943538	0.345406	0.999679		670.888	-0.00700134	0.104632	-0.0669136	0.94665	0.991047		638.983	-0.0410415	0.120327	-0.341082	0.733042	0.973691
ASRGL1	669.762	0.160999	0.185836	0.866351	0.386298	0.890092		1033.94	0.202077	0.175525	1.15128	0.249619	0.999414		1088.83	0.0570306	0.188684	0.302254	0.762459	0.999679		907.879	0.236057	0.168061	1.40459	0.160143	0.702504		810.714	0.335809	0.123924	2.7098	0.00673235	0.286417
ASS1	1085.53	0.0828154	0.31111	0.266193	0.790091	0.973953		800.956	-0.0569014	0.279122	-0.203859	0.838464	0.999414		718.749	-0.262351	0.175055	-1.49868	0.133957	0.9542		338.983	0.00259458	0.259644	0.00999283	0.992027	0.999327		302.449	-0.0589838	0.246421	-0.239362	0.810825	0.983357
ASTE1	200.991	-0.0130459	0.172284	-0.0757233	0.939639	0.994973		218.813	-0.367891	0.185462	-1.98364	0.047296	0.999414		197.341	0.0795878	0.119899	0.663793	0.506823	0.999679		269.988	-0.074936	0.120419	-0.622297	0.533747	0.914492		247.372	0.0250288	0.133442	0.187563	0.851219	0.985842
ASTN1	6575.94	-0.349811	0.236615	-1.4784	0.139301	0.786867		8727.73	0.11701	0.150067	0.77972	0.435556	0.999414		8803.04	-0.179994	0.122003	-1.47532	0.140127	0.959236		7724.3	-0.0442434	0.156242	-0.283172	0.777045	0.966987		7082.63	-0.188775	0.143834	-1.31245	0.189368	0.813662
ASTN2	2376.92	-0.255951	0.191156	-1.33897	0.180581	0.82033		883.667	-0.517639	0.262139	-1.97468	0.048305	0.999414		954.422	0.375475	0.270022	1.39053	0.164367	0.975484		2254.38	0.11077	0.11822	0.936987	0.348765	0.841945		2218.41	0.0915686	0.155849	0.587547	0.556836	0.946043
ASXL1	789.111	-0.0523671	0.0968881	-0.54049	0.588859	0.940836		928.868	0.0761201	0.0894371	0.851101	0.394713	0.999414		919.789	0.0315374	0.103155	0.30573	0.759811	0.999679		1050.01	0.056968	0.0682974	0.834117	0.404215	0.863933		993.942	-0.00792824	0.0940342	-0.0843124	0.932808	0.995455
ASXL2	536.606	0.155329	0.21875	0.710077	0.477657	0.916506		530.055	-0.1636	0.133881	-1.22198	0.221715	0.999414		490.534	-0.0698721	0.145543	-0.480078	0.631172	0.999679		584.253	0.00621389	0.106095	0.0585691	0.953295	0.991047		540.741	-0.0581499	0.156985	-0.370418	0.711071	0.970722
ASXL3	449.196	-0.0582884	0.324374	-0.179695	0.857392	0.982338		1003.71	-0.142769	0.254003	-0.562075	0.574065	0.999414		893.781	0.35299	0.151998	2.32234	0.0202145	0.672432		944.192	-0.141914	0.254607	-0.557383	0.577265	0.925854		733.578	-0.0381279	0.247193	-0.154243	0.877418	0.988467
ASZ1	55.1784	0.740309	0.620156	1.19375	0.232577	0.838126		84.3518	0.431659	0.433219	0.996398	0.319057	0.999414		67.218	0.0188783	0.385505	0.0489703	0.960943	0.999679		22.4261	0.648131	0.458884	1.41241	0.157831	0.699167		21.8469	0.0247951	0.628904	0.0394259	0.968551	0.997328
ATAD1	1363.97	-0.0767996	0.171537	-0.447714	0.65436	0.94975		1372.5	0.0977616	0.0951773	1.02715	0.304349	0.999414		1362.02	-0.00319011	0.0923208	-0.0345547	0.972435	0.999679		1366.49	0.0166486	0.0712024	0.233821	0.815124	0.974462		1268.97	0.135352	0.0834886	1.62121	0.104974	0.729059
ATAD2	1190.98	-0.151059	0.179583	-0.841164	0.400256	0.895992		1308	-0.153132	0.127371	-1.20225	0.229266	0.999414		1307.22	-0.111799	0.122156	-0.915212	0.36008	0.999679		1295.07	0.170615	0.113739	1.50006	0.1336	0.672276		1198.05	0.00652577	0.11956	0.0545816	0.956472	0.996931
ATAD2B	404.316	0.00866843	0.28509	0.0304059	0.975743	0.99884		429.367	-0.409116	0.234051	-1.74798	0.0804672	0.999414		419.067	-0.104346	0.155658	-0.670355	0.502632	0.999679		537.133	0.0517625	0.210555	0.245838	0.805807	0.971065		477.961	-0.213676	0.197528	-1.08175	0.279364	0.862751
ATAD5	90.4573	0.0440727	0.284792	0.154754	0.877015	0.98469		86.3794	-0.114892	0.280534	-0.409548	0.682138	0.999414		72.0879	0.115063	0.24049	0.478452	0.632329	0.999679		96.289	0.10944	0.221685	0.493675	0.621536	0.936382		85.0969	-0.0821306	0.226306	-0.362918	0.716666	0.971247
ATAT1	1382.83	0.0282801	0.160494	0.176206	0.860132	0.982542		1416.49	0.0948435	0.171321	0.5536	0.579852	0.999414		1330.6	-0.106689	0.112935	-0.944689	0.344818	0.999679		1310.1	-0.251088	0.135015	-1.8597	0.0629284	0.532203		1201.05	-0.109708	0.139006	-0.789231	0.429977	0.916193
ATCAY	2348.44	-0.399819	0.23816	-1.67878	0.0931948	0.728799		2480.82	-0.184005	0.200031	-0.919886	0.357632	0.999414		2496.26	-0.346997	0.115691	-2.99935	0.00270555	0.31392		2925.5	-0.212144	0.179931	-1.17903	0.238387	0.78182		2778.34	-0.489421	0.140512	-3.48313	0.000495579	0.0845562
ATE1	1038.97	-0.177261	0.145378	-1.21931	0.222726	0.837217		852.409	-0.146917	0.148467	-0.989557	0.322391	0.999414		813.916	-0.122306	0.159116	-0.768662	0.442094	0.999679		1003.18	0.0450471	0.16298	0.276396	0.782244	0.9678		892.125	-0.0640792	0.140726	-0.455346	0.64886	0.964989
ATF1	292.726	0.373677	0.247009	1.51281	0.130328	0.776798		582.204	0.192988	0.233913	0.825041	0.409348	0.999414		558.016	0.125603	0.157114	0.799439	0.424036	0.999679		698.304	0.248718	0.190884	1.30298	0.192581	0.743787		618.752	0.0707954	0.157187	0.450391	0.652428	0.96594
ATF2	2115.95	-0.273443	0.182311	-1.49987	0.133648	0.782728		3103.29	-0.076752	0.149323	-0.514	0.607252	0.999414		3030.52	-0.0627713	0.112719	-0.556882	0.577608	0.999679		3259.1	0.132544	0.145714	0.909617	0.363024	0.848678		2996.92	-0.119838	0.145073	-0.826051	0.408775	0.910989
ATF3	78.7086	0.58287	0.443191	1.31517	0.188454	0.822186		36.0239	0.115084	0.333045	0.345551	0.72968	0.999414		40.9662	1.5273	0.460885	3.31384	0.000920235	0.176413		23.9068	-0.349907	0.432441	-0.809146	0.418431	0.867014		19.0259	-0.0245144	0.428361	-0.0572283	0.954363	0.996922
ATF4	8163.93	-0.0546462	0.169469	-0.322455	0.747108	0.967777		9339.36	0.0338852	0.110575	0.306446	0.759265	0.999414		8982.27	0.0115623	0.129717	0.0891348	0.928975	0.999679		11367.8	0.163866	0.148646	1.10239	0.270293	0.800976		10961.7	0.204299	0.152281	1.3416	0.179727	0.81014
ATF6	930.665	0.120894	0.128708	0.939287	0.347583	0.875788		912.332	0.0794732	0.148777	0.534177	0.593219	0.999414		926.795	0.0299657	0.0893719	0.335292	0.737405	0.999679		846.781	0.0120412	0.10344	0.116407	0.90733	0.986599		775.538	0.0463177	0.12748	0.363335	0.716355	0.971247
ATF7IP	1365.06	-0.0854395	0.171068	-0.499448	0.617464	0.945329		1650.18	-0.137639	0.175131	-0.785919	0.431915	0.999414		1547.17	-0.0103873	0.0932593	-0.111381	0.911314	0.999679		2109.66	0.215242	0.158377	1.35905	0.174132	0.720316		1933.5	-0.0279461	0.146361	-0.19094	0.848573	0.985842
ATG10	201.281	0.432581	0.290206	1.4906	0.136066	0.785833		131.852	-0.0920527	0.216175	-0.425825	0.670236	0.999414		111.015	0.0426386	0.256191	0.166433	0.867816	0.999679		141.914	-0.0206832	0.257966	-0.0801779	0.936096	0.990096		131.337	0.12807	0.213059	0.601103	0.547771	0.945286
ATG101	636.924	-0.0734404	0.153205	-0.479362	0.631681	0.948511		678.797	0.0678426	0.191673	0.353949	0.723377	0.999414		641.624	-0.0599227	0.141887	-0.422326	0.672787	0.999679		595.189	-0.157792	0.162163	-0.973047	0.33053	0.833673		573.156	0.14761	0.197287	0.748203	0.454338	0.922191
ATG12	1529.78	0.00562384	0.130575	0.0430697	0.965646	0.997009		1916.43	0.126127	0.137999	0.913974	0.360731	0.999414		1751.21	-0.00402606	0.0868696	-0.046346	0.963034	0.999679		1574.53	0.187106	0.0788618	2.37258	0.0176644	0.318714		1454.85	0.101732	0.0905778	1.12315	0.261374	0.851581
ATG13	4603.23	-0.112798	0.123259	-0.915128	0.360124	0.880093		5422.66	-0.0650575	0.10905	-0.596584	0.550785	0.999414		5186.06	0.0396776	0.0804155	0.493407	0.621725	0.999679		6822.61	-0.0226588	0.0660715	-0.342943	0.731641	0.956895		6298.89	-0.121727	0.0552974	-2.20131	0.0277142	0.520532
ATG14	300.882	0.262968	0.179182	1.4676	0.142212	0.789879		341.526	-0.107394	0.132276	-0.811895	0.416852	0.999414		322.785	0.0535173	0.111449	0.480196	0.631088	0.999679		395.958	0.051228	0.14642	0.34987	0.726436	0.955714		369.519	0.133296	0.103271	1.29074	0.196793	0.818909
ATG16L1	1318.82	0.0786601	0.129193	0.608859	0.542618	0.928181		1364.34	-0.032833	0.10833	-0.303084	0.761826	0.999414		1311.48	-0.0425266	0.0836133	-0.508611	0.611025	0.999679		1622.07	0.156107	0.0844009	1.84959	0.0643731	0.537853		1537.46	0.0378612	0.0908873	0.416573	0.676991	0.966578
ATG2B	1649.27	-0.109426	0.227533	-0.480926	0.630569	0.948258		1934.33	0.0144044	0.190618	0.075567	0.939764	0.999414		1973.4	0.196703	0.159412	1.23393	0.21723	0.999679		2374.79	0.137207	0.197747	0.69385	0.487776	0.897143		2100.45	-0.0507828	0.170453	-0.297929	0.765757	0.977333
ATG3	969.094	-0.0168993	0.176365	-0.09582	0.923664	0.992076		1084.05	-0.0398187	0.0912046	-0.436586	0.662412	0.999414		1051.32	-0.121855	0.0956864	-1.27349	0.202846	0.997334		1099.2	0.0395442	0.12349	0.320222	0.7488	0.963317		1009.34	0.194623	0.120277	1.61812	0.105637	0.729247
ATG4A	390.742	0.173261	0.137735	1.25793	0.208417	0.828635		486.72	0.00487742	0.109386	0.044589	0.964435	0.999414		468.426	0.111186	0.123391	0.901082	0.367545	0.999679		496.868	0.104234	0.104715	0.995407	0.319538	0.828565		443.044	-0.0461568	0.121108	-0.381121	0.703113	0.969737
ATG4C	1974.65	-0.0631827	0.134306	-0.470438	0.638042	0.949338		1773.26	0.0691327	0.12509	0.552664	0.580493	0.999414		1847.41	-0.10951	0.0776724	-1.4099	0.15857	0.968953		1939.07	-0.0350819	0.100598	-0.348732	0.72729	0.955752		1852.42	-0.051832	0.0710437	-0.729578	0.465648	0.924949
ATG4D	423.438	0.142707	0.200681	0.711113	0.477014	0.916506		384.444	0.027119	0.295867	0.0916595	0.926969	0.999414		362.757	-0.0263122	0.19858	-0.132502	0.894587	0.999679		383.588	-0.133162	0.180621	-0.737246	0.460973	0.886862		350.2	0.00656076	0.189093	0.034696	0.972322	0.997366
ATG5	530.798	-0.0348251	0.164696	-0.21145	0.832536	0.978441		822.217	-0.0526634	0.168019	-0.313436	0.753949	0.999414		766.617	0.0901347	0.140516	0.641456	0.521226	0.999679		799.312	0.228695	0.151192	1.51262	0.130377	0.668134		705.76	0.108931	0.171479	0.635241	0.525271	0.939381
ATG7	1757.99	-0.101489	0.188831	-0.53746	0.59095	0.941365		1992.33	0.13339	0.120568	1.10634	0.268578	0.999414		1980.28	0.0128606	0.109299	0.117663	0.906334	0.999679		2252.55	0.0752865	0.137633	0.547008	0.584373	0.92761		2005.86	0.0576051	0.115109	0.50044	0.616765	0.958867
ATG9A	6591.22	-0.0480113	0.163586	-0.293492	0.769146	0.970118		6531	0.0831671	0.129424	0.642596	0.520487	0.999414		6579.46	-0.0372357	0.101968	-0.36517	0.714984	0.999679		7058.47	-0.0176931	0.0929303	-0.190392	0.849002	0.978973		6733.46	-0.0129401	0.106301	-0.121731	0.903112	0.99187
ATG9B	401.931	-0.118722	0.222095	-0.534557	0.592956	0.94142		308.158	-0.207782	0.192957	-1.07683	0.281555	0.999414		281.454	0.143601	0.151404	0.948463	0.342894	0.999679		377.394	-0.321194	0.223054	-1.43998	0.149872	0.69361		324.624	0.0113439	0.168381	0.0673703	0.946287	0.996846
ATIC	1371.6	0.225388	0.217052	1.03841	0.29908	0.85862		1576.58	0.319924	0.198336	1.61304	0.106736	0.999414		1409.58	0.134569	0.140215	0.959733	0.33719	0.999679		1337.03	-0.305466	0.15895	-1.92177	0.0546352	0.503216		1167.44	0.056547	0.158872	0.355929	0.721894	0.972542
ATL1	4260.18	-0.044092	0.149166	-0.295591	0.767543	0.970118		6168.92	0.145516	0.143734	1.0124	0.311348	0.999414		6671.79	0.00991235	0.105645	0.0938268	0.925247	0.999679		5902.04	0.129627	0.0988977	1.31072	0.189954	0.739821		5642.83	0.211998	0.125656	1.68713	0.0915783	0.701509
ATL2	1480.21	-0.156083	0.131353	-1.18827	0.234728	0.838126		1704.02	-0.164868	0.0792334	-2.08078	0.0374537	0.999414		1595.35	0.0888043	0.0683429	1.29939	0.193809	0.99079		2174.46	-5.16e-05	0.0783873	-0.000657873	0.999475	0.999967		1990.53	0.0346249	0.0792025	0.437169	0.661989	0.966407
ATM	648.813	-0.000868757	0.245197	-0.0035431	0.997173	0.999659		688.91	0.0650485	0.139129	0.46754	0.640114	0.999414		665.7	0.0670916	0.184034	0.364561	0.715439	0.999679		712.129	0.283237	0.181155	1.5635	0.117935	0.647485		671.755	0.14499	0.171597	0.844941	0.398144	0.906109
ATMIN	586.962	-0.1249	0.234473	-0.532686	0.594251	0.941697		823.336	-0.0336617	0.197575	-0.170374	0.864716	0.999414		754.375	0.0534942	0.16441	0.325371	0.7449	0.999679		866.579	0.192615	0.191614	1.00523	0.314787	0.826549		778.158	-0.0992544	0.160636	-0.617882	0.536653	0.941407
ATN1	3038.53	-0.0822984	0.159376	-0.51638	0.605589	0.943756		3811.84	0.174908	0.128216	1.36417	0.172514	0.999414		3615.34	0.00334896	0.124315	0.0269393	0.978508	0.999679		3583.02	-0.062421	0.106835	-0.584273	0.559036	0.921145		3278	-0.140193	0.123404	-1.13605	0.255935	0.847783
ATOH8	175.849	0.0197083	0.390785	0.0504325	0.959778	0.997009		893.185	0.457382	0.34934	1.30928	0.190441	0.999414		573.405	-0.432237	0.273778	-1.57879	0.114385	0.938705		219.441	0.866746	0.462015	1.87601	0.0606539	0.522492		258.375	-0.396978	0.393007	-1.01011	0.312445	0.874362
ATOX1	611.981	0.143322	0.193741	0.739762	0.459444	0.912778		441.138	0.205218	0.183637	1.11752	0.263774	0.999414		388.142	0.0333987	0.15265	0.218793	0.826812	0.999679		332.494	0.00257764	0.148168	0.0173968	0.98612	0.997787		310.308	0.289195	0.160784	1.79865	0.0720735	0.662127
ATP10A	190.694	0.308618	0.277152	1.11353	0.26548	0.850356		209.012	0.156381	0.238445	0.655837	0.511929	0.999414		204.039	-0.0492179	0.209908	-0.234474	0.814617	0.999679		184.425	0.23202	0.186669	1.24295	0.213886	0.764777		166.672	-0.117443	0.174007	-0.674936	0.499717	0.93214
ATP10D	139.578	0.232062	0.367196	0.631984	0.527398	0.924923		216.546	0.132835	0.301639	0.440378	0.659664	0.999414		169.311	0.228393	0.330661	0.690717	0.489744	0.999679		215.719	-0.150197	0.307363	-0.488665	0.625079	0.936585		165.951	-0.053195	0.37977	-0.140072	0.888603	0.989619
ATP11A	314.646	-0.451036	0.386922	-1.1657	0.243735	0.843011		395.445	-0.0375128	0.305853	-0.12265	0.902384	0.999414		385.432	0.277442	0.252611	1.0983	0.272074	0.999679		590.5	0.0588404	0.278117	0.211567	0.832445	0.977587		471.694	-0.153375	0.276747	-0.554208	0.579436	0.948825
ATP11B	2383.19	-0.0272306	0.168254	-0.161843	0.87143	0.983256		4002.99	-0.0747112	0.141248	-0.528936	0.59685	0.999414		3572.49	-0.223263	0.151266	-1.47596	0.139954	0.959236		3393.03	-0.0690401	0.136608	-0.505387	0.613287	0.935702		2804.34	-0.00762203	0.132605	-0.0574791	0.954164	0.996922
ATP13A1	1066.59	0.0782675	0.140359	0.557626	0.5771	0.937064		1183.74	0.131859	0.133587	0.987063	0.323612	0.999414		1129.94	0.054477	0.158928	0.342778	0.731765	0.999679		1164.67	-0.0346443	0.15691	-0.220791	0.825256	0.976165		1059.02	0.0761335	0.124711	0.610481	0.541543	0.943729
ATP13A2	1204.91	-0.056503	0.160947	-0.351066	0.725539	0.962813		1311.77	-0.227011	0.190626	-1.19087	0.233704	0.999414		1329.35	-0.188404	0.124794	-1.50972	0.131115	0.948641		1387.82	-0.340166	0.156843	-2.16883	0.0300958	0.40271		1266.36	-0.181785	0.107231	-1.69526	0.0900256	0.697814
ATP13A3	496.869	-0.206151	0.256175	-0.804729	0.420976	0.902915		876.686	-0.0645916	0.211837	-0.304911	0.760434	0.999414		813.46	-0.237808	0.189283	-1.25636	0.208984	0.999679		936.292	0.0185318	0.236784	0.0782648	0.937617	0.990593		838.87	-0.193748	0.206159	-0.939802	0.347319	0.890374
ATP1A1	2792.7	0.138957	0.27439	0.506423	0.61256	0.94495		3458.42	-0.648494	0.406326	-1.59599	0.11049	0.999414		2746	-0.232258	0.40079	-0.579501	0.562251	0.999679		9596.11	-0.179776	0.298135	-0.603004	0.546506	0.918003		8197.37	0.265113	0.218001	1.21611	0.223945	0.834364
ATP1A3	70541.2	-0.270755	0.25568	-1.05896	0.289617	0.854549		68354.2	0.0890751	0.169994	0.523991	0.600285	0.999414		70498.4	-0.0261369	0.102196	-0.255754	0.798141	0.999679		61414.2	0.145395	0.0923979	1.57357	0.115587	0.644311		58834.7	0.185885	0.111102	1.6731	0.0943072	0.710658
ATP1B1	24314.5	-0.0957122	0.319015	-0.300024	0.764159	0.970118		25986.2	-0.020428	0.206119	-0.0991078	0.921053	0.999414		26024.2	0.0123575	0.236942	0.0521539	0.958406	0.999679		17197.6	0.0433758	0.071149	0.609648	0.542095	0.917449		15620.4	0.0546444	0.0824126	0.663059	0.507293	0.932667
ATP1B2	10633.9	0.0593419	0.316	0.187791	0.85104	0.98161		7572	0.187707	0.184365	1.01813	0.308617	0.999414		6950.96	0.0184137	0.155556	0.118374	0.905772	0.999679		6997.31	-0.0259121	0.226281	-0.114513	0.908831	0.986599		6489.44	0.273744	0.149133	1.83556	0.0664225	0.647452
ATP1B3	9690.4	-0.0800171	0.126706	-0.631519	0.527701	0.924923		16899.8	-0.13447	0.115868	-1.16054	0.245828	0.999414		16586	-0.0323974	0.0990442	-0.327101	0.743592	0.999679		20493.9	0.0738669	0.123628	0.597495	0.550177	0.919136		18576.9	0.113332	0.109763	1.03252	0.301829	0.873171
ATP1B4	106.849	-0.254477	0.404105	-0.629731	0.528871	0.925112		75.7723	-0.0927609	0.289915	-0.319959	0.748999	0.999414		72.8208	0.100934	0.30417	0.331833	0.740016	0.999679		87.6027	0.203888	0.334873	0.60885	0.542624	0.91772		77.6838	0.374341	0.282518	1.32502	0.185165	0.81199
ATP23	548.277	0.0371054	0.1505	0.246548	0.805258	0.975402		533.224	0.0932128	0.156713	0.594799	0.551978	0.999414		467.238	-0.0201408	0.125311	-0.160726	0.872309	0.999679		518.185	0.10458	0.140821	0.742646	0.457696	0.886113		479.608	0.0949179	0.117998	0.804402	0.421165	0.913187
ATP2A2	6430.45	-0.00078474	0.266108	-0.00294895	0.997647	0.999659		11584.5	-0.0120444	0.218909	-0.0550204	0.956122	0.999414		13476.2	0.348369	0.178472	1.95196	0.0509433	0.829891		21483.4	-0.0195713	0.110592	-0.176969	0.859533	0.980251		19087.5	0.0682237	0.0922958	0.739185	0.459795	0.922735
ATP2A3	3206.9	-0.565777	0.418188	-1.35293	0.176079	0.817708		42724.8	0.155133	0.223105	0.695336	0.486845	0.999414		50644.6	-0.306092	0.178542	-1.71439	0.086457	0.906847		27727	0.0660312	0.253018	0.260974	0.794113	0.970571		29492.7	-0.437247	0.176934	-2.47125	0.0134642	0.394345
ATP2B1	4561.42	-0.628744	0.28401	-2.21381	0.0268419	0.551719		26141.2	0.0424225	0.140618	0.301687	0.762891	0.999414		28786.2	-0.147692	0.0942959	-1.56626	0.117288	0.938705		26732.1	0.324973	0.153208	2.12112	0.0339115	0.42456		25151.4	0.0217952	0.123874	0.175947	0.860335	0.986087
ATP2B2	5532.22	-0.131957	0.379124	-0.348057	0.727797	0.963027		7045.21	-0.313782	0.243827	-1.28691	0.198127	0.999414		8389.82	-0.0136066	0.155677	-0.0874027	0.930351	0.999679		13132.1	0.149979	0.229573	0.653295	0.513566	0.907123		12571.9	-0.0526381	0.198049	-0.265782	0.790407	0.979221
ATP2B3	1223.56	-0.247899	0.278611	-0.88977	0.37359	0.886961		1721.43	-0.0564231	0.184404	-0.305974	0.759624	0.999414		1803.85	0.0480116	0.18034	0.266228	0.790063	0.999679		2246.75	0.0299369	0.14142	0.211688	0.83235	0.977587		2107.71	-0.000341288	0.182174	-0.00187342	0.998505	0.999973
ATP2B4	7109.43	-0.00849727	0.181546	-0.0468052	0.962669	0.997009		15490.5	-0.13864	0.255261	-0.543129	0.587041	0.999414		16071.3	0.235536	0.145757	1.61595	0.106105	0.937864		23733.8	0.0472477	0.144035	0.328029	0.74289	0.961606		21138.7	0.0543311	0.116764	0.465306	0.641712	0.964899
ATP2C1	1926.72	-0.120367	0.200999	-0.598842	0.549279	0.929458		3751.59	0.0931743	0.147661	0.631002	0.528039	0.999414		3380.63	-0.163003	0.160688	-1.01441	0.310388	0.999679		2269.21	0.00492965	0.165315	0.0298197	0.976211	0.994673		2004.77	0.0155072	0.119786	0.129457	0.896996	0.990965
ATP5F1A	13909.3	-0.215107	0.255035	-0.84344	0.398982	0.895992		14928	0.0578414	0.130005	0.444916	0.656381	0.999414		14897	-0.0611532	0.0953557	-0.641317	0.521317	0.999679		15226.6	-0.05849	0.128143	-0.456443	0.648072	0.937908		14281.1	0.170214	0.138354	1.23028	0.218591	0.833657
ATP5F1B	20606.5	-0.106174	0.308357	-0.344322	0.730604	0.964916		23955.6	0.121928	0.146811	0.830507	0.406252	0.999414		23568.4	-0.00318609	0.105544	-0.0301872	0.975918	0.999679		24116.4	0.0422996	0.15022	0.281585	0.778262	0.966987		23026.9	0.267715	0.126603	2.1146	0.0344641	0.550918
ATP5F1C	4626.4	-0.12	0.219758	-0.546057	0.585027	0.939218		4800.83	0.00392383	0.130823	0.0299934	0.976072	0.999884		4659.62	-0.0417128	0.103657	-0.402411	0.687381	0.999679		4764.92	0.054108	0.128106	0.422368	0.672756	0.942907		4395.54	0.224369	0.120064	1.86875	0.0616581	0.637771
ATP5F1D	2640.86	-0.00761522	0.264342	-0.0288082	0.977018	0.99884		2675.85	0.18646	0.190315	0.979742	0.327214	0.999414		2657.45	-0.00932404	0.128276	-0.0726872	0.942055	0.999679		2485.94	-0.145955	0.156808	-0.930789	0.351963	0.843537		2297.27	0.0764006	0.137157	0.557031	0.577506	0.948825
ATP5F1E	3694.69	-0.110558	0.233012	-0.474473	0.635163	0.948978		3292.94	0.0784133	0.249119	0.314763	0.752942	0.999414		3066.61	0.0152307	0.17692	0.0860881	0.931396	0.999679		2927.95	-0.0545178	0.186217	-0.292765	0.769701	0.96614		2798.17	0.303716	0.223044	1.36169	0.173297	0.806209
ATP5IF1	3367.65	-0.000895333	0.264582	-0.00338395	0.9973	0.999659		3778.08	0.148976	0.159856	0.931938	0.351369	0.999414		3756.92	0.0822306	0.137799	0.596741	0.55068	0.999679		3426.65	-0.0312217	0.173392	-0.180065	0.857102	0.980251		3125.47	0.22395	0.121563	1.84226	0.0654373	0.645075
ATP5MC1	1633.63	-0.104658	0.308499	-0.339249	0.734422	0.965494		1884.21	0.113146	0.251833	0.44929	0.653223	0.999414		1803.02	0.00838544	0.178549	0.0469644	0.962542	0.999679		1660.86	-0.100227	0.209702	-0.477951	0.632685	0.937908		1569.37	0.194329	0.194083	1.00127	0.316698	0.875597
ATP5MC2	968.201	0.0214191	0.30703	0.0697624	0.944383	0.996064		997.46	0.01374	0.189725	0.0724206	0.942267	0.999414		904.33	0.130306	0.160039	0.814215	0.415522	0.999679		899.906	-0.0800767	0.174734	-0.458277	0.646753	0.937908		840.305	0.212093	0.145032	1.46239	0.143634	0.776313
ATP5MC3	4114.91	-0.12846	0.236602	-0.542935	0.587175	0.940365		4935.85	0.139599	0.189701	0.73589	0.461798	0.999414		4802.93	-0.0471296	0.132643	-0.355312	0.722356	0.999679		4230.68	-0.0843063	0.13545	-0.622418	0.533667	0.914492		3972.58	0.229189	0.146821	1.56101	0.118521	0.744904
ATP5MD	1532.65	-0.0902188	0.285857	-0.315609	0.7523	0.96808		1554.31	0.0116076	0.193653	0.0599405	0.952203	0.999414		1510.81	0.0136173	0.148277	0.0918367	0.926828	0.999679		1451.89	-0.00276041	0.152233	-0.0181327	0.985533	0.997531		1338.47	0.355934	0.191558	1.85811	0.0631539	0.640062
ATP5ME	3419.21	-0.0663838	0.252025	-0.263402	0.792241	0.973953		3536.53	0.0714964	0.17601	0.406207	0.68459	0.999414		3261.25	-0.00921052	0.155787	-0.0591224	0.952855	0.999679		3263.33	-0.0819669	0.168232	-0.487226	0.626098	0.936679		2991.42	0.0655981	0.184192	0.35614	0.721735	0.972542
ATP5MF	2846.34	-0.00178599	0.270007	-0.00661463	0.994722	0.999572		3259.52	0.0573165	0.175982	0.325695	0.744655	0.999414		3097.08	0.0158276	0.142977	0.1107	0.911854	0.999679		2779.56	-0.0751011	0.173988	-0.431644	0.666	0.941625		2598.45	0.349342	0.181681	1.92283	0.0545009	0.621743
ATP5MG	4022.89	-0.099527	0.258163	-0.385521	0.699852	0.959771		4453.85	0.125246	0.209857	0.596815	0.550631	0.999414		4073.23	0.0089213	0.153728	0.0580329	0.953722	0.999679		3856.59	-0.0633736	0.168513	-0.376075	0.706861	0.950932		3640.43	0.310591	0.18629	1.66724	0.0954668	0.712113
ATP5MPL	1646.24	0.0545513	0.26691	0.204381	0.838056	0.979612		1620.51	0.000766381	0.178363	0.00429676	0.996572	0.999967		1494.98	0.0783889	0.155927	0.502728	0.615156	0.999679		1478.18	0.155915	0.135965	1.14673	0.251495	0.787526		1405.1	0.375602	0.175566	2.13939	0.0324045	0.543169
ATP5PB	5662.95	-0.0224676	0.212869	-0.105547	0.915942	0.990531		5077.11	0.0600146	0.154139	0.389354	0.697015	0.999414		4749.71	0.0229628	0.100691	0.228053	0.819605	0.999679		4985.91	-0.0219623	0.136099	-0.16137	0.871802	0.983321		4540.44	0.171914	0.118603	1.4495	0.147199	0.780233
ATP5PD	3391.33	-0.124244	0.261954	-0.474297	0.635288	0.948978		3469.58	-0.00451692	0.165467	-0.027298	0.978222	0.999884		3354.47	-0.0324674	0.140849	-0.230513	0.817694	0.999679		3408.38	-0.0102166	0.172524	-0.0592185	0.952778	0.991047		3150.78	0.244736	0.150043	1.6311	0.102869	0.727679
ATP5PF	1718.55	-0.126563	0.2188	-0.578445	0.562964	0.932804		1795.74	0.0699883	0.216877	0.322709	0.746916	0.999414		1600.57	-0.0194904	0.153169	-0.127248	0.898744	0.999679		1667.16	-0.0691895	0.185213	-0.373567	0.708727	0.951479		1539.44	0.144305	0.177514	0.812922	0.416263	0.912143
ATP5PO	3777.63	-0.15183	0.26544	-0.571994	0.567326	0.935644		3960.74	-0.00557871	0.203782	-0.0273758	0.97816	0.999884		3848.76	-0.0628005	0.174921	-0.359021	0.719579	0.999679		3846.75	-0.0619864	0.174162	-0.355913	0.721906	0.954578		3558.89	0.178276	0.162341	1.09816	0.272135	0.857237
ATP6AP1	73.0746	0.406818	0.472105	0.861712	0.388846	0.890867		251.652	0.0358562	0.732591	0.0489444	0.960964	0.999414		79.0321	0.225866	0.35341	0.639104	0.522755	0.999679		88.7547	0.148613	0.263406	0.564199	0.572619	0.925149		88.0269	-0.0248018	0.267406	-0.0927498	0.926102	0.994066
ATP6AP1L	127.05	0.252071	0.378295	0.666334	0.505197	0.922071		88.9107	-0.325242	0.386023	-0.842545	0.399483	0.999414		54.8543	-0.621285	0.39071	-1.59015	0.111802	0.938705		96.9407	0.539992	0.519896	1.03865	0.298966	0.819569		99.1057	0.3572	0.51497	0.693633	0.487912	0.930049
ATP6AP2	6823.59	-0.221809	0.153252	-1.44735	0.147799	0.798063		7160.66	0.0291594	0.0995371	0.29295	0.76956	0.999414		7059.26	0.071328	0.0801724	0.889682	0.373636	0.999679		7682.49	-0.072953	0.0788718	-0.924957	0.354989	0.845605		6942.35	-0.0304082	0.0901435	-0.337331	0.735867	0.973691
ATP6V0A1	8094.23	-0.196708	0.169446	-1.16089	0.245686	0.844501		9729.85	0.125826	0.138684	0.907283	0.364257	0.999414		10191.2	-0.0177054	0.10061	-0.175981	0.860309	0.999679		10265.2	0.102737	0.081965	1.25342	0.210051	0.763923		9756.77	-0.030725	0.0793405	-0.387255	0.698567	0.969713
ATP6V0A2	584.881	0.0553428	0.178222	0.310527	0.75616	0.968124		783.496	0.0671917	0.178299	0.376849	0.706286	0.999414		721.679	0.24589	0.103177	2.38318	0.0171639	0.63549		808.14	0.107386	0.105577	1.01714	0.309089	0.824179		731.791	0.106891	0.0972965	1.09861	0.271937	0.857237
ATP6V0A4	35.7369	0.676315	0.487538	1.3872	0.16538	0.809672		30.1825	-0.571361	0.706291	-0.80896	0.418538	0.999414		24.1774	-0.426049	0.664362	-0.64129	0.521334	0.999679		14.7181	-2.3978	0.760361	-3.1535	0.00161326	0.106775		9.67762	-0.154494	0.752645	-0.205268	0.837363	0.985523
ATP6V0B	4379.19	-0.269264	0.213953	-1.25852	0.208204	0.828635		4410.73	0.124802	0.149383	0.835453	0.403463	0.999414		4443.36	-0.0221613	0.117491	-0.188621	0.85039	0.999679		4394.19	0.0454554	0.125437	0.362378	0.71707	0.953454		4099.93	0.176002	0.135753	1.29648	0.194809	0.817359
ATP6V0C	14481	-0.212055	0.201588	-1.05192	0.292835	0.857023		18996.1	0.121781	0.111184	1.09531	0.273379	0.999414		18689.4	0.0256334	0.0978257	0.262031	0.793297	0.999679		18268.6	0.0135461	0.101396	0.133597	0.893721	0.985794		16965.6	-0.0182225	0.0910696	-0.200094	0.841407	0.985523
ATP6V0D1	10535.9	-0.329172	0.182105	-1.80759	0.0706699	0.686284		9505.9	0.0923757	0.150028	0.615725	0.538076	0.999414		9603.83	-0.084132	0.118537	-0.709752	0.477858	0.999679		8861.42	-0.0823786	0.129208	-0.637565	0.523757	0.910129		8296.7	-0.00600101	0.122689	-0.0489123	0.960989	0.996931
ATP6V0E1	872.232	0.487305	0.210414	2.31593	0.0205619	0.510812		685.384	0.292684	0.147118	1.98945	0.0466513	0.999414		582.894	0.327075	0.134508	2.43164	0.0150308	0.611401		571.486	0.0401928	0.183219	0.219371	0.826361	0.976374		479.838	0.268511	0.173464	1.54793	0.121639	0.748515
ATP6V1A	17295.3	-0.275893	0.180336	-1.52988	0.126045	0.776798		15829.9	0.0241019	0.091799	0.26255	0.792897	0.999414		16202.8	-0.0331795	0.0605794	-0.547703	0.583896	0.999679		17751.7	0.12897	0.0754207	1.71001	0.0872632	0.594211		16994	-0.0184577	0.0762108	-0.242193	0.808631	0.982948
ATP6V1B2	20597.8	-0.161207	0.193974	-0.831078	0.40593	0.897846		21640.7	0.125167	0.132879	0.941961	0.346212	0.999414		22374.3	-0.00980243	0.0950408	-0.103139	0.917853	0.999679		21135.2	0.0354928	0.086191	0.411792	0.680492	0.944744		19793.2	0.0888745	0.0994851	0.893345	0.371673	0.899069
ATP6V1C1	5060.08	-0.358071	0.223281	-1.60368	0.108785	0.749713		5459.57	-0.0995697	0.127023	-0.78387	0.433116	0.999414		5596.4	-0.0282671	0.091249	-0.309779	0.756729	0.999679		6031.31	0.0307536	0.0986775	0.311658	0.7553	0.964235		5568.71	0.0037622	0.114797	0.0327726	0.973856	0.99774
ATP6V1C2	85.3016	-0.326814	0.370153	-0.882915	0.377282	0.888234		90.8694	-0.545619	0.359464	-1.51787	0.129048	0.999414		102.664	-0.231839	0.393579	-0.589054	0.555825	0.999679		124.852	-0.445781	0.307672	-1.44889	0.14737	0.690918		118.146	-0.667494	0.293577	-2.27366	0.0229862	0.493488
ATP6V1D	4664.76	-0.223139	0.189046	-1.18034	0.237864	0.838471		4948.33	-0.0520895	0.119861	-0.434581	0.663867	0.999414		5055.28	-0.0791113	0.104099	-0.759962	0.447277	0.999679		4828.62	0.0268274	0.0895087	0.299718	0.764392	0.965429		4447.98	0.072248	0.109454	0.660078	0.509204	0.933569
ATP6V1E1	6524.08	-0.288982	0.210045	-1.37581	0.168881	0.812422		7293.18	0.0583807	0.114425	0.510211	0.609904	0.999414		7642.21	-0.101977	0.119477	-0.853524	0.393369	0.999679		6558.35	0.0269286	0.1033	0.260684	0.794336	0.970571		6185.09	0.0638408	0.11364	0.56178	0.574266	0.9485
ATP6V1F	4831.74	-0.289943	0.285442	-1.01577	0.30974	0.864502		5036.53	0.0992393	0.219717	0.451669	0.651507	0.999414		4719.47	-0.118827	0.183647	-0.64704	0.517606	0.999679		3844.53	-0.158601	0.24047	-0.659544	0.509547	0.906018		3582.93	0.0253611	0.203318	0.124736	0.900733	0.991681
ATP6V1G1	13732.4	-0.281278	0.209349	-1.34358	0.179083	0.818792		11312	0.0192737	0.188167	0.102429	0.918417	0.999414		10893.8	-0.0962463	0.129277	-0.744498	0.456575	0.999679		10619.4	-0.0521439	0.142696	-0.36542	0.714798	0.952667		9932.45	0.0130565	0.119835	0.108954	0.913239	0.992023
ATP6V1G3	150.843	1.1804	0.477624	2.47141	0.0134582	0.457881		39.9964	0.356536	0.567221	0.628567	0.529633	0.999414		28.763	-0.0127921	0.549951	-0.0232604	0.981443	0.999679		12.9045	-0.711255	0.758784	-0.937362	0.348572	0.841945		13.2879	-0.698383	0.738	-0.946319	0.343986	0.889955
ATP6V1H	6387.72	-0.216185	0.199789	-1.08207	0.279223	0.852237		6540.72	0.0414975	0.122882	0.337701	0.735589	0.999414		6976.56	0.0460896	0.0850547	0.541881	0.5879	0.999679		7330.67	0.10663	0.110902	0.961483	0.336309	0.836839		6981.87	-0.0764748	0.0894437	-0.855006	0.392548	0.906109
ATP7A	713.663	0.0272044	0.158952	0.171149	0.864107	0.982542		678.332	0.193297	0.165913	1.16505	0.243998	0.999414		656.347	-0.0873095	0.183153	-0.476703	0.633573	0.999679		524.967	0.0303929	0.191417	0.158779	0.873843	0.983543		460.751	-0.154621	0.142743	-1.08321	0.278715	0.862649
ATP7B	290.297	-0.019514	0.243901	-0.0800077	0.936231	0.994362		223.795	-0.319331	0.21899	-1.4582	0.144787	0.999414		217.072	-0.267736	0.228548	-1.17146	0.241413	0.999679		174.248	-0.421836	0.269425	-1.56569	0.117421	0.646549		152.952	-0.293545	0.219156	-1.33944	0.180428	0.810421
ATP8A1	3222.05	-0.33635	0.340734	-0.987136	0.323576	0.869493		4473.56	0.0968514	0.228634	0.423609	0.671851	0.999414		4018.41	-0.270216	0.242949	-1.11223	0.266038	0.999679		3940.59	-0.213999	0.249203	-0.858731	0.390489	0.859375		3157.95	-0.228809	0.221177	-1.03451	0.300899	0.873171
ATP8A2	2816.17	-0.19428	0.206914	-0.938938	0.347763	0.875788		3108.9	-0.262935	0.144647	-1.81778	0.069098	0.999414		2899.19	-0.159621	0.115061	-1.38727	0.165361	0.975484		4196.93	-0.375888	0.150595	-2.49602	0.0125596	0.272215		3773.66	-0.611631	0.105312	-5.80778	6.33e-09	1.71e-05
ATP8B1	528.892	0.447635	0.325303	1.37606	0.168804	0.812422		514.225	-0.313349	0.220292	-1.42243	0.154903	0.999414		482.531	-0.255471	0.203086	-1.25794	0.208412	0.999679		428.288	-0.433263	0.214188	-2.02281	0.0430926	0.463231		372.814	-0.408428	0.198713	-2.05537	0.0398434	0.576111
ATP8B2	1782.57	0.0951435	0.157091	0.605659	0.544741	0.928181		1478.54	0.208994	0.0992707	2.10529	0.0352662	0.999414		1350.17	0.0569434	0.0795772	0.715574	0.474254	0.999679		1294.81	-0.0187429	0.0721412	-0.259808	0.795012	0.970571		1207.39	-0.0101043	0.0964681	-0.104742	0.916581	0.992023
ATP9B	1188.37	0.0254902	0.178506	0.142797	0.88645	0.9862		1233.67	-0.1509	0.125093	-1.2063	0.227701	0.999414		1202.51	-0.132048	0.122553	-1.07748	0.281267	0.999679		1328.12	-0.087795	0.145431	-0.603687	0.546052	0.918003		1190.99	-0.148724	0.11917	-1.248	0.212033	0.832124
ATPAF1	985.403	-0.0163951	0.185665	-0.0883051	0.929634	0.992948		1028.04	0.139077	0.191552	0.726053	0.467806	0.999414		1024.13	0.0243435	0.165097	0.14745	0.882777	0.999679		1056.84	-0.0191941	0.204436	-0.0938878	0.925198	0.988595		920.919	0.204316	0.182993	1.11652	0.264199	0.853787
ATPAF2	871.664	-0.161728	0.188609	-0.857481	0.391179	0.892272		696.589	0.075792	0.185797	0.407929	0.683326	0.999414		673.512	-0.0870146	0.131301	-0.662709	0.507517	0.999679		683.305	-0.046966	0.169641	-0.276855	0.781892	0.9678		629.857	0.0891336	0.185543	0.480393	0.630948	0.963246
ATPSCKMT	290.682	0.24534	0.265277	0.924844	0.355047	0.878549		289.173	0.221618	0.203957	1.08659	0.277217	0.999414		266.905	0.0626432	0.196487	0.318815	0.749866	0.999679		223.93	0.229132	0.257214	0.89082	0.373026	0.854671		211.207	0.214038	0.260054	0.823053	0.410478	0.911076
ATR	294.343	0.256698	0.249265	1.02982	0.303095	0.860827		288.395	0.094115	0.204039	0.46126	0.644612	0.999414		272.702	-0.0396555	0.210076	-0.188767	0.850275	0.999679		299.738	0.294698	0.281917	1.04534	0.295868	0.817195		270.247	0.107975	0.241474	0.44715	0.654767	0.966322
ATRAID	571.449	0.0617779	0.304136	0.203126	0.839037	0.979865		553.391	0.356511	0.23508	1.51655	0.129379	0.999414		472.682	0.10395	0.228598	0.454727	0.649306	0.999679		441.386	0.0912554	0.216289	0.421914	0.673088	0.943124		421.515	0.257133	0.230544	1.11533	0.264708	0.853787
ATRIP	410.486	-0.0647847	0.110267	-0.587524	0.556852	0.931458		431.781	-0.169716	0.145262	-1.16835	0.242666	0.999414		468.906	0.0847515	0.141034	0.600928	0.547888	0.999679		672.859	0.140521	0.0990279	1.419	0.155898	0.699026		654.492	-0.0951419	0.0941132	-1.01093	0.31205	0.874362
ATRN	2441.29	-0.0574083	0.207429	-0.276761	0.781963	0.972292		2563.94	-0.0436991	0.169968	-0.257103	0.7971	0.999414		2472.79	-0.115913	0.14885	-0.778723	0.436143	0.999679		2599.8	0.00466157	0.198337	0.0235033	0.981249	0.996685		2370.22	-0.152239	0.152217	-1.00014	0.317243	0.875597
ATRNL1	1725.49	-0.405741	0.275632	-1.47204	0.141011	0.788591		5951.2	0.0968464	0.164858	0.587454	0.556899	0.999414		6203.6	-0.168398	0.182033	-0.925094	0.354917	0.999679		4340.06	-0.194764	0.232486	-0.837744	0.402174	0.863507		3567.78	-0.0289307	0.205073	-0.141075	0.887811	0.989583
ATRX	4324.37	-0.220701	0.185695	-1.18851	0.234632	0.838126		5220.33	-0.308091	0.196716	-1.56617	0.117308	0.999414		5363.77	-0.0877258	0.123564	-0.70996	0.477729	0.999679		6413.42	0.101012	0.165562	0.610118	0.541784	0.917445		5905.69	-0.219108	0.127661	-1.71633	0.0861024	0.686458
ATXN1	1415.12	0.00533048	0.161971	0.0329102	0.973746	0.998421		2272.83	0.0526819	0.148104	0.355709	0.722059	0.999414		2369.51	0.227896	0.125654	1.81368	0.069727	0.874443		3517.92	0.126479	0.0992641	1.27416	0.202606	0.75651		3128.2	0.00957007	0.0985493	0.0971095	0.922639	0.993362
ATXN10	568.994	-0.0288876	0.18637	-0.155001	0.87682	0.98469		793.636	0.249254	0.208801	1.19374	0.232579	0.999414		769.13	-0.0261279	0.205679	-0.127033	0.898915	0.999679		493.132	0.0297143	0.215305	0.138011	0.890232	0.984812		434.859	-0.107448	0.229627	-0.467927	0.639837	0.964899
ATXN1L	991.97	0.0358732	0.167904	0.213653	0.830818	0.978104		1471.6	0.0166783	0.136037	0.122602	0.902423	0.999414		1443.78	-0.10268	0.119107	-0.862089	0.388638	0.999679		1228.32	-0.0745611	0.0975689	-0.764189	0.444755	0.879869		1150.17	-0.142027	0.131893	-1.07683	0.281557	0.863533
ATXN2	2090	1.61e-06	0.121952	1.32e-05	0.999989	0.999989		2138.07	-0.0268868	0.113732	-0.236405	0.813118	0.999414		2212.56	-0.0610663	0.0759759	-0.803758	0.421537	0.999679		2325.76	0.0622668	0.0655979	0.949219	0.342509	0.839218		2186.6	-0.14331	0.100598	-1.42457	0.15428	0.789154
ATXN3	779.286	-0.0942718	0.180978	-0.520903	0.602435	0.943056		966.307	0.0175159	0.168974	0.10366	0.917439	0.999414		906.528	0.0144875	0.143634	0.100864	0.919658	0.999679		1079.66	0.140649	0.149288	0.942136	0.346123	0.841157		941.157	0.00925938	0.157575	0.0587618	0.953142	0.996912
ATXN7	575.231	0.194801	0.274484	0.709702	0.477889	0.916506		441.45	-0.22867	0.224294	-1.01951	0.307961	0.999414		410.288	0.114371	0.135761	0.842447	0.399538	0.999679		601.888	0.18511	0.205828	0.899343	0.36847	0.852084		526.818	-0.0325492	0.185855	-0.175132	0.860976	0.986087
ATXN7L1	777.601	0.158411	0.207507	0.763401	0.445224	0.910329		829.867	-0.243869	0.183785	-1.32693	0.184533	0.999414		771.189	0.0301453	0.129578	0.232643	0.816039	0.999679		993.834	0.181917	0.201621	0.902271	0.366913	0.850484		882.523	-0.086197	0.19088	-0.451577	0.651573	0.965898
ATXN7L2	243.299	-0.113296	0.198048	-0.572066	0.567278	0.935644		275.472	-0.168895	0.247742	-0.681739	0.495404	0.999414		271.382	0.131222	0.130002	1.00938	0.312793	0.999679		287.271	-0.111856	0.167163	-0.669143	0.503404	0.903117		258.696	0.104623	0.13767	0.759957	0.44728	0.919819
ATXN7L3	1339.01	-0.125601	0.18408	-0.682318	0.495038	0.91866		1547.59	0.187358	0.115051	1.62847	0.103424	0.999414		1565.73	0.0162179	0.0956989	0.169468	0.865429	0.999679		1424.05	-0.142864	0.102234	-1.39742	0.162286	0.70533		1309.26	-0.0293792	0.109229	-0.268968	0.787954	0.979221
AUH	562.593	-0.283146	0.284752	-0.994361	0.320047	0.868331		560.071	-0.21611	0.181722	-1.18923	0.234348	0.999414		539.522	0.00383778	0.127739	0.030044	0.976032	0.999679		522.25	0.0324416	0.120002	0.270342	0.786897	0.969891		461.859	0.00905997	0.137039	0.0661121	0.947289	0.996846
AUP1	763.086	0.216859	0.183171	1.18391	0.236448	0.838471		752.214	0.218192	0.162265	1.34466	0.178733	0.999414		698.939	0.221432	0.131433	1.68475	0.0920361	0.915649		787.097	0.0632409	0.166846	0.379037	0.70466	0.950263		713.542	0.204237	0.136966	1.49115	0.135923	0.770637
AURKA	40.0359	0.125687	0.297463	0.422531	0.672637	0.952713		32.6853	-0.0551743	0.335823	-0.164296	0.869498	0.999414		35.5012	-0.158966	0.27433	-0.57947	0.562272	0.999679		30.562	-0.0381358	0.308474	-0.123627	0.90161	0.986586		27.8017	-0.398884	0.302058	-1.32056	0.186649	0.812725
AURKAIP1	1625.53	0.0751496	0.144146	0.521345	0.602127	0.943056		1813.32	0.209145	0.118079	1.77124	0.0765214	0.999414		1706.22	0.264289	0.0913861	2.892	0.00382794	0.368695		1736.14	0.168644	0.122562	1.37599	0.168825	0.711224		1539.95	0.213781	0.107457	1.98945	0.0466512	0.602118
AUTS2	1185.96	0.133791	0.190543	0.702153	0.482584	0.916566		1297.57	-0.153067	0.275594	-0.555408	0.578616	0.999414		1097.38	0.518198	0.265662	1.95059	0.0511057	0.829891		1363.15	-0.287275	0.198046	-1.45055	0.146906	0.690029		1119.17	0.142651	0.164418	0.867616	0.385605	0.904935
AVEN	949.674	0.00276723	0.223713	0.0123696	0.990131	0.999445		501.044	-0.0110666	0.144865	-0.0763928	0.939107	0.999414		451.463	0.153497	0.147042	1.0439	0.296533	0.999679		585.707	0.0594578	0.129314	0.459793	0.645665	0.937908		562.767	0.203104	0.142383	1.42646	0.153736	0.789154
AVL9	785.367	-0.254253	0.25781	-0.986202	0.324034	0.869725		1255.56	-0.017375	0.1998	-0.0869618	0.930702	0.999414		1125.94	0.034668	0.164727	0.210457	0.833311	0.999679		1298.6	0.251853	0.157844	1.59558	0.110583	0.635751		1211.35	-0.152791	0.160449	-0.952275	0.340958	0.888423
AVPI1	235.154	-0.0169373	0.287783	-0.0588543	0.953068	0.996784		154.76	-0.0409191	0.1799	-0.227454	0.82007	0.999414		140.375	0.150478	0.219202	0.686481	0.49241	0.999679		164.33	-0.246075	0.169415	-1.4525	0.146362	0.689581		153.512	-0.113172	0.183223	-0.617671	0.536792	0.941407
AVPR1A	132.688	-0.815331	0.515658	-1.58115	0.113845	0.760704		51.5948	-0.639056	0.546817	-1.16868	0.242531	0.999414		51.0703	-0.416411	0.465049	-0.895415	0.370565	0.999679		81.6226	-0.373089	0.410767	-0.908273	0.363734	0.848678		77.6776	-0.459776	0.429813	-1.06971	0.284749	0.863533
AXIN1	790.909	-0.0835385	0.124569	-0.670619	0.502463	0.921211		615.153	-0.141752	0.126525	-1.12035	0.262565	0.999414		562.102	-0.059154	0.0988237	-0.598581	0.549452	0.999679		574.443	0.0625537	0.0883178	0.70828	0.478772	0.893242		541.324	0.0182994	0.105309	0.173769	0.862047	0.98651
AXIN2	779.042	-0.0809667	0.211501	-0.38282	0.701853	0.960082		1114.44	-0.249329	0.133888	-1.86223	0.0625713	0.999414		1099.52	-0.148992	0.135393	-1.10044	0.271141	0.999679		1423.81	-0.208956	0.171812	-1.21619	0.223914	0.773251		1194.52	-0.0399406	0.133566	-0.299033	0.764915	0.977333
AXL	173.001	0.878383	0.345498	2.54236	0.0110106	0.422942		143.587	0.651718	0.23978	2.71798	0.00656824	0.628082		134.662	0.0828378	0.243833	0.339731	0.734059	0.999679		111.305	-0.269353	0.260093	-1.0356	0.300388	0.820063		94.2518	-0.017506	0.28152	-0.0621839	0.950416	0.996846
AZI2	1099.62	0.14724	0.129839	1.13402	0.256786	0.849045		1245.23	0.0368125	0.108016	0.340806	0.733249	0.999414		1223.11	0.00186924	0.101184	0.0184737	0.985261	0.999679		1122.62	0.031024	0.087658	0.353921	0.723398	0.954578		996.973	-0.0244991	0.113081	-0.216652	0.82848	0.985523
AZIN1	5133.56	-0.164833	0.160484	-1.0271	0.304373	0.86199		5048.21	-0.00305927	0.117413	-0.0260557	0.979213	0.999884		4884.91	-0.0061167	0.0792671	-0.0771657	0.938492	0.999679		5891	0.153019	0.110468	1.38519	0.165994	0.708254		5473.15	0.028693	0.110263	0.260223	0.794692	0.979589
AZIN2	3565.26	-0.439183	0.201416	-2.18048	0.0292222	0.562404		4435.12	0.0214065	0.175234	0.12216	0.902773	0.999414		4326.84	-0.0387172	0.12741	-0.303878	0.761221	0.999679		4324.55	-0.222455	0.153335	-1.45078	0.146842	0.690029		3957.71	-0.0505788	0.157433	-0.321273	0.748004	0.975299
B2M	1711.42	0.216912	0.318941	0.6801	0.496441	0.91866		1221.56	0.0201971	0.302972	0.0666632	0.94685	0.999414		838.824	-0.241424	0.224314	-1.07628	0.281803	0.999679		795.677	-0.724247	0.22404	-3.23266	0.00122642	0.0898549		653.692	-0.0811433	0.255054	-0.318142	0.750377	0.975299
B3GALNT1	281.676	0.0764806	0.238918	0.320112	0.748883	0.967802		260.973	0.11402	0.179563	0.634985	0.525438	0.999414		241.539	0.340648	0.144945	2.35018	0.0187643	0.651458		254.181	-0.156977	0.206317	-0.760856	0.446743	0.881217		222.47	0.0477696	0.165787	0.288139	0.77324	0.977751
B3GALNT2	427.081	0.103926	0.123451	0.841838	0.399879	0.895992		470.813	0.0674457	0.143897	0.468708	0.639278	0.999414		450.711	-0.0330977	0.10952	-0.302207	0.762495	0.999679		481.385	0.146019	0.129193	1.13024	0.258376	0.791252		445.902	-0.0611292	0.120665	-0.506605	0.612432	0.956827
B3GALT1	554.458	-0.261777	0.34623	-0.756079	0.449602	0.912778		1134.94	0.00978632	0.208805	0.0468682	0.962618	0.999414		1046.59	0.0591721	0.180831	0.327224	0.743498	0.999679		1028.03	0.212339	0.247578	0.857663	0.391079	0.859459		907.766	-0.133243	0.210832	-0.631987	0.527395	0.940165
B3GALT4	449.121	-0.218906	0.316987	-0.690583	0.489828	0.917077		486.294	-0.160216	0.323305	-0.495557	0.620207	0.999414		482.485	0.135658	0.266582	0.50888	0.610836	0.999679		640.956	-0.198328	0.227703	-0.870994	0.383758	0.857368		591.993	0.0256037	0.236156	0.108418	0.913664	0.992023
B3GALT5	88.3772	-1.25487	0.53813	-2.3319	0.0197058	0.505318		115.253	-0.352727	0.287101	-1.22858	0.219229	0.999414		104.827	-1.09671	0.277431	-3.95311	7.71e-05	0.0325898		90.1923	-0.18584	0.43201	-0.430175	0.667069	0.941625		111.116	-0.801029	0.398278	-2.01123	0.0443012	0.594538
B3GALT6	694.944	-0.0454224	0.188078	-0.241509	0.809161	0.975402		569.863	0.0857051	0.116764	0.734003	0.462947	0.999414		556.023	0.0913257	0.096571	0.945685	0.344309	0.999679		668.202	0.125844	0.134124	0.938269	0.348106	0.841945		624.278	-0.0419577	0.104922	-0.399893	0.689235	0.96731
B3GAT1	1241.33	-0.259059	0.165791	-1.56256	0.118155	0.768023		1658	-0.176879	0.11351	-1.55827	0.119169	0.999414		1559.57	-0.0770705	0.160808	-0.479271	0.631746	0.999679		2036.02	-0.310244	0.107093	-2.89696	0.00376804	0.153681		1848.58	-0.145583	0.110865	-1.31316	0.189129	0.813662
B3GAT2	1486.52	-0.0926121	0.190658	-0.485749	0.627145	0.946851		1277.32	0.259151	0.178375	1.45284	0.146267	0.999414		983.908	0.336258	0.0787421	4.27037	1.95e-05	0.0146147		1004.37	-0.064553	0.143295	-0.45049	0.652357	0.938328		825.23	0.311904	0.168396	1.85221	0.0639961	0.642299
B3GAT3	599.06	0.160758	0.205017	0.784117	0.432971	0.904973		560.04	0.266515	0.165101	1.61425	0.106472	0.999414		514.516	0.186588	0.124448	1.49933	0.133789	0.9542		537.548	0.0910623	0.205214	0.443742	0.657229	0.939858		507.798	0.337491	0.173294	1.9475	0.0514746	0.612777
B3GNT2	859.183	-0.547891	0.200697	-2.72994	0.00633457	0.382719		1082.87	-0.0363737	0.262185	-0.138733	0.889661	0.999414		889.166	-0.106187	0.266836	-0.397949	0.690668	0.999679		1422.39	0.29311	0.117738	2.48952	0.0127916	0.274642		1320.22	0.186177	0.0975231	1.90905	0.0562554	0.628994
B3GNT4	257.635	0.589274	0.594625	0.991001	0.321685	0.868478		509.173	0.0643155	0.246798	0.260599	0.794402	0.999414		489.981	-0.00960211	0.240021	-0.0400053	0.968089	0.999679		229.995	-0.210308	0.321244	-0.654667	0.512682	0.906937		190.463	-0.0256671	0.340603	-0.0753579	0.93993	0.996164
B3GNT5	11.3167	0.199506	0.606638	0.328871	0.742253	0.967483		32.0735	0.0999682	0.448184	0.223052	0.823495	0.999414		28.088	0.0883854	0.409745	0.215708	0.829215	0.999679		27.0989	0.175006	0.450854	0.388166	0.697893	0.948266		22.9652	-0.0925639	0.404633	-0.22876	0.819055	0.984887
B3GNT7	144.931	-0.22843	0.241345	-0.946486	0.343901	0.8744		111.641	0.317054	0.179645	1.76489	0.0775824	0.999414		103.055	0.429981	0.211545	2.03257	0.0420956	0.813265		130.589	-0.119244	0.202646	-0.588431	0.556243	0.920196		118.183	0.0797	0.223558	0.356508	0.72146	0.972542
B3GNT9	15.388	0.387303	0.904973	0.427972	0.668672	0.951445		66.7308	-0.0720488	0.412898	-0.174495	0.861476	0.999414		65.3852	-0.421361	0.366141	-1.15082	0.249808	0.999679		38.3127	-1.01493	0.426483	-2.37977	0.0173235	0.314699		33.5195	-0.989642	0.521171	-1.89888	0.05758	0.63115
B3GNTL1	93.3796	-0.151204	0.259977	-0.581606	0.560832	0.932602		78.3521	-0.0568642	0.242225	-0.234758	0.814397	0.999414		72.9051	-0.184034	0.261845	-0.702838	0.482157	0.999679		75.5004	-0.206317	0.319615	-0.645516	0.518593	0.908887		73.0599	-0.0176032	0.251381	-0.0700261	0.944173	0.996846
B4GALNT1	2151.14	0.148039	0.253307	0.584426	0.558934	0.93185		2077.16	0.0762606	0.141923	0.537337	0.591035	0.999414		1982.94	0.0485469	0.136472	0.355728	0.722044	0.999679		2275.92	-0.0757988	0.146366	-0.517872	0.604548	0.934686		2152.65	0.211738	0.134819	1.57054	0.116289	0.739769
B4GALNT3	252.535	0.891093	0.344197	2.5889	0.00962825	0.403298		153.459	0.0230441	0.345625	0.0666736	0.946842	0.999414		134.211	-0.0977084	0.339943	-0.287426	0.773786	0.999679		91.2981	0.0607603	0.328954	0.184708	0.853458	0.980251		75.1429	0.535563	0.32964	1.62469	0.104228	0.728027
B4GALNT4	4160.87	0.00611742	0.133766	0.0457324	0.963524	0.997009		4143.69	-0.00695348	0.126818	-0.0548302	0.956274	0.999414		3787.58	-0.16113	0.126341	-1.27536	0.202181	0.99601		3670.48	-0.0221664	0.0931639	-0.237929	0.811936	0.9733		3612.24	-0.106002	0.132228	-0.80166	0.42275	0.913497
B4GALT1	218.949	-0.0109032	0.122444	-0.0890466	0.929045	0.992825		346.479	-0.0817751	0.167493	-0.48823	0.625387	0.999414		351.595	0.0128446	0.117319	0.109484	0.912818	0.999679		460.597	0.484315	0.141165	3.43084	0.00060171	0.0615931		458.774	0.156148	0.118844	1.31389	0.188882	0.813662
B4GALT2	1789.67	0.0623283	0.141002	0.44204	0.658461	0.950366		2340.42	0.157712	0.143265	1.10084	0.270964	0.999414		2228.54	-0.0814749	0.112428	-0.724684	0.468646	0.999679		1910.71	-0.0467752	0.144659	-0.323347	0.746433	0.962552		1757.33	0.0755273	0.12039	0.627357	0.530425	0.94029
B4GALT3	741.866	-0.245345	0.132114	-1.85708	0.0633004	0.675162		856.203	0.0346014	0.169395	0.204264	0.838147	0.999414		769.475	-0.227041	0.0948636	-2.39335	0.0166955	0.629299		769.863	-0.197879	0.130504	-1.51627	0.129451	0.667779		714.685	0.0150601	0.138378	0.108833	0.913335	0.992023
B4GALT5	2110.65	-0.156331	0.235169	-0.664761	0.506204	0.922488		2745.78	-0.158164	0.0964443	-1.63995	0.101015	0.999414		2802.02	-0.0259898	0.103029	-0.252258	0.800841	0.999679		3566.5	-0.0405415	0.0968269	-0.4187	0.675435	0.943898		3415.83	-0.140854	0.0858695	-1.64032	0.100938	0.724673
B4GALT6	922.164	-0.336584	0.301555	-1.11616	0.264353	0.850356		904.514	0.0693213	0.228464	0.303423	0.761567	0.999414		931.897	0.253443	0.171054	1.48166	0.138432	0.957236		1271.66	0.276109	0.231716	1.19159	0.233423	0.781345		1202.67	-0.0428767	0.207314	-0.20682	0.83615	0.985523
B4GALT7	890.367	-0.0714271	0.203973	-0.350179	0.726205	0.963027		1558.65	0.0881065	0.246982	0.356732	0.721293	0.999414		1485.19	-0.166869	0.18685	-0.893063	0.371823	0.999679		1082.68	-0.0483457	0.242052	-0.199732	0.84169	0.978201		1027.77	0.159846	0.191994	0.83256	0.405093	0.908564
B4GAT1	391.636	0.319205	0.327467	0.974769	0.329675	0.870007		295.385	0.34019	0.200659	1.69536	0.0900072	0.999414		257.401	0.300854	0.169836	1.77144	0.076487	0.886378		290.097	0.164719	0.20357	0.809154	0.418427	0.867014		263.768	0.377554	0.150633	2.50645	0.0121949	0.373586
B9D1	317.711	0.0784256	0.290976	0.269526	0.787525	0.973498		380.355	0.0698445	0.197322	0.353961	0.723368	0.999414		301.499	-0.202474	0.169928	-1.19153	0.233445	0.999679		221.072	-0.151106	0.224442	-0.673252	0.500787	0.901957		190.272	-0.0692555	0.201062	-0.344449	0.730509	0.972846
B9D2	319.223	0.20778	0.34541	0.601546	0.547476	0.928504		345.46	0.63463	0.35662	1.77957	0.0751464	0.999414		319.126	0.496195	0.249384	1.98968	0.0466262	0.821651		284.505	0.428458	0.277876	1.5419	0.123097	0.656997		264.722	0.868384	0.285862	3.03777	0.00238335	0.1764
BAALC	555.147	-0.287566	0.33671	-0.854046	0.39308	0.893357		1644.41	0.00794981	0.188674	0.0421352	0.966391	0.999414		1729.42	-0.0348494	0.14322	-0.243327	0.807752	0.999679		1800.47	-0.0891598	0.185036	-0.481851	0.629911	0.937383		1544.91	-0.269567	0.276308	-0.975603	0.329261	0.882573
BABAM1	1705.92	-0.00905106	0.216897	-0.0417298	0.966714	0.997085		1763.15	0.188667	0.177486	1.063	0.287781	0.999414		1702.13	0.0331919	0.132459	0.250583	0.802136	0.999679		1751.05	0.00292471	0.156126	0.018733	0.985054	0.99751		1613.89	0.242659	0.133527	1.8173	0.0691716	0.652225
BABAM2	1338.22	-0.0843039	0.129471	-0.651139	0.514956	0.923217		1514.09	-0.0681678	0.139055	-0.490223	0.623976	0.999414		1354.32	-0.159696	0.116926	-1.36579	0.172004	0.983811		1354.17	-0.114979	0.135242	-0.85017	0.395231	0.861169		1248.64	-0.160998	0.093178	-1.72786	0.0840137	0.685689
BACE1	1994.22	-0.329169	0.13526	-2.4336	0.0149495	0.470233		5090.69	-0.0329481	0.172447	-0.191063	0.848476	0.999414		5204.28	-0.301898	0.120107	-2.51359	0.0119511	0.560197		3507.09	-0.202093	0.0898157	-2.25009	0.0244432	0.371962		3295.92	-0.300817	0.133777	-2.24864	0.0245354	0.501989
BACE2	310.083	0.409475	0.409301	1.00042	0.317105	0.866633		552.171	0.364736	0.252852	1.44249	0.149164	0.999414		411.134	0.0391089	0.166792	0.234477	0.814614	0.999679		465.567	0.169948	0.142307	1.19424	0.232386	0.779747		430.489	-0.174188	0.142462	-1.22269	0.221445	0.833657
BACH1	346.687	-0.0882125	0.166701	-0.529167	0.59669	0.942437		471.688	-0.143654	0.186997	-0.768219	0.442357	0.999414		457.076	-0.0856081	0.125896	-0.679991	0.49651	0.999679		722.889	0.00309297	0.148638	0.0208088	0.983398	0.997101		647.172	-0.0343965	0.134969	-0.254847	0.798841	0.979832
BACH2	189.093	0.539905	0.470893	1.14656	0.251565	0.846215		222.347	-0.212475	0.285775	-0.743504	0.457177	0.999414		186.252	-0.0747436	0.217363	-0.343865	0.730948	0.999679		282.853	0.148982	0.320931	0.464217	0.642492	0.937908		261.6	-0.267026	0.317894	-0.839983	0.400918	0.906708
BAD	204.918	0.222452	0.266781	0.833838	0.404372	0.896987		236.247	0.00078456	0.234336	0.00334801	0.997329	0.999967		218.213	0.0118381	0.233185	0.0507672	0.959511	0.999679		251.353	-0.27229	0.237003	-1.14889	0.250602	0.787469		234.992	0.338115	0.192908	1.75273	0.079649	0.681778
BAG1	406.39	-0.147206	0.172792	-0.851924	0.394256	0.893376		701.847	-0.158709	0.130032	-1.22053	0.222263	0.999414		671.631	0.0309874	0.104999	0.29512	0.767903	0.999679		747.722	-0.0156723	0.0838617	-0.186883	0.851752	0.979771		665.532	0.0285085	0.0978435	0.291368	0.77077	0.977652
BAG2	404.511	0.0571954	0.339748	0.168347	0.866311	0.982542		310.694	0.549346	0.275311	1.99536	0.0460032	0.999414		202.631	0.391261	0.198666	1.96945	0.0489018	0.827195		223.485	0.418109	0.215001	1.94468	0.051813	0.497535		195.77	0.104848	0.208402	0.503102	0.614893	0.957838
BAG3	559.986	-0.0983829	0.361043	-0.272497	0.78524	0.972646		230.796	0.109988	0.214436	0.512917	0.608009	0.999414		189.812	-0.253218	0.174455	-1.45148	0.146646	0.968342		185.269	-0.0489333	0.151338	-0.323339	0.746439	0.962552		175.837	-0.154924	0.143835	-1.07709	0.281439	0.863533
BAG4	54.7222	-0.760414	0.255859	-2.97201	0.00295859	0.320277		55.1992	-0.476427	0.430589	-1.10645	0.26853	0.999414		50.5041	-0.0660394	0.285734	-0.231122	0.81722	0.999679		61.9767	-0.664862	0.334551	-1.98732	0.0468865	0.479449		59.71	-0.36146	0.222105	-1.62743	0.103646	0.727679
BAG5	755.94	-0.0399505	0.203495	-0.196322	0.844358	0.980723		1666.6	-0.232987	0.303401	-0.767916	0.442537	0.999414		1549.51	0.0750877	0.159264	0.471466	0.637308	0.999679		2823.4	0.32521	0.228513	1.42316	0.15469	0.698723		2697.91	0.0513833	0.218819	0.234821	0.814348	0.984496
BAHCC1	2120.28	0.129753	0.126094	1.02902	0.303472	0.860827		2111.03	-0.418732	0.259116	-1.616	0.106094	0.999414		2104.07	-0.0574792	0.100658	-0.571037	0.567974	0.999679		2676.73	-0.120744	0.0817545	-1.47691	0.1397	0.679317		2512.46	-0.185517	0.0895747	-2.07109	0.0383505	0.567653
BAHD1	764.838	-0.06452	0.143262	-0.450365	0.652447	0.94972		1018.2	-0.0479029	0.125363	-0.382115	0.702376	0.999414		993.177	-0.172838	0.0998026	-1.7318	0.08331	0.900075		1086.17	-0.154735	0.124026	-1.2476	0.212179	0.764282		1012.19	-0.346467	0.124307	-2.78718	0.00531684	0.255729
BAIAP2	1554.51	0.256737	0.180824	1.41981	0.155663	0.801461		3565.94	-0.0504681	0.182471	-0.276581	0.782101	0.999414		3597.49	-0.220105	0.148284	-1.48435	0.137716	0.957236		3228.1	-0.355364	0.12952	-2.7437	0.00607507	0.196972		2628.96	-0.166836	0.113622	-1.46834	0.142011	0.774957
BAIAP2L1	76.2212	0.260711	0.413401	0.630648	0.528271	0.925071		177.842	0.5331	0.760649	0.700849	0.483397	0.999414		64.1397	0.237327	0.342447	0.693033	0.488289	0.999679		40.6073	-0.145094	0.295115	-0.49165	0.622966	0.936382		33.0869	0.163745	0.279236	0.586405	0.557603	0.946362
BAK1	253.25	-0.0975888	0.213156	-0.457829	0.647076	0.949632		129.171	0.0618429	0.300209	0.206	0.836791	0.999414		112.934	-0.1698	0.356509	-0.476284	0.633872	0.999679		152.478	0.263795	0.246038	1.07217	0.283643	0.809668		175.64	-0.305029	0.346271	-0.880896	0.378374	0.901395
BAMBI	216.299	0.119301	0.216463	0.551141	0.581537	0.937874		227.824	0.267917	0.221081	1.21185	0.225569	0.999414		186.153	0.0539791	0.173594	0.31095	0.755839	0.999679		146.825	-0.0673344	0.196334	-0.342958	0.73163	0.956895		116.5	0.21152	0.180384	1.17261	0.240952	0.841648
BANF1	1747.84	0.036697	0.167274	0.219382	0.826352	0.977783		1793.75	0.16708	0.153958	1.08523	0.277819	0.999414		1712.61	0.033115	0.134433	0.246331	0.805426	0.999679		1857.25	-0.0701047	0.189672	-0.36961	0.711673	0.952032		1710.51	0.195127	0.141816	1.37592	0.168846	0.801177
BANK1	31.9591	-1.01445	0.815638	-1.24375	0.213591	0.829823		56.4737	-0.0365783	0.429569	-0.0851513	0.932141	0.999414		91.874	-0.0422104	0.412476	-0.102334	0.918491	0.999679		19.3524	0.825692	0.667837	1.23637	0.216322	0.767303		21.3654	-0.747784	0.40701	-1.83726	0.0661714	0.646554
BANP	111.759	0.130352	0.245002	0.532044	0.594695	0.941764		110.683	-0.116377	0.222691	-0.522597	0.601255	0.999414		107.302	-0.200172	0.206609	-0.968846	0.332622	0.999679		115.357	-0.00396526	0.21518	-0.0184276	0.985298	0.997531		112.047	0.0235377	0.171755	0.137042	0.890997	0.989743
BAP1	1891.41	-0.0817454	0.102892	-0.794475	0.426919	0.903175		2103.58	0.0242475	0.102273	0.237086	0.81259	0.999414		2047.04	-0.0364712	0.0850487	-0.428827	0.668049	0.999679		2271.84	-0.00491893	0.0788012	-0.062422	0.950227	0.991047		2121.35	-0.000828512	0.0874731	-0.00947161	0.992443	0.999035
BARD1	28.5703	0.227797	0.355855	0.640141	0.522081	0.923542		31.4399	0.622587	0.451304	1.37953	0.167732	0.999414		21.8	0.353762	0.325714	1.08611	0.27743	0.999679		12.9759	-0.146568	0.647509	-0.226357	0.820924	0.975159		9.52173	0.109143	0.55802	0.195589	0.844932	0.985523
BARX2	42.7803	0.481656	0.37952	1.26912	0.204399	0.828635		180.164	0.0734173	0.335959	0.218531	0.827016	0.999414		236.285	0.280105	0.239007	1.17195	0.241216	0.999679		317.145	-0.0938747	0.314315	-0.298664	0.765196	0.965429		237.44	0.302174	0.309022	0.97784	0.328154	0.882389
BASP1	12914.8	-0.419305	0.266238	-1.57492	0.115274	0.763804		13223.3	-0.197797	0.199616	-0.990886	0.321741	0.999414		12853.9	-0.0763368	0.17788	-0.429149	0.667815	0.999679		19675.2	0.148874	0.0882343	1.68726	0.0915534	0.600394		19015.6	-0.232616	0.122581	-1.89765	0.057742	0.63115
BATF	23.824	0.115571	0.38498	0.3002	0.764024	0.970118		158.471	-0.0419021	0.41343	-0.101353	0.919271	0.999414		196.226	-0.412114	0.441406	-0.933639	0.35049	0.999679		200.905	0.427523	0.400526	1.0674	0.28579	0.810765		213.599	-0.191493	0.45352	-0.422238	0.672852	0.966578
BATF3	42.5958	0.644809	0.363651	1.77315	0.0762033	0.702607		29.0652	0.202789	0.443796	0.456942	0.647713	0.999414		23.1253	0.692911	0.370067	1.87239	0.0611526	0.862288		20.9196	0.209418	0.404124	0.518202	0.604317	0.934686		21.816	0.212761	0.366714	0.580182	0.561792	0.947157
BAZ1A	319.805	0.272514	0.202155	1.34804	0.177645	0.818098		418.25	-0.22411	0.200589	-1.11726	0.263883	0.999414		356.633	-0.141443	0.132785	-1.0652	0.286784	0.999679		461.685	-0.224432	0.135663	-1.65434	0.0980594	0.613044		386.803	-0.176001	0.152602	-1.15333	0.248774	0.846426
BAZ1B	1816.49	0.0531413	0.13736	0.386877	0.698847	0.959771		1999.79	-0.207201	0.116917	-1.77221	0.0763603	0.999414		1891.13	-0.0931928	0.107822	-0.864319	0.387413	0.999679		2272.15	0.0348135	0.0810499	0.429531	0.667537	0.941625		2094.22	-0.0566787	0.0980418	-0.578108	0.563191	0.947157
BAZ2A	780.868	0.0432622	0.177575	0.243627	0.80752	0.975402		803.353	-0.303637	0.180923	-1.67826	0.0932962	0.999414		798.591	-0.00975298	0.120632	-0.0808493	0.935562	0.999679		1179.91	-0.129086	0.102725	-1.25661	0.208894	0.763308		1068.42	-0.226553	0.112322	-2.017	0.0436957	0.592077
BAZ2B	1104.74	0.11494	0.230979	0.497622	0.61875	0.945446		955.901	-0.289788	0.248762	-1.16492	0.244051	0.999414		864.897	-0.0233352	0.155371	-0.15019	0.880614	0.999679		902.548	-0.118537	0.21056	-0.56296	0.573462	0.925149		751.89	-0.34218	0.183713	-1.86258	0.062521	0.638163
BBIP1	432.288	0.19061	0.275348	0.692251	0.48878	0.916586		343.831	0.0211834	0.310092	0.0683131	0.945536	0.999414		321.182	0.0508363	0.259694	0.195755	0.844802	0.999679		305.568	-0.210408	0.298153	-0.705704	0.480372	0.893473		297.924	-0.152815	0.328511	-0.465176	0.641806	0.964899
BBOX1	99.623	0.407275	0.36606	1.11259	0.265884	0.850356		59.9794	-0.0550373	0.264775	-0.207865	0.835335	0.999414		58.9127	0.0500989	0.247183	0.20268	0.839385	0.999679		78.8962	0.0529296	0.239191	0.221286	0.82487	0.976165		64.9306	0.30524	0.230847	1.32226	0.186081	0.812725
BBS10	317.956	-0.118208	0.268627	-0.440045	0.659905	0.950366		268.491	-0.271984	0.272118	-0.999507	0.317549	0.999414		244.455	0.198255	0.185723	1.06748	0.285756	0.999679		275.544	0.165096	0.202473	0.8154	0.414843	0.866468		254.219	0.198993	0.164203	1.21187	0.225561	0.837171
BBS12	96.0549	0.534797	0.233988	2.28558	0.022279	0.527576		107.434	0.52058	0.250184	2.08079	0.0374532	0.999414		101.644	0.07168	0.227967	0.314431	0.753193	0.999679		99.4886	0.327408	0.259655	1.26094	0.207332	0.761324		91.6108	0.0363961	0.214185	0.169928	0.865066	0.987049
BBS2	993.988	0.0869123	0.164172	0.529397	0.59653	0.942274		872.178	0.141458	0.162493	0.870551	0.383999	0.999414		840.426	0.171306	0.131632	1.3014	0.193122	0.99079		869.685	0.14827	0.115752	1.28093	0.200218	0.753675		804.926	0.374301	0.141119	2.65237	0.00799288	0.311434
BBS4	1290.71	-0.0384592	0.169078	-0.227465	0.820062	0.976758		2175.61	0.249871	0.161923	1.54315	0.122795	0.999414		2060.05	0.0156391	0.148332	0.105433	0.916032	0.999679		1585.03	0.0994192	0.117634	0.845154	0.398025	0.86222		1451.76	0.0914884	0.113873	0.803423	0.42173	0.913477
BBS5	373.267	0.236484	0.358424	0.65979	0.509389	0.923217		486.958	0.154767	0.17244	0.897515	0.369444	0.999414		414.989	-0.274581	0.155715	-1.76335	0.0778409	0.88666		327.398	0.103517	0.170997	0.605377	0.544929	0.917759		289.577	0.0354547	0.155179	0.228477	0.819276	0.98499
BBS7	676.41	0.047504	0.199835	0.237716	0.812101	0.975973		593.051	-0.182994	0.221378	-0.826611	0.408458	0.999414		513.26	-0.146383	0.217541	-0.6729	0.501011	0.999679		566.189	-0.092041	0.197251	-0.466619	0.640772	0.937908		496.551	-0.0689629	0.201469	-0.3423	0.732125	0.973691
BBS9	289.672	-0.110144	0.254217	-0.433266	0.664821	0.951402		312.515	-0.0609888	0.205102	-0.297358	0.766193	0.999414		305.528	-0.024104	0.187942	-0.128252	0.89795	0.999679		333.148	0.107651	0.190781	0.564264	0.572575	0.925149		302.587	-0.0950357	0.15623	-0.608307	0.542984	0.943965
BBX	1066.46	0.0550298	0.232418	0.236771	0.812835	0.976208		1993.23	0.0584444	0.135678	0.430759	0.666643	0.999414		1861.23	-0.127869	0.163084	-0.78407	0.432999	0.999679		1610.28	0.250473	0.193833	1.29221	0.196284	0.749193		1525.2	-0.111079	0.179329	-0.619414	0.535643	0.941123
BCAN	3828.57	0.446595	0.300663	1.48537	0.137447	0.785833		3636.67	0.0312549	0.141747	0.220498	0.825484	0.999414		3496.33	0.0263676	0.116688	0.225967	0.821227	0.999679		2975.8	-0.308012	0.18923	-1.62771	0.103586	0.623177		2642.36	-0.061637	0.145864	-0.422565	0.672613	0.966578
BCAP29	636.093	-0.0515613	0.174142	-0.296087	0.767164	0.970118		663.741	-0.136731	0.184121	-0.742615	0.457715	0.999414		615.008	-0.0307349	0.171033	-0.179702	0.857386	0.999679		603.838	-0.169759	0.147681	-1.14949	0.250353	0.787469		530.294	-0.130392	0.18274	-0.713539	0.475512	0.927709
BCAP31	1986.4	0.0358592	0.205105	0.174833	0.861211	0.982542		1819.69	0.301964	0.206794	1.46021	0.144232	0.999414		1710.9	0.0587492	0.186538	0.314946	0.752803	0.999679		1651.51	-0.0339029	0.199981	-0.169531	0.865379	0.981711		1504.51	0.0319513	0.158415	0.201694	0.840156	0.985523
BCAR1	1966.92	0.118044	0.158658	0.744016	0.456867	0.912778		2498.3	0.152646	0.14556	1.04868	0.294325	0.999414		2497.79	0.0148253	0.111212	0.133306	0.893951	0.999679		2552.24	-0.0599269	0.138496	-0.432697	0.665235	0.941625		2431.53	0.0248281	0.14815	0.167588	0.866908	0.987257
BCAR3	421.695	0.0540291	0.220604	0.244914	0.806523	0.975402		378.137	-0.100258	0.173597	-0.577535	0.563578	0.999414		336.407	-0.176981	0.184515	-0.95917	0.337473	0.999679		277.235	-0.166389	0.155986	-1.06669	0.286111	0.810765		252.148	-0.118315	0.179883	-0.657734	0.510709	0.934931
BCAS1	9592.14	1.15805	0.461286	2.51049	0.0120565	0.439812		972.288	-0.078591	0.247668	-0.317324	0.750998	0.999414		909.601	0.220241	0.230213	0.956684	0.338727	0.999679		1033.17	0.485878	0.235434	2.06375	0.039041	0.449224		1185.84	0.364036	0.320762	1.13491	0.256413	0.848121
BCAS2	902.037	0.0744299	0.173016	0.430191	0.667056	0.951445		981.013	0.19666	0.180189	1.09141	0.275091	0.999414		924.565	0.0448186	0.126264	0.354961	0.722619	0.999679		971.248	0.0337296	0.172128	0.195956	0.844644	0.978201		882.005	0.127415	0.17525	0.727045	0.467198	0.924949
BCAS3	1705.24	-0.0325788	0.127889	-0.254743	0.798922	0.974774		1772.39	0.0319708	0.0959366	0.33325	0.738946	0.999414		1751.32	-0.01887	0.0820297	-0.230039	0.818061	0.999679		1936.6	-0.0764796	0.0699969	-1.09261	0.274563	0.805287		1799.54	-0.0531869	0.0899786	-0.591106	0.55445	0.945709
BCAT1	825.867	-0.0768926	0.375775	-0.204624	0.837866	0.979461		737.263	-0.30915	0.32964	-0.937843	0.348325	0.999414		708.302	-0.0162595	0.266321	-0.0610522	0.951318	0.999679		905.635	0.108587	0.300931	0.360837	0.718222	0.954193		789.762	-0.231991	0.257514	-0.900886	0.367649	0.897744
BCCIP	498.209	-0.0990082	0.128561	-0.770124	0.441226	0.908736		637.158	-0.014352	0.122021	-0.117618	0.90637	0.999414		623.892	0.0245825	0.132021	0.186201	0.852287	0.999679		625.161	0.0252247	0.158637	0.159009	0.873662	0.983543		565.192	0.059101	0.133146	0.443881	0.657129	0.966407
BCDIN3D	389.799	-0.138131	0.216801	-0.637129	0.524041	0.923694		436.877	0.0555789	0.224781	0.247258	0.804708	0.999414		408.945	-0.218595	0.219776	-0.994628	0.319917	0.999679		372.858	-0.185083	0.195796	-0.945288	0.344512	0.839978		332.87	-0.0276429	0.174289	-0.158603	0.873982	0.987685
BCHE	384.94	0.225006	0.287483	0.782678	0.433816	0.905717		211.534	1.63254	0.499773	3.26656	0.00108862	0.310751		118.196	0.73732	0.222345	3.31612	0.000912781	0.176413		117.572	0.295955	0.23039	1.28459	0.198937	0.751996		99.1599	0.612094	0.230062	2.66056	0.00780098	0.306616
BCKDHA	678.434	0.265717	0.233844	1.1363	0.255831	0.8488		597.43	-0.141551	0.209186	-0.676673	0.498614	0.999414		547.39	0.090828	0.158926	0.57151	0.567654	0.999679		646.083	-0.111454	0.173182	-0.643565	0.519857	0.909487		626.367	-0.0335455	0.199895	-0.167816	0.866728	0.987257
BCKDHB	879.77	0.215032	0.185928	1.15654	0.247461	0.845074		1018.29	0.15124	0.179827	0.84103	0.400331	0.999414		873.513	0.0308844	0.122253	0.252627	0.800556	0.999679		786.803	0.0306928	0.107548	0.285386	0.775348	0.966891		717.149	0.132649	0.129021	1.02811	0.303896	0.873972
BCKDK	967.875	0.114644	0.169164	0.677706	0.497958	0.919411		836.71	0.243756	0.193116	1.26223	0.206866	0.999414		745.645	-0.0442735	0.13141	-0.336912	0.736184	0.999679		770.542	0.0641442	0.0793749	0.808117	0.419023	0.86727		736.735	0.0714002	0.141536	0.504465	0.613934	0.957216
BCL10	154.346	0.11474	0.208054	0.551492	0.581296	0.937789		273.107	0.00657173	0.176401	0.0372546	0.970282	0.999414		230.889	0.0899647	0.184995	0.48631	0.626748	0.999679		248.731	0.169796	0.145818	1.16443	0.244248	0.784702		213.618	0.106269	0.182237	0.583136	0.559802	0.947157
BCL11A	297.822	-0.338125	0.29063	-1.16342	0.244659	0.843929		1379.27	0.341008	0.237543	1.43556	0.151127	0.999414		1748.33	-0.305472	0.157035	-1.94525	0.0517448	0.829891		1475.57	0.657807	0.286601	2.2952	0.0217217	0.354896		1837.71	-0.529306	0.286632	-1.84664	0.0647995	0.644461
BCL11B	184.738	-0.681198	0.473665	-1.43814	0.150394	0.79938		685.988	-0.181841	0.351282	-0.517649	0.604703	0.999414		686.459	0.210958	0.216863	0.972771	0.330667	0.999679		840.08	-0.0380272	0.228554	-0.166381	0.867857	0.982643		710.148	-0.0854224	0.204814	-0.417074	0.676625	0.966578
BCL2	942.843	0.467564	0.239391	1.95314	0.0508034	0.636322		994.961	0.155552	0.158499	0.981406	0.326393	0.999414		862.382	0.0154957	0.142801	0.108512	0.913589	0.999679		794.396	-0.0939994	0.168849	-0.556708	0.577727	0.925935		682.485	0.0685297	0.188423	0.3637	0.716082	0.971247
BCL2A1	9.04474	0.244572	0.60806	0.402216	0.687525	0.956395		6.27511	0.0540463	0.801251	0.0674524	0.946222	NA		4.94754	-0.959007	0.883409	-1.08557	0.277667	0.999679		5.43413	-0.220567	0.723316	-0.304938	0.760413	0.965187		4.37433	0.136098	0.705815	0.192823	0.847097	0.985523
BCL2L1	3291.17	-0.350459	0.162894	-2.15145	0.0314404	0.569102		4034.11	-0.113984	0.14043	-0.811677	0.416977	0.999414		3752.61	-0.216451	0.103586	-2.08958	0.0366556	0.794175		3706.38	-0.30089	0.109912	-2.73756	0.00618961	0.197735		3447.46	-0.14877	0.119465	-1.2453	0.213021	0.832124
BCL2L10	1144.78	-0.0851742	0.196413	-0.433648	0.664544	0.951281		1358.57	-0.238082	0.16487	-1.44406	0.148723	0.999414		1226.26	0.17939	0.146564	1.22397	0.220964	0.999679		1392.27	-0.331648	0.112467	-2.94884	0.00318971	0.142984		1166.11	-0.0025841	0.173979	-0.014853	0.988149	0.99881
BCL2L11	128.401	0.0669661	0.213696	0.31337	0.753999	0.96808		120.369	-0.00176243	0.227202	-0.00775711	0.993811	0.999952		107.129	0.164293	0.211257	0.777693	0.43675	0.999679		120.53	-0.304387	0.177485	-1.715	0.0863459	0.593563		100.548	-0.0845287	0.220268	-0.383754	0.701161	0.969737
BCL2L13	1308.74	-0.154722	0.177169	-0.873302	0.382499	0.889566		1662.86	0.128132	0.139703	0.917171	0.359053	0.999414		1666.87	-0.0808913	0.0965778	-0.837576	0.402269	0.999679		1667.7	0.0151896	0.0624491	0.243231	0.807827	0.971904		1529.41	-0.0556703	0.0671831	-0.828635	0.407311	0.909756
BCL3	61.2762	0.270651	0.390969	0.692257	0.488776	0.916586		131.681	1.11354	0.407754	2.73092	0.00631575	0.617762		138.179	0.660693	0.410805	1.60829	0.107772	0.938705		152.109	0.617594	0.314914	1.96115	0.0498611	0.489843		139.005	0.592586	0.292866	2.0234	0.0430317	0.59045
BCL6	2076.8	0.453724	0.193967	2.33918	0.0193261	0.504511		1063.53	-0.169368	0.186668	-0.907322	0.364237	0.999414		1090.83	0.028685	0.166199	0.172595	0.86297	0.999679		900.051	0.419826	0.100487	4.17792	2.94e-05	0.00995198		882.443	0.0911564	0.107051	0.85152	0.394481	0.906109
BCL7A	868.806	-0.0451453	0.160806	-0.280744	0.778906	0.971413		1574.9	-0.163708	0.198962	-0.82281	0.410616	0.999414		1504.21	0.0325039	0.146495	0.221877	0.824409	0.999679		1800.55	0.192146	0.185106	1.03803	0.299254	0.819569		1599.73	-0.0417747	0.168905	-0.247327	0.804655	0.981719
BCL7B	1781.64	0.12574	0.174673	0.719862	0.47161	0.914723		2194.02	0.137312	0.157606	0.871237	0.383625	0.999414		2143.96	0.142246	0.108499	1.31104	0.189844	0.990681		2340.59	0.0630919	0.169828	0.371505	0.710261	0.952032		2171.51	0.286651	0.12689	2.25906	0.0238799	0.496242
BCL9	1390.19	-0.087106	0.189487	-0.459693	0.645736	0.949632		1292.83	-0.000763656	0.101588	-0.00751719	0.994002	0.999952		1201.95	0.130496	0.106056	1.23045	0.218529	0.999679		1250.85	-0.204624	0.12076	-1.69447	0.0901751	0.598456		1136.47	-0.201008	0.112275	-1.79031	0.0734036	0.66618
BCL9L	2589.17	-0.101929	0.159996	-0.637076	0.524075	0.923694		4327.66	0.00874669	0.123114	0.0710454	0.943362	0.999414		4023.74	-0.156698	0.0972228	-1.61174	0.107019	0.938705		4349.4	0.00225477	0.098768	0.022829	0.981787	0.996944		4119.92	-0.266968	0.121458	-2.19803	0.0279466	0.521694
BCLAF1	3290.69	0.0481696	0.128867	0.373792	0.708559	0.961998		3484.91	-0.0577019	0.116542	-0.495115	0.620519	0.999414		3460.4	0.0375413	0.0680247	0.551877	0.581032	0.999679		4268.25	0.154401	0.0725472	2.12828	0.0333139	0.423221		3862.8	0.0386817	0.0841767	0.45953	0.645854	0.964986
BCLAF3	302.551	0.00312521	0.237192	0.0131759	0.989487	0.999439		341.886	-0.0723965	0.222713	-0.325066	0.745131	0.999414		326.334	0.0606322	0.203353	0.298163	0.765579	0.999679		387.14	0.120531	0.222032	0.542854	0.58723	0.928611		337.671	-0.193973	0.186696	-1.03898	0.298814	0.873171
BCO1	23.755	-0.0723752	0.593696	-0.121906	0.902973	0.988695		18.1784	0.0556892	0.615408	0.0904914	0.927897	0.999414		9.08143	-0.910497	0.59111	-1.54032	0.123483	0.94557		8.6935	0.390394	0.654597	0.596388	0.550916	0.919282		7.83517	-0.437878	0.591787	-0.739925	0.459345	0.922735
BCO2	355.591	0.95779	0.360316	2.6582	0.00785604	0.382719		184.403	0.612425	0.497207	1.23173	0.21805	0.999414		192.806	-0.55408	0.471885	-1.17418	0.240321	0.999679		99.3193	0.291007	0.594042	0.489876	0.624221	0.936585		102.809	0.07445	0.719418	0.103487	0.917577	0.992023
BCOR	839.451	0.256877	0.177812	1.44465	0.148555	0.798235		693.348	-0.60225	0.207783	-2.89846	0.00374998	0.521568		617.756	-0.139634	0.176129	-0.792796	0.427896	0.999679		984.211	-0.31935	0.179918	-1.77497	0.0759021	0.566952		877.206	-0.604028	0.161559	-3.73874	0.000184947	0.0551158
BCORL1	556.366	0.0664628	0.144434	0.460162	0.6454	0.949632		658.122	0.0205	0.155521	0.131815	0.895131	0.999414		636.451	0.036781	0.132829	0.276905	0.781853	0.999679		843.279	-0.231357	0.0915378	-2.52745	0.0114894	0.262519		794.267	-0.171787	0.101102	-1.69915	0.0892907	0.695489
BCR	1604.11	-0.405248	0.394739	-1.02662	0.304598	0.862132		2898.31	0.0589298	0.272224	0.216476	0.828617	0.999414		2949.24	-0.302075	0.263431	-1.14669	0.251508	0.999679		2589.84	-0.0513592	0.354368	-0.144932	0.884765	0.984478		2402.82	-0.572104	0.261679	-2.18628	0.0287949	0.525604
BDH1	5271.59	-0.0866784	0.145554	-0.595508	0.551504	0.930135		6321.34	0.0584877	0.104771	0.558242	0.576679	0.999414		6278.91	0.0335423	0.0664695	0.504627	0.613821	0.999679		6409.44	0.00338423	0.0491932	0.0687946	0.945153	0.991047		6016.95	0.10745	0.0791995	1.3567	0.174876	0.80686
BDH2	34.7763	0.429134	0.583065	0.735998	0.461732	0.913037		33.6335	0.0351852	0.380204	0.0925429	0.926267	0.999414		22.0892	-0.355171	0.402824	-0.881702	0.377938	0.999679		18.5462	-0.363706	0.396174	-0.918047	0.358594	0.8477		15.6198	-0.476542	0.526447	-0.905203	0.365358	0.897243
BDKRB2	7.63379	-0.470318	0.699066	-0.672781	0.501087	0.920566		7.64215	-0.592438	0.802132	-0.738579	0.460162	NA		7.73679	-0.616179	0.803154	-0.767199	0.442963	0.999679		9.62314	0.0971649	0.695524	0.1397	0.888897	0.984478		9.58507	-1.04467	0.559832	-1.86604	0.0620358	0.637771
BDNF	190.086	-0.345665	0.499613	-0.691866	0.489021	0.916598		658.026	0.165335	0.209519	0.789119	0.430042	0.999414		562.534	-0.220067	0.23082	-0.953413	0.340381	0.999679		423.629	-0.237099	0.224914	-1.05418	0.291802	0.815045		384.613	-0.422597	0.225873	-1.87094	0.0613527	0.637771
BECN1	1773.54	0.0265509	0.187708	0.141448	0.887516	0.9862		1640.93	-0.13062	0.131963	-0.989826	0.322259	0.999414		1619.39	-0.0819851	0.0796059	-1.02989	0.303063	0.999679		1831.52	0.0769107	0.113535	0.677421	0.498139	0.901703		1701.99	0.114659	0.108798	1.05387	0.291941	0.86932
BEGAIN	531.934	-0.301496	0.221755	-1.35959	0.17396	0.816459		945.22	-0.159344	0.190837	-0.834973	0.403733	0.999414		913.207	-0.0111386	0.145496	-0.076556	0.938977	0.999679		841.486	-0.398723	0.12778	-3.12038	0.00180617	0.113006		686.248	0.0308649	0.179291	0.17215	0.86332	0.986782
BEND2	355.295	0.281495	0.213747	1.31695	0.187854	0.822186		431.662	0.275283	0.189555	1.45225	0.146431	0.999414		375.049	0.139833	0.178598	0.782947	0.433658	0.999679		386.629	0.0981009	0.180726	0.542816	0.587256	0.928611		349.105	-0.0458046	0.144916	-0.316078	0.751944	0.975299
BEND3	235.664	-0.4488	0.265904	-1.68783	0.0914437	0.727435		407.332	-0.306868	0.188379	-1.62899	0.103315	0.999414		377.74	-0.295022	0.164453	-1.79396	0.0728198	0.880506		442.105	-0.0921859	0.178797	-0.515591	0.60614	0.934686		397.238	-0.330263	0.142048	-2.325	0.0200718	0.466778
BEND4	651.72	-0.334736	0.177383	-1.88708	0.0591495	0.660235		687.824	-0.0889655	0.173181	-0.513713	0.607453	0.999414		674.183	0.0664197	0.110325	0.602037	0.547149	0.999679		720.443	0.00532565	0.107676	0.04946	0.960553	0.9924		661.225	-0.162944	0.126192	-1.29124	0.196621	0.818909
BEND5	313.859	-0.0903597	0.16817	-0.537312	0.591052	0.941374		234.935	-0.164436	0.16792	-0.97925	0.327457	0.999414		208.727	0.0133189	0.172609	0.0771621	0.938495	0.999679		282.788	-0.0516556	0.14413	-0.358395	0.720048	0.954197		261.162	-0.00306159	0.137682	-0.0222367	0.982259	0.998473
BEND6	564.436	-0.0138485	0.391691	-0.0353558	0.971796	0.99814		479.174	-0.110014	0.191199	-0.57539	0.565027	0.999414		515.636	-0.110032	0.198871	-0.553283	0.58007	0.999679		413.048	0.213465	0.23988	0.889882	0.373529	0.854671		383.811	0.166091	0.205709	0.807407	0.419432	0.912143
BEND7	506.483	0.0592232	0.122772	0.482383	0.629534	0.947712		202.95	0.0769248	0.227529	0.338088	0.735297	0.999414		158.935	0.142951	0.171176	0.835108	0.403657	0.999679		148.633	-0.0727113	0.1686	-0.431265	0.666276	0.941625		134.245	0.0123693	0.139203	0.0888581	0.929195	0.994278
BEST3	4.30694	0.0760269	1.33515	0.0569425	0.954591	0.996903		9.34692	0.0841915	0.706907	0.119098	0.905197	NA		13.132	0.0293717	0.583806	0.0503108	0.959875	0.999679		7.18535	-0.407507	0.60267	-0.67617	0.498933	0.901703		6.57278	0.827664	0.785378	1.05384	0.291956	0.86932
BET1	144.83	0.22354	0.155195	1.44038	0.149761	0.798675		161.102	0.169444	0.201803	0.839648	0.401105	0.999414		133.399	0.305281	0.176327	1.73133	0.0833927	0.900379		143.523	-0.00681324	0.148373	-0.0459197	0.963374	0.992817		130.723	0.20713	0.150488	1.37639	0.1687	0.801177
BET1L	1090.14	0.023759	0.145532	0.163257	0.870316	0.98297		1155.02	0.188538	0.151605	1.24361	0.213643	0.999414		1027.87	-0.0338942	0.141864	-0.238921	0.811167	0.999679		983.686	-0.0856724	0.111941	-0.765338	0.44407	0.879629		890.7	0.0774117	0.114827	0.674161	0.500209	0.932302
BFAR	256.02	0.170071	0.214929	0.791287	0.428777	0.903175		169.604	-0.273565	0.17466	-1.56628	0.117284	0.999414		148.746	0.077933	0.200987	0.38775	0.698201	0.999679		211.13	0.125288	0.204883	0.61151	0.540862	0.917445		181.539	0.161299	0.21019	0.767396	0.442846	0.919063
BFSP1	4.06215	-1.00479	1.39413	-0.720728	0.471077	0.914723		68.7552	-1.73325	0.859459	-2.01668	0.0437288	0.999414		129.769	-0.535241	0.855311	-0.625785	0.531456	0.999679		88.7495	-0.103	0.621751	-0.165662	0.868423	0.982753		104.747	-0.234308	0.538709	-0.434942	0.663604	0.966407
BFSP2	37.4893	-0.798682	0.550692	-1.45032	0.146968	0.797552		17.2685	-0.512012	0.539506	-0.949039	0.342601	0.999414		24.7261	-1.25451	0.463883	-2.70437	0.00684341	0.452019		21.1512	-1.09374	0.465676	-2.34871	0.0188388	0.33268		20.7982	-0.540701	0.529222	-1.02169	0.306928	0.874339
BGLAP	4.87864	1.00707	0.800462	1.25811	0.208352	0.828635		4.11504	-0.573699	1.18588	-0.483774	0.628547	NA		4.06415	0.0888165	0.973385	0.091245	0.927298	0.999679		7.42891	-0.216717	0.84816	-0.255515	0.798325	0.97101		5.31846	-0.63294	0.852112	-0.74279	0.457609	0.922735
BHLHA15	7.77722	-0.145149	0.644972	-0.225046	0.821943	0.977138		10.6322	0.104534	0.558963	0.187013	0.85165	NA		11.872	-0.387193	0.496109	-0.78046	0.43512	0.999679		10.4562	0.045291	0.45415	0.099727	0.920561	0.988288		8.71976	-0.159835	0.609432	-0.262269	0.793114	0.979589
BHLHE22	63.9401	-0.521954	0.435968	-1.19723	0.231216	0.838126		753.691	0.288177	0.241624	1.19267	0.232998	0.999414		690.443	-0.0311552	0.228863	-0.136131	0.891718	0.999679		588.335	-0.292295	0.187662	-1.55756	0.119339	0.649269		514.807	-0.212202	0.194223	-1.09257	0.274583	0.859378
BHLHE23	41.1123	-0.503865	0.521812	-0.965606	0.334242	0.870875		153.002	-0.592135	0.351058	-1.68672	0.091658	0.999414		130.033	-0.62175	0.382667	-1.62478	0.10421	0.934068		96.1132	-0.630116	0.314305	-2.00479	0.0449857	0.471782		76.3524	-0.0907056	0.252891	-0.358675	0.719838	0.972542
BHLHE40	426.248	-0.491216	0.176053	-2.79015	0.00526832	0.382719		1221.51	-0.653862	0.228365	-2.86323	0.00419347	0.52507		1464.65	-0.422146	0.171176	-2.46615	0.0136572	0.585018		2946.45	-0.217377	0.151644	-1.43346	0.151725	0.695661		2841.63	-0.335104	0.157357	-2.12957	0.0332069	0.545341
BHLHE41	1738.59	-0.503061	0.157641	-3.19117	0.00141696	0.243315		434.306	-0.673596	0.266013	-2.53219	0.0113353	0.778662		349.271	-0.34833	0.34382	-1.01312	0.311004	0.999679		858.481	-0.529368	0.242633	-2.18177	0.0291268	0.395258		688.668	-0.0208699	0.227111	-0.0918929	0.926783	0.99407
BICC1	303.528	0.271081	0.299988	0.90364	0.366186	0.884273		423.26	0.104275	0.227412	0.458528	0.646573	0.999414		338.464	0.0700179	0.212147	0.330045	0.741366	0.999679		477.168	0.265774	0.206145	1.28926	0.197309	0.749951		422.917	0.0585505	0.169978	0.344459	0.730501	0.972846
BICD1	1795.5	-0.297229	0.310008	-0.958777	0.337671	0.871816		3096.41	-0.0363601	0.192806	-0.188584	0.850419	0.999414		3238.69	-0.0963612	0.163665	-0.588773	0.556014	0.999679		3146.45	0.0219199	0.230104	0.0952607	0.924108	0.988595		2855.09	-0.315083	0.162888	-1.93435	0.0530696	0.61829
BICD2	1303.2	0.587337	0.23461	2.50346	0.0122985	0.442729		1204.87	-0.0341187	0.127176	-0.268278	0.788485	0.999414		1146.89	-0.0285347	0.117451	-0.242951	0.808043	0.999679		1261.08	0.15413	0.130679	1.17945	0.238219	0.78182		1150.51	0.0136714	0.118667	0.115207	0.908281	0.992018
BICDL1	869.544	-0.05741	0.155035	-0.370304	0.711156	0.962025		1076.8	-0.283055	0.210458	-1.34495	0.178643	0.999414		1063.77	0.0357911	0.0949905	0.376786	0.706333	0.999679		1429.41	0.0200894	0.106753	0.188186	0.850731	0.979594		1296.63	0.0346249	0.0980641	0.353084	0.724025	0.972716
BICRAL	685.537	-0.0495353	0.205133	-0.241479	0.809184	0.975402		837.688	-0.0982501	0.163857	-0.599609	0.548767	0.999414		748.855	0.0387935	0.128658	0.301523	0.763016	0.999679		1007.33	0.02398	0.138138	0.173595	0.862184	0.980517		921.736	-0.191414	0.13106	-1.46051	0.14415	0.776421
BID	155.482	0.161362	0.283131	0.569918	0.568733	0.935835		190.129	-0.130245	0.244248	-0.533248	0.593862	0.999414		156.457	-0.0144677	0.237028	-0.0610381	0.951329	0.999679		163.371	-0.119566	0.205809	-0.580955	0.56127	0.921145		139.583	-0.00247323	0.208986	-0.0118344	0.990558	0.999035
BIN1	4621.14	-0.0787139	0.170219	-0.462426	0.643776	0.949632		6222.3	0.0932651	0.137903	0.676311	0.498843	0.999414		5477.08	0.00353541	0.106902	0.0330716	0.973617	0.999679		5137.97	0.0208066	0.120027	0.173349	0.862377	0.980517		4462.36	0.0524544	0.116858	0.448872	0.653524	0.965992
BIN2	30.5994	0.515212	0.547599	0.940857	0.346778	0.875267		17.894	0.266215	0.473489	0.562242	0.573951	0.999414		15.6435	-0.392031	0.48399	-0.809999	0.417941	0.999679		18.4513	0.0391265	0.396434	0.0986962	0.92138	0.988518		13.6726	0.0735229	0.477445	0.153992	0.877616	0.988484
BIN3	563.094	0.327614	0.194778	1.68199	0.0925714	0.728451		617.117	0.46659	0.21605	2.15964	0.0308006	0.979139		553.995	0.202182	0.206587	0.978675	0.327741	0.999679		492.972	0.0309958	0.176998	0.17512	0.860986	0.980472		427.026	0.139877	0.146085	0.957508	0.338311	0.887471
BIRC2	2100.12	0.384543	0.19643	1.95766	0.0502694	0.636314		2058.8	0.0802338	0.160782	0.499022	0.617764	0.999414		1974.12	0.118093	0.119528	0.987991	0.323157	0.999679		1734.83	0.0115166	0.0923777	0.124669	0.900786	0.986405		1552.87	-0.0051708	0.0831029	-0.0622216	0.950386	0.996846
BIRC6	2187.46	-0.05457	0.244726	-0.222984	0.823548	0.977666		2542.75	-0.181646	0.159601	-1.13812	0.25507	0.999414		2573.36	-0.0300032	0.123145	-0.24364	0.807509	0.999679		3258.71	0.185967	0.183235	1.01491	0.310149	0.824779		2948.95	-0.063995	0.14808	-0.432166	0.665621	0.966407
BIRC7	7.90956	-0.633326	0.990303	-0.639527	0.52248	0.923542		36.6769	-1.37185	0.619256	-2.21531	0.0267386	0.936222		64.2627	1.01203	0.596895	1.69549	0.089982	0.914846		107.231	-1.20362	0.498653	-2.41375	0.0157893	0.303214		77.3068	0.271096	0.561591	0.482728	0.629289	0.962406
BIVM	1204.6	-0.2903	0.240205	-1.20855	0.226836	0.838126		1263.3	0.04481	0.190474	0.235255	0.81401	0.999414		1189.06	-0.0189329	0.199601	-0.094854	0.924431	0.999679		1237.72	0.00223216	0.182097	0.0122581	0.99022	0.999111		1120.29	-0.25557	0.240317	-1.06347	0.287567	0.867586
BLCAP	871.997	-0.254486	0.159613	-1.59439	0.110848	0.754341		923.625	0.00304958	0.179851	0.0169561	0.986472	0.999884		828.383	-0.0626277	0.119854	-0.522532	0.6013	0.999679		858.971	-0.104288	0.160429	-0.650055	0.515657	0.907721		810.143	-0.0333735	0.104963	-0.317956	0.750518	0.975299
BLM	191.133	0.359868	0.298009	1.20757	0.227211	0.838126		163.84	-0.304937	0.318289	-0.95805	0.338038	0.999414		156.316	-0.0258331	0.260318	-0.099237	0.92095	0.999679		210.141	-0.134106	0.243577	-0.55057	0.581928	0.926423		192.56	0.097751	0.262229	0.372769	0.70932	0.970556
BLMH	1163.41	-0.189537	0.141139	-1.34291	0.1793	0.818792		1537.91	0.0447279	0.120074	0.372504	0.709518	0.999414		1513.37	-0.0205017	0.0746239	-0.274734	0.783521	0.999679		1470.53	-0.00824354	0.0804188	-0.102508	0.918354	0.987849		1406.1	0.0913394	0.0851324	1.07291	0.283312	0.863533
BLNK	181.189	0.390505	0.301709	1.29431	0.195558	0.825003		195.242	-0.296379	0.404057	-0.733507	0.463249	0.999414		166.765	0.628848	0.348805	1.80286	0.0714096	0.875178		308.653	0.0424168	0.294117	0.144218	0.885329	0.984478		217.893	0.364744	0.2253	1.61893	0.105463	0.729247
BLOC1S1	873.5	-0.0207526	0.212739	-0.0975497	0.92229	0.991821		809.104	0.174338	0.233627	0.746223	0.455533	0.999414		711.077	0.0211969	0.190256	0.111412	0.911289	0.999679		695.95	-0.0831546	0.246219	-0.337727	0.735569	0.957848		620.096	-0.0638808	0.160255	-0.39862	0.690173	0.967317
BLOC1S2	609.302	-0.186736	0.199987	-0.933739	0.350439	0.876761		703.221	-0.113121	0.125989	-0.89787	0.369255	0.999414		647.634	-0.0796683	0.138623	-0.574711	0.565487	0.999679		652.278	-0.000284302	0.122625	-0.00231847	0.99815	0.999967		594.755	0.0698149	0.132373	0.527412	0.597908	0.953699
BLOC1S3	653.155	0.363059	0.214509	1.69251	0.0905487	0.727435		645.244	0.187177	0.244641	0.765108	0.444207	0.999414		644.819	0.3273	0.163	2.00797	0.0446466	0.818608		671.431	0.301441	0.171183	1.76093	0.0782507	0.574967		641.047	0.41361	0.176518	2.34317	0.0191207	0.458591
BLOC1S4	290.188	0.221388	0.267095	0.828873	0.407176	0.897846		350.303	-0.328154	0.130196	-2.52045	0.0117204	0.778662		374.619	0.18056	0.136827	1.31962	0.186961	0.989271		442.119	-0.101572	0.105317	-0.964443	0.334824	0.836073		395.717	0.0936061	0.149012	0.628177	0.529888	0.940165
BLOC1S5	511.204	0.251152	0.212116	1.18403	0.236401	0.838471		542.047	0.103414	0.238933	0.432816	0.665148	0.999414		458.876	0.130848	0.188661	0.693561	0.487958	0.999679		503.384	0.0312841	0.114284	0.273739	0.784285	0.96846		452.577	-0.00926767	0.152028	-0.0609602	0.951391	0.996846
BLOC1S6	687.68	0.0399628	0.232391	0.171963	0.863466	0.982542		825.002	-0.00630468	0.208644	-0.0302174	0.975894	0.999884		667.875	0.225865	0.167237	1.35057	0.176835	0.985091		762.33	0.283973	0.133863	2.12136	0.0338914	0.42456		674.461	0.138112	0.223912	0.616812	0.537359	0.941537
BLVRB	133.124	1.26585	0.287429	4.40404	1.06e-05	0.0110707		296.5	1.41854	0.413055	3.43426	0.00059418	0.219716		305.61	0.840002	0.448418	1.87326	0.061033	0.862288		168.512	0.958708	0.435797	2.19989	0.0278144	0.389427		135.613	0.778264	0.400177	1.9448	0.051799	0.6142
BLZF1	849.99	-0.508576	0.353451	-1.43889	0.150183	0.79938		933.35	-0.779055	0.253474	-3.0735	0.00211561	0.406009		870.768	-0.410218	0.220991	-1.85626	0.0634161	0.863048		1215.18	-0.511725	0.270779	-1.88983	0.058781	0.517267		1089.02	-0.669945	0.276141	-2.4261	0.0152622	0.417878
BMERB1	4289.76	-0.390362	0.277167	-1.4084	0.159013	0.801565		8283.14	-0.0820202	0.179252	-0.45757	0.647262	0.999414		9002.35	-0.543357	0.224984	-2.41509	0.0157314	0.614888		7243.55	0.305744	0.172412	1.77333	0.0761736	0.567739		7654.17	-0.517166	0.135284	-3.8228	0.000131943	0.0455034
BMF	60.4387	0.53682	0.358988	1.49537	0.134817	0.783831		108.651	0.453021	0.314719	1.43945	0.150024	0.999414		113.074	0.130231	0.261514	0.497986	0.618494	0.999679		72.185	-0.0967596	0.295405	-0.327548	0.743253	0.961606		54.3132	0.0575221	0.356003	0.161578	0.871638	0.987257
BMI1	721.358	-0.0490766	0.115436	-0.425141	0.670734	0.951445		960.251	-0.163579	0.159269	-1.02706	0.304392	0.999414		891.893	0.106986	0.103539	1.0333	0.301463	0.999679		1177.53	-0.0371749	0.0987047	-0.376628	0.70645	0.950699		1071.45	-0.0515066	0.0982353	-0.524319	0.600057	0.954268
BMP1	179.789	0.680556	0.404124	1.68403	0.0921759	0.728188		258.243	-2.22239	0.740933	-2.99945	0.00270466	0.473715		131.282	0.345343	0.381911	0.90425	0.365863	0.999679		99.188	-0.608892	0.239131	-2.54627	0.0108881	0.25238		86.067	-0.108397	0.262543	-0.412874	0.679699	0.966578
BMP2	63.4725	-0.0792289	0.360705	-0.21965	0.826144	0.977783		83.1035	0.789547	0.392816	2.00997	0.0444346	0.999414		43.0708	0.0901033	0.293227	0.307282	0.758629	0.999679		45.4295	0.515839	0.268156	1.92365	0.0543985	0.50306		50.4912	0.274415	0.269636	1.01772	0.308809	0.874362
BMP2K	1034.54	0.409997	0.252248	1.62537	0.104084	0.744272		1150.6	0.0671476	0.130769	0.513481	0.607615	0.999414		1101.53	-0.173387	0.122351	-1.41713	0.156446	0.968953		931.109	-0.193827	0.132923	-1.45819	0.144787	0.687367		858.825	-0.217218	0.12129	-1.7909	0.07331	0.666038
BMP3	110.961	1.73619	0.842249	2.06138	0.0392672	0.598574		455.148	0.00414589	0.460505	0.00900291	0.992817	0.999884		371.047	0.21283	0.536077	0.397013	0.691358	0.999679		231.169	-1.24275	0.689159	-1.80328	0.0713439	0.555255		134.252	0.210966	0.554305	0.380595	0.703504	0.969737
BMP4	94.3555	0.345775	0.415248	0.832695	0.405017	0.897757		111.579	-0.302194	0.468116	-0.645553	0.518569	0.999414		72.915	0.306925	0.337942	0.908219	0.363763	0.999679		57.3574	-0.801033	0.334033	-2.39807	0.0164819	0.305545		45.5745	-0.0680379	0.334083	-0.203656	0.838623	0.985523
BMP6	113.371	0.832884	0.383722	2.17054	0.0299661	0.563064		95.329	-0.0477705	0.335942	-0.142199	0.886923	0.999414		101.571	0.251026	0.223484	1.12324	0.261335	0.999679		139.395	-0.0968967	0.287233	-0.337346	0.735856	0.957995		149.802	-0.367669	0.304706	-1.20664	0.227572	0.838186
BMP7	516.004	-0.0902989	0.255088	-0.353991	0.723345	0.962813		710.418	0.772857	0.313984	2.46146	0.0138375	0.833386		576.471	0.217688	0.292531	0.744154	0.456783	0.999679		275.747	-0.921928	0.31029	-2.97118	0.00296659	0.138102		179.284	0.194931	0.414394	0.4704	0.638069	0.964717
BMPER	506.553	0.0143816	0.147623	0.0974213	0.922392	0.991821		463.331	0.119963	0.197714	0.606749	0.544017	0.999414		447.125	0.187605	0.158431	1.18414	0.236356	0.999679		683.686	0.121937	0.136641	0.892388	0.372185	0.854621		663.812	-0.0870595	0.13523	-0.643789	0.519712	0.937342
BMPR1A	662.212	0.166915	0.253892	0.657426	0.510907	0.923217		1145.25	0.114048	0.209119	0.545372	0.585498	0.999414		1101.48	0.0607819	0.213804	0.284288	0.77619	0.999679		939.367	0.164534	0.222807	0.738457	0.460237	0.886862		813.233	-0.033236	0.192734	-0.172445	0.863088	0.986706
BMPR1B	73.9416	0.753256	0.484378	1.5551	0.119923	0.768876		57.1035	0.0780278	0.332019	0.23501	0.814201	0.999414		44.8498	-0.223767	0.323657	-0.69137	0.489333	0.999679		30.9122	-0.197097	0.321753	-0.612572	0.540159	0.917445		28.7364	0.218078	0.316811	0.688353	0.49123	0.930565
BMPR2	3482.43	-0.184061	0.236365	-0.778716	0.436147	0.906256		5160.49	0.110793	0.17545	0.631483	0.527725	0.999414		5223.42	0.0398513	0.142817	0.279037	0.780216	0.999679		5981.68	0.192966	0.198364	0.972785	0.33066	0.833673		5517.47	-0.167297	0.148275	-1.12829	0.259198	0.850647
BMS1	840.167	-0.0236436	0.139776	-0.169153	0.865676	0.982542		928.84	-0.0628269	0.13892	-0.452252	0.651087	0.999414		892.391	-0.018468	0.12955	-0.142556	0.886641	0.999679		955.355	0.206131	0.113816	1.81108	0.0701278	0.551931		868.735	0.108787	0.103795	1.04809	0.294597	0.87169
BMT2	264.336	-0.191543	0.230316	-0.831652	0.405605	0.897846		554.238	0.125678	0.240958	0.521577	0.601965	0.999414		464.53	-0.0984851	0.191122	-0.515301	0.606343	0.999679		443.56	0.306985	0.20313	1.51127	0.130719	0.668532		400.102	0.0302438	0.250905	0.120539	0.904056	0.992018
BNC1	26.9877	-0.245576	0.425081	-0.577716	0.563456	0.932804		33.6183	-0.777427	0.571059	-1.36138	0.173394	0.999414		26.9781	-0.202682	0.440751	-0.459855	0.64562	0.999679		36.471	0.0814037	0.360309	0.225927	0.821258	0.975159		34.2078	-0.0583624	0.360525	-0.161882	0.871399	0.987257
BNC2	28.3421	0.362009	0.774807	0.467224	0.64034	0.949612		22.5349	-0.314852	0.56061	-0.561624	0.574372	0.999414		17.4323	-0.200571	0.682599	-0.293834	0.768885	0.999679		11.2941	-0.158869	0.900089	-0.176504	0.859898	0.980251		6.97392	-0.239751	0.613073	-0.391065	0.695749	0.968545
BNIP1	535.616	-0.0646018	0.196366	-0.328987	0.742166	0.967483		485.496	0.101041	0.196187	0.515023	0.606537	0.999414		456.143	0.0405539	0.123987	0.32708	0.743607	0.999679		411.683	-0.0890823	0.176702	-0.504139	0.614163	0.935702		365.742	0.0916741	0.115284	0.7952	0.426497	0.914551
BNIP2	362.31	0.166235	0.170887	0.972775	0.330665	0.870812		343.359	-0.206208	0.167614	-1.23026	0.218602	0.999414		316.795	-0.0552337	0.153514	-0.359796	0.718999	0.999679		388.517	0.0124092	0.149961	0.0827491	0.934051	0.990096		351.006	0.0340021	0.130978	0.259601	0.795171	0.979589
BNIP3	4878.59	-0.123755	0.154438	-0.801324	0.422944	0.902915		4653.69	0.0495741	0.161199	0.307532	0.758438	0.999414		4378.81	0.0341889	0.114432	0.298771	0.765115	0.999679		4455.1	-0.154087	0.142674	-1.07999	0.280147	0.807183		3987.5	0.0543772	0.120553	0.451066	0.651942	0.965898
BNIP3L	2418.2	-0.0397042	0.13278	-0.299022	0.764923	0.970118		3962.16	-0.0763647	0.145309	-0.525532	0.599214	0.999414		3863.41	0.00146393	0.116806	0.012533	0.99	0.999679		4310.58	-0.0486949	0.125866	-0.386879	0.698846	0.948595		3748.52	-0.0760099	0.106367	-0.714598	0.474858	0.927709
BOC	268.867	0.940275	0.266495	3.52831	0.000418222	0.131184		226.615	0.154198	0.220149	0.700423	0.483663	0.999414		166.017	0.350107	0.256569	1.36457	0.172387	0.983811		215.815	0.586969	0.141839	4.13827	3.5e-05	0.0106021		213.458	0.533966	0.26036	2.05088	0.0402789	0.578953
BOD1	479.57	-0.00245121	0.195392	-0.0125451	0.989991	0.999445		485.174	0.105858	0.197408	0.536241	0.591792	0.999414		477.164	0.147581	0.175214	0.842288	0.399627	0.999679		489.362	0.0313887	0.177183	0.177155	0.859387	0.980251		453.827	0.379396	0.167394	2.26648	0.0234218	0.495575
BOD1L1	1236.14	0.08315	0.202824	0.409962	0.681834	0.954886		1263.88	-0.326917	0.230116	-1.42066	0.155416	0.999414		1317.12	-0.014858	0.147962	-0.100418	0.920013	0.999679		1536.73	0.0877787	0.195612	0.448738	0.65362	0.938675		1405.89	-0.0488567	0.183785	-0.265836	0.790365	0.979221
BOK	687.043	-0.275129	0.335416	-0.820263	0.412066	0.899471		3822.53	0.405285	0.276989	1.46318	0.143417	0.999414		4301.57	-0.103822	0.244713	-0.42426	0.671376	0.999679		2010.99	-0.415148	0.244096	-1.70076	0.0889881	0.595992		1475.46	0.550657	0.261916	2.10242	0.0355165	0.555443
BOLA1	1078.44	-0.0975751	0.264897	-0.368351	0.712611	0.962383		1202.83	-0.232095	0.216667	-1.07121	0.284077	0.999414		1013.86	-0.347873	0.207717	-1.67475	0.0939836	0.915649		878.742	-0.539877	0.299808	-1.80074	0.0717433	0.556222		773.948	-0.211406	0.202184	-1.04561	0.29574	0.87206
BOLA2B	438.844	-0.2864	0.191732	-1.49375	0.135241	0.785029		497.279	0.0513937	0.191398	0.268518	0.788301	0.999414		468.054	-0.0956323	0.185781	-0.514758	0.606722	0.999679		423.447	-0.118404	0.237358	-0.49884	0.617892	0.935702		379.001	0.222293	0.199818	1.11248	0.265933	0.853787
BOLA3	484.695	-0.178119	0.220506	-0.807773	0.419221	0.902915		408.55	0.143172	0.24798	0.577354	0.5637	0.999414		366.342	0.0565334	0.155592	0.363343	0.716348	0.999679		356.558	-0.216832	0.200133	-1.08344	0.278615	0.807183		319.527	0.196295	0.208482	0.941544	0.346426	0.890374
BOP1	817.567	-0.0756697	0.227921	-0.331999	0.73989	0.966988		863.837	0.19688	0.20483	0.961187	0.336458	0.999414		821.74	0.0841727	0.175795	0.478812	0.632073	0.999679		806.405	0.0391112	0.146185	0.267546	0.789048	0.970531		745.046	0.109735	0.182061	0.602739	0.546682	0.945286
BORA	152.687	-0.0794456	0.300551	-0.264334	0.791523	0.973953		184.612	-0.343618	0.275758	-1.24608	0.212734	0.999414		171.923	0.0529741	0.159728	0.331653	0.740151	0.999679		237.306	0.344931	0.159396	2.16398	0.0304656	0.405289		217.773	0.00362532	0.19367	0.0187191	0.985065	0.998801
BORCS5	930.943	-0.277085	0.196018	-1.41357	0.157488	0.801461		1027.61	0.102266	0.134743	0.758974	0.447868	0.999414		1029.73	-0.138845	0.102159	-1.35911	0.174113	0.985091		1068.59	-0.0452264	0.128967	-0.350682	0.725827	0.955714		985.179	-0.224824	0.0993534	-2.26287	0.0236438	0.495575
BORCS6	861.427	0.295514	0.156951	1.88284	0.0597214	0.662127		1035.41	0.382685	0.107567	3.55763	0.000374217	0.178228		938.724	0.0808533	0.131937	0.612819	0.539996	0.999679		652.84	0.0114959	0.139393	0.0824707	0.934272	0.990096		587.577	0.0772799	0.132242	0.584383	0.558963	0.94715
BORCS7	1155.14	-0.0344312	0.149919	-0.229666	0.818352	0.976758		1168.45	0.135678	0.146447	0.926463	0.354205	0.999414		1167.97	-0.0264934	0.101604	-0.260752	0.794284	0.999679		1103.06	0.0251255	0.12441	0.201958	0.83995	0.978201		1020.21	0.151005	0.145844	1.03539	0.300488	0.873171
BORCS8	553.085	-0.293663	0.188864	-1.55489	0.119972	0.768876		708.778	-0.299911	0.235999	-1.27081	0.203796	0.999414		690.025	-0.266102	0.237239	-1.12166	0.262006	0.999679		642.843	-0.243141	0.214324	-1.13446	0.256603	0.79001		589.483	-0.0289993	0.209714	-0.13828	0.890019	0.989743
BPGM	555.643	0.0787734	0.141088	0.558327	0.576621	0.936925		711.586	0.0857531	0.186593	0.459572	0.645824	0.999414		648.683	0.151373	0.190966	0.79267	0.42797	0.999679		1005.83	0.345546	0.173888	1.98718	0.0469021	0.479449		1010.58	-0.082084	0.142344	-0.576661	0.564168	0.947187
BPHL	347.926	0.241399	0.300066	0.804488	0.421115	0.902915		503.226	-0.0111757	0.196558	-0.0568574	0.954659	0.999414		493.036	0.0331943	0.210241	0.157887	0.874546	0.999679		290.045	-0.094114	0.20313	-0.46332	0.643135	0.937908		259.201	0.0107848	0.227871	0.0473288	0.962251	0.996931
BPI	22.9638	0.763676	0.612212	1.2474	0.212249	0.82884		21.2758	0.00706738	0.701545	0.010074	0.991962	0.999884		13.9504	-0.0165321	0.614362	-0.0269095	0.978532	0.999679		18.6037	-0.370876	0.658056	-0.563593	0.573031	0.925149		17.5609	0.174294	0.673691	0.258715	0.795855	0.979589
BPNT1	636.397	-0.0342705	0.142031	-0.241288	0.809332	0.975402		581.646	0.0814287	0.155698	0.522991	0.600981	0.999414		554.495	-0.103063	0.125524	-0.821063	0.41161	0.999679		601.438	-0.068871	0.147307	-0.467533	0.640119	0.937908		550.464	0.162336	0.160128	1.01379	0.310682	0.874362
BPNT2	1584.66	-0.259678	0.175185	-1.4823	0.13826	0.785965		2109.86	0.070662	0.123692	0.571274	0.567814	0.999414		2051.03	-0.0971799	0.120546	-0.806165	0.420148	0.999679		2151.8	0.154009	0.13332	1.15518	0.248017	0.785503		1976.55	-0.0413404	0.121013	-0.341618	0.732638	0.973691
BPTF	2059.7	0.0125546	0.201772	0.0622218	0.950386	0.996425		2292.46	-0.399438	0.274213	-1.45667	0.145208	0.999414		2286.61	-0.0283238	0.0983192	-0.288079	0.773286	0.999679		3008.9	0.105413	0.157292	0.67017	0.502749	0.902646		2708.42	-0.116484	0.136705	-0.852083	0.394168	0.906109
BRAF	549.389	-0.29321	0.41759	-0.702149	0.482586	0.916566		1029.32	0.0864957	0.301034	0.287329	0.77386	0.999414		1073.02	-0.308275	0.309369	-0.996464	0.319025	0.999679		911.239	0.0567846	0.353153	0.160793	0.872256	0.983321		827.375	-0.344175	0.276783	-1.24348	0.21369	0.832124
BRAP	804.509	-0.0206823	0.123254	-0.167802	0.866739	0.982542		623.813	0.0831541	0.106398	0.781538	0.434486	0.999414		611.307	0.0720647	0.111168	0.648252	0.516822	0.999679		640.828	-0.0202426	0.0754968	-0.268125	0.788603	0.970531		594.744	-0.0504659	0.0869808	-0.580196	0.561783	0.947157
BRAT1	312.779	-0.104013	0.147737	-0.704036	0.48141	0.916566		295.661	-0.10165	0.184706	-0.550332	0.582092	0.999414		287.146	0.13167	0.13576	0.969872	0.33211	0.999679		341.905	-0.11327	0.163691	-0.691973	0.488954	0.897611		304.384	-0.0331405	0.160861	-0.206019	0.836776	0.985523
BRCA1	40.2429	0.167922	0.355366	0.472532	0.636547	0.948978		28.4354	-0.553499	0.465491	-1.18906	0.234414	0.999414		27.731	-0.328317	0.400802	-0.819151	0.4127	0.999679		36.6954	0.181254	0.375457	0.482755	0.62927	0.937147		34.6353	-0.361829	0.334944	-1.08027	0.280022	0.863397
BRCA2	145.489	0.0772085	0.273447	0.282353	0.777673	0.971152		147.695	-0.318344	0.353642	-0.900187	0.368021	0.999414		129.951	0.0866805	0.222439	0.389682	0.696771	0.999679		166.255	0.24354	0.230139	1.05823	0.28995	0.812937		143.357	0.0166228	0.260505	0.0638097	0.949122	0.996846
BRCC3	707.283	-0.0559292	0.129747	-0.431065	0.666421	0.951445		707.093	0.0210365	0.135104	0.155706	0.876265	0.999414		669.209	0.0728834	0.118739	0.613813	0.539339	0.999679		664.723	-0.0338795	0.147553	-0.229609	0.818396	0.974887		621.005	0.114096	0.133428	0.855115	0.392488	0.906109
BRD1	925.661	-0.0960044	0.325905	-0.294578	0.768316	0.970118		1107.77	-0.237539	0.202074	-1.17551	0.239791	0.999414		1069.72	-0.119297	0.207793	-0.574115	0.56589	0.999679		1461.47	0.027998	0.222077	0.126073	0.899674	0.986394		1297.33	-0.0931192	0.184121	-0.505749	0.613033	0.956827
BRD3	585.652	0.117455	0.111883	1.0498	0.293808	0.85705		715.064	0.0237047	0.181848	0.130355	0.896286	0.999414		673.169	0.00387263	0.148709	0.0260417	0.979224	0.999679		830.138	0.0596115	0.11861	0.502584	0.615257	0.935702		746.996	-0.0361048	0.128206	-0.281616	0.778238	0.978571
BRD3OS	3460.34	-0.212097	0.183048	-1.1587	0.24658	0.844918		3012.61	-0.0326698	0.137154	-0.238197	0.811728	0.999414		2921.49	-0.0602607	0.099014	-0.608608	0.542784	0.999679		3509.36	-0.0827542	0.0937015	-0.883168	0.377145	0.85575		3279.51	-0.0918535	0.0952497	-0.964344	0.334874	0.886347
BRD4	1315.01	0.430568	0.164974	2.60992	0.00905647	0.394205		1262.55	0.105637	0.204768	0.515885	0.605935	0.999414		1206.77	0.290098	0.135858	2.1353	0.0327365	0.777061		1505.24	0.249853	0.140986	1.77219	0.0763636	0.568362		1380.66	0.230639	0.128919	1.78902	0.0736116	0.666576
BRD7	1262.89	0.0378478	0.0917763	0.412392	0.680052	0.954145		1028.13	-0.196331	0.136825	-1.4349	0.151315	0.999414		996.305	-0.0664072	0.0763469	-0.869808	0.384405	0.999679		1062.57	0.0950849	0.101899	0.933133	0.350751	0.84309		963.696	-0.0200364	0.105609	-0.189721	0.849527	0.985842
BRD8	1340.58	0.0852764	0.119388	0.71428	0.475054	0.915514		1170.36	0.060167	0.125841	0.47812	0.632565	0.999414		1107.28	0.103258	0.104315	0.989872	0.322237	0.999679		1257.05	0.189709	0.126545	1.49915	0.133835	0.672408		1134.95	0.17689	0.110075	1.60699	0.108056	0.730964
BRD9	757.806	-0.12996	0.157093	-0.82728	0.408078	0.897846		1026.37	-0.224495	0.150707	-1.48962	0.136325	0.999414		991.495	-0.0368792	0.0991526	-0.371944	0.709935	0.999679		1221.89	0.0717108	0.0973369	0.736728	0.461288	0.886862		1109.59	-0.0157926	0.113371	-0.1393	0.889213	0.989619
BRF1	826.456	-0.0455428	0.164475	-0.276898	0.781859	0.972292		1318.95	-0.120202	0.147581	-0.81448	0.41537	0.999414		1299.45	0.0525083	0.11157	0.470633	0.637903	0.999679		1619.38	0.18709	0.13215	1.41574	0.156853	0.699167		1474.12	-0.0223368	0.123323	-0.181124	0.85627	0.986009
BRF2	278.299	0.132524	0.195983	0.676201	0.498913	0.919759		228.451	0.0917917	0.261004	0.351686	0.725073	0.999414		214.006	-0.163548	0.27762	-0.589108	0.555789	0.999679		226.372	-0.159854	0.328724	-0.486287	0.626764	0.936781		204.366	0.0389937	0.285197	0.136726	0.891248	0.989743
BRI3	1127	-0.0955932	0.170596	-0.560347	0.575243	0.936144		1367.2	0.0689727	0.130877	0.527004	0.598191	0.999414		1249.64	-0.047722	0.111699	-0.427237	0.669207	0.999679		1211.66	-0.134047	0.152944	-0.876444	0.380789	0.856151		1091.16	0.107875	0.141636	0.761641	0.446275	0.919301
BRI3BP	3599.66	-0.10469	0.144275	-0.725627	0.468068	0.914723		6547.03	0.0874916	0.109803	0.796805	0.425564	0.999414		6231.48	0.0214845	0.0609327	0.352594	0.724393	0.999679		7584.02	0.00102473	0.105048	0.00975483	0.992217	0.999408		6850.3	-0.0441601	0.0894986	-0.493416	0.621718	0.960762
BRINP1	4589.7	-0.151132	0.172308	-0.877106	0.380429	0.888669		5968.44	0.0183813	0.14332	0.128254	0.897948	0.999414		7201.87	-0.145902	0.137292	-1.06271	0.287912	0.999679		7318.75	0.218016	0.11441	1.90557	0.0567063	0.511987		7657.41	-0.0470761	0.1601	-0.294041	0.768726	0.977541
BRINP2	1172.2	-0.404117	0.220178	-1.83541	0.0664448	0.676584		850.166	-0.362177	0.236928	-1.52863	0.126355	0.999414		848.823	-0.274313	0.139455	-1.96704	0.0491785	0.827646		1021.85	-0.55281	0.200665	-2.75489	0.00587125	0.193498		759.208	0.0472278	0.218396	0.216249	0.828794	0.985523
BRIP1	192.305	0.187575	0.246248	0.761733	0.446219	0.910851		156.76	-0.0624203	0.209544	-0.297886	0.76579	0.999414		145.838	-0.278102	0.215544	-1.29024	0.196969	0.993007		167.569	0.00216588	0.22473	0.00963771	0.99231	0.999408		154.511	-0.0610096	0.228768	-0.266688	0.789709	0.979221
BRIX1	324.831	-0.0241137	0.193187	-0.12482	0.900666	0.988691		370.531	-0.163619	0.140958	-1.16076	0.245738	0.999414		344.311	0.0544118	0.148469	0.366486	0.714003	0.999679		387.5	0.108324	0.13871	0.780934	0.434841	0.874485		361.367	0.018907	0.135008	0.140044	0.888626	0.989619
BRK1	4581.52	-0.153143	0.143857	-1.06455	0.28708	0.854549		4609.29	0.169335	0.185651	0.912115	0.361708	0.999414		4672.94	-0.0922241	0.153497	-0.60082	0.54796	0.999679		3858.59	-0.0546267	0.137733	-0.396612	0.691653	0.947383		3670.65	0.0779347	0.156357	0.498442	0.618173	0.959539
BRMS1L	1110.59	-0.167428	0.169095	-0.990144	0.322104	0.868749		1472.28	-0.0105344	0.20045	-0.0525536	0.958088	0.999414		1419.94	0.182475	0.139849	1.3048	0.191961	0.99079		1757.54	0.142244	0.143168	0.993543	0.320445	0.829197		1568.99	0.0913755	0.127931	0.714257	0.475068	0.927709
BROX	1925.5	-0.121973	0.145018	-0.841091	0.400297	0.895992		2698.36	-0.0944298	0.128051	-0.737436	0.460857	0.999414		2546.02	-0.0831363	0.108861	-0.763689	0.445052	0.999679		2535.73	-0.015221	0.11672	-0.130406	0.896245	0.985884		2213.48	-0.144362	0.0842212	-1.71408	0.0865144	0.687071
BRPF1	833.923	0.0576649	0.0998247	0.577661	0.563493	0.932804		1043.74	0.00389195	0.110105	0.0353476	0.971803	0.999414		1021.03	-0.0128136	0.112499	-0.1139	0.909317	0.999679		1214.98	-0.0530649	0.104824	-0.506228	0.612697	0.935702		1104.09	0.0439767	0.0839667	0.52374	0.600459	0.954268
BRPF3	1238.24	-0.316187	0.228684	-1.38263	0.166777	0.811456		1469.67	-0.0167172	0.169569	-0.0985863	0.921467	0.999414		1245.66	-0.406846	0.177588	-2.29096	0.021966	0.700169		1301.53	-0.102533	0.0992719	-1.03285	0.301674	0.820776		1206.1	-0.234074	0.118481	-1.97563	0.0481966	0.605209
BRSK2	1839.25	-0.0184097	0.226936	-0.0811229	0.935344	0.994327		2972.04	-0.0396391	0.130389	-0.304006	0.761123	0.999414		2949.24	0.0752301	0.0729061	1.03188	0.30213	0.999679		3412.53	0.243039	0.122657	1.98144	0.0475414	0.48146		3156.58	0.0997923	0.130487	0.764766	0.444411	0.919063
BRWD1	691.554	0.00696115	0.151704	0.0458864	0.963401	0.997009		699.187	-0.301816	0.18096	-1.66785	0.0953447	0.999414		698.968	-0.0123023	0.104107	-0.11817	0.905933	0.999679		940.816	0.119165	0.139725	0.852849	0.393743	0.860379		883.022	-0.00332436	0.127301	-0.0261142	0.979166	0.998447
BRWD3	904.05	0.0179206	0.227301	0.0788408	0.937159	0.994392		953.434	-0.16273	0.172181	-0.945114	0.344601	0.999414		917.56	0.0943102	0.158368	0.595512	0.551501	0.999679		1151.09	0.0864073	0.184883	0.467361	0.640241	0.937908		1025.68	-0.125724	0.169921	-0.739898	0.459362	0.922735
BSCL2	1971.17	-0.0353157	0.24671	-0.143147	0.886174	0.9862		1669.83	0.346733	0.257412	1.347	0.177982	0.999414		1474.45	0.108402	0.216818	0.499969	0.617097	0.999679		1392.35	0.0112068	0.212947	0.0526274	0.958029	0.991658		1312.93	0.141174	0.200214	0.705115	0.480739	0.928575
BSDC1	2199.65	0.111432	0.137771	0.808822	0.418617	0.902915		2027.47	0.151936	0.132378	1.14774	0.251075	0.999414		1916.94	0.0521957	0.106094	0.491977	0.622736	0.999679		2028.03	-0.000998902	0.122711	-0.00814026	0.993505	0.999903		1852.77	0.0349332	0.104305	0.334914	0.73769	0.974263
BSG	4278.17	0.244148	0.209681	1.16438	0.244271	0.843639		4283.57	0.497739	0.242375	2.05358	0.0400159	0.999414		3247.76	0.0268057	0.0740419	0.362034	0.717327	0.999679		3232.62	-0.0924067	0.112858	-0.818786	0.412909	0.865474		2889.04	0.141844	0.104172	1.36164	0.173312	0.806209
BSN	6304.41	-0.15872	0.288478	-0.550196	0.582185	0.938124		22425.4	-4.51e-05	0.202702	-0.000222679	0.999822	0.999991		24888	-0.116373	0.149696	-0.777393	0.436927	0.999679		28051.8	0.111759	0.108288	1.03205	0.302048	0.820981		27982.9	-0.159738	0.157665	-1.01315	0.310987	0.874362
BSPRY	80.4242	-0.753634	0.364553	-2.06728	0.0387074	0.597324		68.5465	-0.413772	0.528476	-0.782954	0.433654	0.999414		51.8252	-0.576251	0.462135	-1.24693	0.212422	0.999679		27.7293	-0.560118	0.585986	-0.955855	0.339145	0.837425		26.2734	-0.645284	0.524496	-1.23029	0.218587	0.833657
BTAF1	936.054	0.0175103	0.23032	0.0760259	0.939399	0.994973		1128.93	-0.0797342	0.17319	-0.460386	0.645239	0.999414		1129.46	-0.0411598	0.126206	-0.326132	0.744324	0.999679		1458.85	0.172511	0.190737	0.904442	0.365761	0.84944		1332.83	-0.0330192	0.14378	-0.229651	0.818363	0.984887
BTBD1	1295.48	-0.211563	0.126021	-1.67879	0.0931935	0.728799		2107.35	-0.126049	0.0982805	-1.28254	0.199654	0.999414		2016.5	-0.0022449	0.111654	-0.0201058	0.983959	0.999679		2065.94	-0.207543	0.0996264	-2.08321	0.037232	0.443379		1762.63	-0.120535	0.113346	-1.06342	0.28759	0.867586
BTBD10	1486.06	-0.0702089	0.115802	-0.606284	0.544326	0.928181		2180.15	-0.0847452	0.184188	-0.460103	0.645443	0.999414		2087.39	0.238935	0.148837	1.60535	0.108416	0.938705		3026.45	-0.104218	0.132088	-0.789006	0.430109	0.872095		2585.37	0.103969	0.0954518	1.08923	0.276051	0.859747
BTBD11	2459.1	-0.325141	0.246152	-1.32089	0.186537	0.822186		1459.73	-0.05396	0.190859	-0.282722	0.77739	0.999414		1466.05	-0.180755	0.231988	-0.779158	0.435887	0.999679		1873.05	0.383514	0.249236	1.53876	0.123864	0.659317		1843.63	-0.249005	0.178559	-1.39452	0.163159	0.797559
BTBD17	1050.87	-0.463538	0.21995	-2.10747	0.0350768	0.587892		418.089	-0.257462	0.22603	-1.13906	0.254678	0.999414		400.17	-0.358668	0.230595	-1.5554	0.119851	0.940908		415.366	-0.463177	0.227565	-2.03536	0.0418145	0.456241		366.458	-0.366853	0.246844	-1.48617	0.137233	0.772067
BTBD19	117.571	0.47116	0.264614	1.78055	0.0749856	0.697592		106.49	0.224688	0.328605	0.683763	0.494125	0.999414		64.637	-0.0402014	0.239667	-0.167739	0.866789	0.999679		46.4639	-0.446962	0.239452	-1.86661	0.0619568	0.527011		39.07	0.291748	0.321539	0.907351	0.364221	0.897243
BTBD2	7446.42	-0.121099	0.136008	-0.890376	0.373264	0.886961		6295.54	0.0277914	0.101184	0.274663	0.783575	0.999414		6114.54	0.0150591	0.0867787	0.173535	0.862231	0.999679		6626.68	0.0434069	0.0857224	0.506366	0.6126	0.935702		6172.73	0.0586491	0.0988019	0.593603	0.552778	0.945588
BTBD3	2236.88	-0.406641	0.202534	-2.00776	0.0446685	0.619787		4169.66	-0.403389	0.178129	-2.26459	0.0235378	0.920213		4571.96	-0.45416	0.150188	-3.02395	0.002495	0.306773		5333.92	-0.137021	0.185705	-0.737841	0.460611	0.886862		4612.78	0.0288813	0.158277	0.182473	0.855212	0.9859
BTBD6	663.515	0.0144812	0.229415	0.0631223	0.949669	0.996425		895.826	-0.313341	0.165426	-1.89415	0.0582056	0.999414		922.159	-0.00260325	0.158499	-0.0164244	0.986896	0.999679		1826.98	0.00902439	0.180195	0.0500811	0.960058	0.992291		1658.28	0.0942	0.143386	0.656969	0.511201	0.934931
BTBD7	517.002	0.175193	0.233774	0.749414	0.453608	0.912778		639.828	-0.0127265	0.157029	-0.0810455	0.935406	0.999414		601.759	-0.0152296	0.121888	-0.124947	0.900565	0.999679		697.834	-0.0566585	0.144176	-0.392983	0.694332	0.947641		605.13	-0.0788458	0.140849	-0.559788	0.575624	0.948738
BTBD8	1575.51	-0.348702	0.303559	-1.14871	0.250674	0.845458		3966.4	-0.273379	0.231298	-1.18193	0.237233	0.999414		4019.25	-0.216093	0.159395	-1.35571	0.175192	0.985091		7647.53	0.00540689	0.245866	0.0219912	0.982455	0.997084		6866.71	-0.286473	0.223324	-1.28277	0.199574	0.820738
BTBD9	1705.79	-0.189261	0.236098	-0.801617	0.422774	0.902915		2592.64	-0.119353	0.174212	-0.6851	0.493281	0.999414		2571.55	-0.124386	0.179207	-0.694091	0.487625	0.999679		2785.49	0.0223013	0.211303	0.105542	0.915946	0.987835		2413.1	0.00652791	0.187362	0.0348412	0.972206	0.997366
BTC	39.6976	-0.112435	0.444939	-0.252699	0.800501	0.975007		15.0807	-0.171686	0.526997	-0.325782	0.744589	0.999414		10.7029	0.45019	0.544301	0.827096	0.408182	0.999679		13.284	-0.0507135	0.485391	-0.10448	0.916789	0.987849		12.4626	0.212651	0.41179	0.516407	0.60557	0.954609
BTD	233.727	-0.121202	0.205243	-0.59053	0.554835	0.931264		195.557	-0.0945131	0.168218	-0.561849	0.574219	0.999414		178.453	-0.0779105	0.159777	-0.48762	0.625819	0.999679		173.74	-0.151444	0.209583	-0.722594	0.469929	0.88983		157.476	-0.115359	0.173579	-0.664588	0.506314	0.932667
BTF3	1444.94	-0.0607978	0.132291	-0.459576	0.645821	0.949632		1755.74	0.0356952	0.109514	0.325943	0.744467	0.999414		1625.69	-0.00316575	0.0941609	-0.0336207	0.97318	0.999679		1505.31	0.0847639	0.0815224	1.03976	0.29845	0.819569		1370.46	-0.0100728	0.0965139	-0.104366	0.916879	0.992023
BTF3L4	1774.37	-0.228705	0.129227	-1.7698	0.076761	0.704251		2311.97	-0.0282265	0.144112	-0.195865	0.844716	0.999414		2128.33	0.00882183	0.110142	0.0800947	0.936162	0.999679		2400.16	-0.00985867	0.0759686	-0.129773	0.896746	0.985959		2132.58	-0.0256496	0.0967528	-0.265104	0.790929	0.979221
BTG1	1777.82	0.108416	0.164601	0.658661	0.510114	0.923217		2224.91	0.126832	0.135584	0.93545	0.349556	0.999414		1920.47	0.0789305	0.112778	0.699875	0.484005	0.999679		1995.55	0.0642111	0.128318	0.500407	0.616788	0.935702		1743.79	0.0452802	0.104391	0.433756	0.664466	0.966407
BTG2	20.7002	0.0947429	0.578069	0.163895	0.869813	0.98297		25.6663	-0.0384578	0.437277	-0.0879484	0.929918	0.999414		25.1476	-0.112614	0.331021	-0.340201	0.733705	0.999679		41.4436	-0.215042	0.408284	-0.526695	0.598405	0.932645		33.189	-0.332625	0.483287	-0.688255	0.491292	0.930565
BTK	72.2564	0.371965	0.230354	1.61476	0.106364	0.747959		48.6511	-0.267962	0.297406	-0.900997	0.36759	0.999414		41.3211	0.154725	0.319615	0.484098	0.628317	0.999679		51.8329	-0.469885	0.239406	-1.96271	0.0496801	0.489076		44.187	-0.36104	0.289532	-1.24698	0.212406	0.832124
BTRC	1526.62	-0.121165	0.223751	-0.541516	0.588152	0.940626		1664.76	-0.0923449	0.160568	-0.575114	0.565214	0.999414		1755.66	-0.151884	0.127359	-1.19256	0.233041	0.999679		2017	0.033911	0.176344	0.1923	0.847507	0.978621		1888.8	-0.180538	0.155236	-1.16298	0.244836	0.842936
BUB1	15.3431	0.716633	0.653193	1.09712	0.272588	0.8509		18.1223	0.594318	0.537793	1.10511	0.269114	0.999414		16.1258	0.202759	0.455441	0.445192	0.656181	0.999679		11.2867	0.0537366	0.590743	0.0909646	0.927521	0.989022		9.26742	0.0145038	0.570096	0.0254411	0.979703	0.998473
BUB1B	43.5441	0.230626	0.687166	0.335619	0.737158	0.96669		57.6998	0.00231868	0.510701	0.00454019	0.996377	0.999967		48.7015	0.0522101	0.507997	0.102776	0.91814	0.999679		28.8993	-0.210221	0.703503	-0.29882	0.765078	0.965429		28.9422	0.0088627	0.622114	0.0142461	0.988634	0.998965
BUB3	1111.7	-0.0451374	0.141003	-0.320118	0.748879	0.967802		1053	0.00497238	0.169481	0.0293388	0.976594	0.999884		967.999	-0.156959	0.107872	-1.45505	0.145655	0.967426		905.814	-0.121605	0.121984	-0.996891	0.318817	0.828565		833.031	0.0195088	0.095652	0.203957	0.838387	0.985523
BUD13	375.485	0.0546057	0.146687	0.372259	0.7097	0.961998		377.333	0.0446306	0.140405	0.31787	0.750584	0.999414		377.26	0.0271092	0.124737	0.217332	0.82795	0.999679		417.928	-0.0767339	0.105634	-0.726414	0.467585	0.88909		384.563	0.0716437	0.136112	0.526359	0.598638	0.953771
BUD23	535.197	-0.0661135	0.165725	-0.398935	0.689941	0.957385		500.729	-0.0665851	0.218531	-0.304694	0.760599	0.999414		475.45	0.148071	0.15626	0.947593	0.343337	0.999679		538.424	0.0594621	0.163206	0.364338	0.715606	0.953011		494.671	0.187647	0.156542	1.1987	0.230645	0.839174
BUD31	989.033	-0.125148	0.214877	-0.582415	0.560287	0.932469		978.75	0.0743606	0.155347	0.478673	0.632171	0.999414		937.978	0.0611978	0.139373	0.439094	0.660594	0.999679		947.893	0.101982	0.148944	0.684697	0.493535	0.899702		882.353	0.364421	0.154257	2.36243	0.0181554	0.450498
BVES	123.946	-0.595104	0.38026	-1.56499	0.117585	0.767337		259.221	-0.610435	0.363959	-1.67721	0.0935015	0.999414		111.311	-0.215764	0.490315	-0.440053	0.659899	0.999679		61.173	-0.0671132	0.411738	-0.163	0.870519	0.982995		51.9631	0.884644	0.351893	2.51396	0.0119384	0.37142
BYSL	368.461	-0.0876004	0.220024	-0.39814	0.690527	0.957457		444.106	0.104694	0.21281	0.49196	0.622748	0.999414		441.642	-0.104533	0.166183	-0.629024	0.529333	0.999679		405.065	-0.060224	0.142454	-0.422763	0.672468	0.942743		374.718	-0.0118475	0.163442	-0.0724877	0.942214	0.996249
BZW1	5353.23	0.156294	0.165944	0.941843	0.346273	0.874998		7468.11	-0.0185524	0.100273	-0.18502	0.853213	0.999414		7683.63	-0.150479	0.089121	-1.68848	0.0913189	0.915649		6574.24	-0.0366943	0.0756904	-0.484795	0.627822	0.936781		5931.35	0.0635834	0.0669127	0.950244	0.341989	0.888646
BZW2	1203.12	-0.455588	0.257002	-1.7727	0.0762786	0.702607		2504.02	-0.0922761	0.112824	-0.817877	0.413427	0.999414		2380	-0.122248	0.113072	-1.08115	0.279631	0.999679		3277.61	0.0436599	0.115559	0.377814	0.705569	0.950561		2775.48	0.0794321	0.115064	0.690329	0.489988	0.930219
C10H2orf72	14.7793	0.232727	0.582055	0.399836	0.689277	0.957339		12.1482	0.345978	0.701646	0.493095	0.621945	0.999414		7.51611	-0.0466571	0.637039	-0.0732406	0.941615	0.999679		8.42922	-0.364276	0.563256	-0.646733	0.517805	0.908697		8.66898	0.17695	0.63107	0.280396	0.779174	0.978702
C10H3orf33	262.135	-0.184349	0.164716	-1.11919	0.263059	0.850356		258.301	-0.0311091	0.183569	-0.169468	0.865429	0.999414		263.944	0.0443137	0.189961	0.233278	0.815546	0.999679		322.681	-0.00225626	0.145767	-0.0154786	0.98765	0.997931		297.363	-0.0294784	0.128449	-0.229495	0.818484	0.984887
C10H3orf70	913.617	0.0393983	0.118034	0.333789	0.738539	0.966785		1681.72	-0.387777	0.149732	-2.58981	0.00960281	0.750064		1335.07	0.00826093	0.112613	0.0733565	0.941522	0.999679		1577.16	-0.119447	0.0859946	-1.38901	0.164829	0.706468		1400.89	0.165137	0.0790045	2.09022	0.036598	0.562772
C11H16orf70	1247.12	-0.156996	0.15388	-1.02025	0.30761	0.864314		1795.71	-0.30007	0.182466	-1.64452	0.100068	0.999414		1779.57	0.0225349	0.0948622	0.237554	0.812227	0.999679		2216.1	-0.0386377	0.119201	-0.324138	0.745833	0.962478		1997.28	-0.203469	0.10385	-1.95926	0.0500818	0.609741
C11H16orf87	201.197	-0.214592	0.177202	-1.211	0.225895	0.838126		310.855	-0.0227865	0.185418	-0.122893	0.902192	0.999414		270.637	-0.161461	0.163218	-0.989234	0.322549	0.999679		239.436	-0.201151	0.149435	-1.34607	0.178279	0.725666		207.461	-0.0566877	0.167861	-0.337707	0.735584	0.973691
C12H15orf39	279.166	0.435464	0.264771	1.64468	0.100036	0.73734		320.65	-0.30266	0.221582	-1.36591	0.171969	0.999414		296.964	-0.301155	0.172495	-1.74588	0.0808322	0.892235		331.418	-0.0593455	0.151112	-0.392724	0.694523	0.947641		317.583	-0.0657676	0.175985	-0.373713	0.708618	0.970556
C12H15orf40	378.181	-0.13832	0.324065	-0.426826	0.669506	0.951445		391.187	-0.0196691	0.306662	-0.0641394	0.948859	0.999414		376.021	0.32719	0.268803	1.21721	0.223523	0.999679		402.606	0.306315	0.267021	1.14716	0.251316	0.787526		371.193	0.274781	0.264572	1.03859	0.298996	0.873171
C12H15orf48	15.0992	-0.238591	0.561676	-0.424784	0.670994	0.951445		15.0304	-0.381531	0.492225	-0.775115	0.438272	0.999414		15.2429	0.441253	0.517	0.853487	0.393389	0.999679		20.9198	0.0147716	0.484681	0.0304769	0.975687	0.994642		18.4506	-0.0648484	0.437736	-0.148145	0.882228	0.988695
C12H15orf61	520.085	0.136345	0.18527	0.735926	0.461776	0.913037		561.443	0.0976818	0.212386	0.459926	0.64557	0.999414		540.379	0.184757	0.171534	1.07709	0.281442	0.999679		518.05	0.220864	0.135813	1.62624	0.103899	0.623276		472.903	0.233826	0.150728	1.55131	0.120827	0.747268
C13H3orf14	781.267	-0.00528132	0.240752	-0.0219368	0.982498	0.99884		1782.18	0.087083	0.232832	0.374016	0.708392	0.999414		1795.66	0.194911	0.180026	1.08268	0.27895	0.999679		1366.95	0.107969	0.215729	0.500485	0.616734	0.935702		1168.32	0.287519	0.215123	1.33654	0.181374	0.810421
C13H3orf18	4094.46	0.17843	0.201378	0.886044	0.375594	0.887619		4954.96	0.0749027	0.137722	0.543867	0.586533	0.999414		4483.24	-0.0276562	0.148234	-0.186571	0.851997	0.999679		3840.42	0.149213	0.122735	1.21574	0.224085	0.773251		3566.45	0.147358	0.111077	1.32663	0.184633	0.811497
C14H8orf48	178.115	0.0297914	0.241578	0.12332	0.901854	0.988695		168.656	0.167681	0.271427	0.617777	0.536722	0.999414		159.631	0.257283	0.233154	1.10349	0.269814	0.999679		203.721	0.292977	0.222158	1.31878	0.187243	0.736531		181.055	0.102016	0.218641	0.46659	0.640793	0.964899
C14HXorf56	2002.62	-0.0642203	0.183762	-0.349475	0.726733	0.963027		1931	-0.0367579	0.138878	-0.264678	0.791257	0.999414		1710.06	-0.127772	0.120768	-1.058	0.290054	0.999679		1890.52	-0.176459	0.14088	-1.25255	0.21037	0.763923		1729.8	-0.190627	0.1319	-1.44525	0.148389	0.781769
C15H5orf15	664.881	0.0597778	0.152584	0.391769	0.695229	0.959165		814.352	-0.0348386	0.156051	-0.223251	0.82334	0.999414		728.62	0.0694707	0.109558	0.634101	0.526015	0.999679		803.881	-0.0524601	0.0897155	-0.584738	0.558724	0.921145		715.22	0.0650439	0.106367	0.611504	0.540866	0.943494
C15H5orf24	2239.5	0.0571341	0.139403	0.409849	0.681917	0.954886		2376.44	-0.0600326	0.178847	-0.335665	0.737123	0.999414		2148.23	0.250821	0.12183	2.05877	0.0395159	0.813265		2986.5	0.191757	0.148602	1.29041	0.19691	0.749951		2743.47	0.0481847	0.160108	0.30095	0.763452	0.976895
C15H5orf47	3.46539	-1.54142	1.37539	-1.12072	0.262408	0.850356		9.74076	0.940533	1.10041	0.854713	0.39271	NA		10.6843	-0.0395933	0.92322	-0.0428861	0.965792	0.999679		5.52724	-0.404991	0.962289	-0.420863	0.673855	0.943242		3.74526	-0.10542	1.21852	-0.0865147	0.931057	0.995219
C16H16orf72	1533.8	-0.151081	0.120066	-1.25831	0.208278	0.828635		1960.23	0.0812665	0.118853	0.683758	0.494128	0.999414		1926.94	-0.0413265	0.103669	-0.398639	0.69016	0.999679		1895.02	0.0575914	0.0958692	0.600729	0.548021	0.918176		1721.7	-0.0778894	0.0847173	-0.919403	0.357885	0.895335
C16H7orf26	672.467	-0.159952	0.149792	-1.06783	0.285599	0.854549		696.682	0.0684792	0.176618	0.387726	0.698219	0.999414		668.068	-0.074176	0.122843	-0.603826	0.545959	0.999679		655.956	-0.0378896	0.117247	-0.323161	0.746574	0.962585		607.753	0.0124613	0.14715	0.0846839	0.932513	0.995455
C16H7orf50	179.906	-0.278091	0.251399	-1.10617	0.268652	0.850599		140.294	0.102301	0.238239	0.429405	0.667628	0.999414		138.343	0.0351744	0.28295	0.124313	0.901067	0.999679		150.114	0.169071	0.240019	0.704407	0.481179	0.893958		137.144	0.0852668	0.255894	0.333211	0.738975	0.974944
C17H20orf85	137.774	-0.197824	0.634566	-0.311746	0.755233	0.96808		128.378	-0.483277	0.33399	-1.44698	0.147903	0.999414		92.4802	-1.14777	0.414219	-2.77092	0.00558989	0.416838		62.8211	-1.68811	0.572582	-2.94824	0.00319587	0.142984		47.0918	-1.22294	0.531014	-2.30303	0.021277	0.481674
C18H12orf43	373.922	0.270895	0.127841	2.119	0.0340901	0.585894		394.344	-0.00684947	0.133245	-0.0514051	0.959003	0.999414		366.444	0.184245	0.114445	1.6099	0.107419	0.938705		426.767	0.178556	0.129516	1.37865	0.168004	0.709968		380.858	0.188357	0.149245	1.26207	0.206924	0.827963
C18H12orf49	570.87	-0.250476	0.198095	-1.26442	0.20608	0.828635		473.262	-0.198959	0.18775	-1.0597	0.289279	0.999414		429.936	0.0253264	0.14807	0.171044	0.864189	0.999679		492.575	-0.118575	0.172114	-0.688933	0.490866	0.899049		446.373	0.00640356	0.142259	0.0450133	0.964097	0.997103
C18H12orf65	215.009	-0.084133	0.257899	-0.326225	0.744254	0.967502		206.694	-0.109266	0.242248	-0.45105	0.651954	0.999414		202.902	0.0634082	0.261759	0.242239	0.808595	0.999679		222.497	0.16124	0.243054	0.663391	0.50708	0.904847		197.248	0.0130693	0.190342	0.0686623	0.945258	0.996846
C18H22orf15	110.689	0.706452	1.22166	0.578271	0.563081	0.932804		106.653	0.963576	0.374342	2.57405	0.0100515	0.758185		65.6051	-0.867131	0.518628	-1.67197	0.0945305	0.915649		11.2471	-1.95805	0.779282	-2.51264	0.0119833	0.267869		10.6236	-1.63224	0.812699	-2.00841	0.0445993	0.596425
C18H22orf39	125.127	-0.132588	0.285524	-0.464369	0.642383	0.949632		104.833	-0.340198	0.299824	-1.13466	0.256518	0.999414		91.0846	0.0273202	0.252696	0.108115	0.913904	0.999679		116.797	-0.185901	0.310248	-0.5992	0.549039	0.918334		104.779	0.167449	0.235528	0.710952	0.477114	0.928196
C1D	498.266	-0.0720006	0.174502	-0.412605	0.679896	0.954129		627.336	0.0992341	0.147146	0.67439	0.500063	0.999414		570.805	0.157398	0.127818	1.23143	0.218163	0.999679		649.965	0.303576	0.122472	2.47874	0.0131847	0.276641		577.509	0.164141	0.102211	1.60591	0.108294	0.730964
C1GALT1	605.245	0.219932	0.254247	0.865031	0.387022	0.890092		905.877	0.0456409	0.224159	0.203609	0.838659	0.999414		763.014	0.125297	0.178471	0.702056	0.482644	0.999679		956.064	0.398439	0.220393	1.80786	0.0706281	0.552354		856.35	0.167845	0.201364	0.833542	0.404539	0.908129
C1GALT1C1	275.563	0.281192	0.134431	2.09173	0.0364628	0.589022		282.833	0.0228143	0.141973	0.160694	0.872334	0.999414		259.112	0.0361274	0.131009	0.275762	0.782731	0.999679		274.463	-0.00758661	0.128243	-0.0591581	0.952826	0.991047		253.725	0.203459	0.117805	1.72709	0.0841521	0.686011
C1H18orf21	311.735	-0.0994618	0.17754	-0.560222	0.575328	0.936144		299.999	0.029427	0.124142	0.237042	0.812624	0.999414		267.468	-0.0122819	0.151073	-0.0812978	0.935205	0.999679		324.175	0.0595395	0.158743	0.375068	0.70761	0.951374		309.113	-0.0896861	0.139401	-0.643369	0.519985	0.937342
C1H1orf35	400.479	0.0589956	0.20446	0.288544	0.77293	0.970304		460.243	-0.0291872	0.180407	-0.161785	0.871475	0.999414		441.968	0.285842	0.174097	1.64186	0.10062	0.92979		545.811	0.279427	0.159997	1.74645	0.0807323	0.581242		516.535	0.25418	0.145557	1.74626	0.0807658	0.682961
C1H5orf22	449.501	-0.149111	0.227357	-0.655846	0.511923	0.923217		473.986	0.0303359	0.18379	0.165058	0.868898	0.999414		454.529	0.0693715	0.164082	0.422785	0.672452	0.999679		466.449	0.105861	0.147088	0.719715	0.471701	0.890409		433.181	0.0173613	0.167629	0.103569	0.917511	0.992023
C1H5orf49	13.308	0.691754	0.689503	1.00326	0.315733	0.866063		11.1475	0.250961	0.491972	0.510112	0.609973	NA		9.05957	-0.653738	0.620021	-1.05438	0.291709	0.999679		7.74672	-0.366391	0.561654	-0.652343	0.51418	0.907339		6.5615	-0.2593	0.639684	-0.405357	0.685215	0.96677
C1H6orf52	980.709	0.0138606	0.142118	0.0975286	0.922307	0.991821		955.185	-0.20531	0.123237	-1.66597	0.0957188	0.999414		883.85	-0.0303893	0.111785	-0.271856	0.785733	0.999679		1169.46	-0.00754379	0.0998248	-0.0755703	0.939761	0.990827		1037.42	-0.0138121	0.110632	-0.124847	0.900645	0.991681
C1H6orf62	3954.39	-0.0680266	0.139899	-0.486255	0.626786	0.946696		5525.31	-0.147094	0.0969753	-1.51682	0.129313	0.999414		5658.83	-0.0520492	0.114359	-0.45514	0.649009	0.999679		6338.39	-0.0667014	0.0937352	-0.711594	0.476716	0.89304		5933.77	-0.272327	0.0938498	-2.90173	0.00371111	0.212556
C1H7orf25	498.258	0.060473	0.148964	0.405956	0.684775	0.955532		429.927	-0.00472537	0.111413	-0.042413	0.966169	0.999414		400.417	-0.0299358	0.093119	-0.321479	0.747847	0.999679		401.265	-0.0591229	0.101911	-0.580144	0.561818	0.921145		370.364	0.196732	0.114271	1.72163	0.0851373	0.686011
C1H7orf57	30.1883	-1.06347	0.75044	-1.41712	0.156447	0.801461		17.3986	-0.690043	0.621499	-1.11029	0.266875	0.999414		12.2113	-0.177238	0.576327	-0.307531	0.758439	0.999679		10.6924	-0.945422	0.567002	-1.66741	0.0954336	0.607619		9.95494	-1.12095	0.651159	-1.72147	0.0851657	0.686011
C1H8orf34	424.874	-0.274552	0.265759	-1.03309	0.301563	0.859961		1554.85	0.257951	0.30237	0.853099	0.393604	0.999414		1730.1	-0.435143	0.289862	-1.50121	0.133301	0.953517		428.39	-0.00718372	0.176882	-0.040613	0.967604	0.994275		382.614	-0.105206	0.155666	-0.67584	0.499142	0.932121
C1H8orf76	363.425	0.00317474	0.261559	0.0121378	0.990316	0.999445		504.661	-0.0292287	0.199378	-0.146599	0.883448	0.999414		460.933	-0.249113	0.241454	-1.03172	0.302203	0.999679		288.4	0.107772	0.262693	0.410258	0.681616	0.945232		272.256	0.114881	0.274265	0.418869	0.675312	0.966578
C1H8orf82	491.152	0.17888	0.2533	0.706197	0.480065	0.916566		459.271	0.253202	0.29214	0.866715	0.386098	0.999414		419.899	0.0860678	0.23218	0.370695	0.710865	0.999679		496.245	0.0297747	0.238901	0.124632	0.900815	0.986405		461.218	0.275561	0.269206	1.02361	0.306022	0.873972
C1QA	44.3555	-0.817259	0.41441	-1.9721	0.0485982	0.63236		39.9695	-0.371983	0.37702	-0.986638	0.32382	0.999414		33.0529	-0.486598	0.438002	-1.11095	0.26659	0.999679		35.826	-1.08525	0.447179	-2.42688	0.0152291	0.298928		29.4884	-1.10224	0.508528	-2.16752	0.0301953	0.532793
C1QB	148.95	0.421984	0.342065	1.23364	0.217337	0.833707		130.01	0.309393	0.330151	0.937128	0.348693	0.999414		120.918	0.135057	0.327655	0.412194	0.680197	0.999679		120.926	-0.230154	0.412772	-0.55758	0.577131	0.925854		108.122	0.454903	0.36844	1.23467	0.216952	0.833657
C1QBP	1357.92	-0.133754	0.204915	-0.65273	0.513931	0.923217		1285.94	0.102904	0.143783	0.715687	0.474185	0.999414		1228.09	-0.12064	0.125563	-0.960791	0.336657	0.999679		1186.58	-0.016425	0.153233	-0.10719	0.914638	0.987803		1110.28	0.235166	0.144868	1.62331	0.104523	0.729008
C1QC	125.089	0.774402	0.479516	1.61497	0.106318	0.747959		84.0005	0.617008	0.398717	1.54748	0.121747	0.999414		70.3878	0.215625	0.424918	0.507451	0.611839	0.999679		80.9423	-0.315843	0.47517	-0.664696	0.506245	0.904445		69.922	0.26798	0.491738	0.544966	0.585777	0.95029
C1QL1	945.015	-1.64291	0.570458	-2.87998	0.00397706	0.366173		268.417	0.0700482	0.732526	0.0956255	0.923818	0.999414		152.348	0.000855769	0.507817	0.00168519	0.998655	0.999679		317.023	-0.0985352	0.365518	-0.269577	0.787486	0.9701		440.787	0.367633	0.557924	0.658929	0.509941	0.934392
C1QL2	392.063	-0.0421997	0.602409	-0.0700517	0.944153	0.996039		151.887	0.366435	0.268779	1.36333	0.172778	0.999414		130.178	0.379115	0.327358	1.1581	0.246821	0.999679		167.098	0.235513	0.196201	1.20037	0.229997	0.778194		154.422	0.309696	0.186001	1.66503	0.0959076	0.712513
C1QL3	231.876	0.234442	0.431721	0.543039	NA	NA		1293.39	-0.658758	0.786526	-0.837554	0.402282	0.999414		1951.7	1.03149	0.578266	1.78376	0.0744625	0.885919		3348.61	-0.0795218	0.251191	-0.316579	0.751563	0.964103		2693.62	-0.0313952	0.168004	-0.186872	0.851761	0.985842
C1QTNF1	145.931	0.461088	0.370237	1.24539	0.21299	0.82884		102.378	-0.0877486	0.411492	-0.213245	0.831136	0.999414		81.7345	0.0136549	0.260756	0.0523665	0.958237	0.999679		80.6611	-0.620592	0.339768	-1.82651	0.0677728	0.544692		64.2495	0.0297465	0.31148	0.0955005	0.923917	0.99355
C1QTNF2	12.3853	1.05643	0.737271	1.43289	0.151888	0.800676		22.4527	-0.296073	0.639961	-0.462642	0.643621	0.999414		15.107	-0.233225	0.499983	-0.466465	0.640883	0.999679		13.8718	0.650411	0.417964	1.55614	0.119675	0.650214		13.8605	0.924659	0.489109	1.8905	0.0586916	0.635131
C1QTNF4	4114.76	0.0277771	0.21516	0.1291	0.897279	0.988014		7023.12	0.0773324	0.189762	0.407524	0.683624	0.999414		7334.98	-0.0770867	0.136683	-0.563982	0.572767	0.999679		6880.59	-0.183321	0.116949	-1.56753	0.11699	0.646549		6205.04	0.243814	0.151574	1.60855	0.107715	0.730964
C1QTNF5	105.078	0.737103	0.590193	1.24892	0.211695	0.82884		185.045	0.326886	0.537832	0.607784	0.543331	0.999414		131.023	0.131938	0.408824	0.322726	0.746903	0.999679		87.6962	-1.19301	0.408149	-2.92299	0.00346689	0.148474		63.7653	-0.236222	0.488208	-0.483855	0.628489	0.962372
C1QTNF6	36.6242	-0.45444	0.362763	-1.25272	0.210309	0.828635		64.8021	-0.235458	0.367492	-0.640716	0.521707	0.999414		48.4365	-0.556421	0.33613	-1.65537	0.0978489	0.920707		61.2535	-0.45212	0.291357	-1.55177	0.120717	0.652115		64.7462	-0.283269	0.334658	-0.846445	0.397305	0.906109
C1QTNF7	9.19632	0.205329	0.891539	0.230308	0.817852	0.976758		16.2128	0.0901306	0.598741	0.150534	0.880344	0.999414		20.8649	-0.95221	0.5433	-1.75264	0.0796636	0.891732		38.0006	0.822823	0.593669	1.386	0.165748	0.708254		51.8349	-0.894945	0.406181	-2.20332	0.0275724	0.518471
C1R	676.546	0.214219	0.306699	0.698466	0.484886	0.916566		388.8	-0.184903	0.240313	-0.769423	0.441642	0.999414		289.851	-0.0792874	0.236128	-0.335782	0.737035	0.999679		226.793	-0.350033	0.22571	-1.55081	0.120948	0.65287		200.581	-0.0632393	0.290838	-0.217439	0.827867	0.985523
C1S	139.862	0.895417	0.540005	1.65816	0.0972843	0.733097		101.452	-0.317853	0.371405	-0.855814	0.392101	0.999414		65.9202	-0.177309	0.278419	-0.636845	0.524226	0.999679		37.8948	-1.1071	0.359077	-3.08317	0.00204806	0.117999		31.1351	-0.321266	0.547937	-0.586319	0.557661	0.946362
C20H17orf58	332.011	-0.295855	0.167491	-1.76639	0.0773308	0.707176		467.859	-0.474504	0.201613	-2.35354	0.0185958	0.89645		442.477	-0.303107	0.20573	-1.47332	0.140665	0.960062		841.435	-0.223579	0.190273	-1.17504	0.239978	0.78182		736.846	-0.205495	0.216692	-0.948329	0.342962	0.889593
C20H17orf67	40.372	0.111612	0.455261	0.24516	0.806332	0.975402		17.679	-0.744456	0.483877	-1.53853	0.12392	0.999414		18.5938	0.0882719	0.534598	0.165118	0.868851	0.999679		29.6578	0.0744825	0.515388	0.144517	0.885092	0.984478		25.0285	0.186955	0.55526	0.336699	0.736344	0.973831
C20H17orf75	1589.61	-0.163568	0.166022	-0.985218	0.324517	0.869725		1337.47	-0.0213371	0.15602	-0.136759	0.891222	0.999414		1240.59	-0.0605605	0.131271	-0.461338	0.644556	0.999679		1273.08	-0.0118438	0.143752	-0.0823906	0.934336	0.990096		1154.5	-0.0361204	0.129478	-0.278969	0.780269	0.978702
C20H17orf80	156.152	0.25308	0.218243	1.15963	0.246201	0.844918		126.803	0.10704	0.288492	0.371032	0.710614	0.999414		125.648	0.180271	0.186087	0.968744	0.332673	0.999679		133.781	0.0657014	0.214009	0.307002	0.758842	0.964939		127.023	0.0759596	0.235713	0.322254	0.74726	0.975299
C21H9orf116	1254.6	0.141366	0.221867	0.637163	0.524019	0.923694		1275.24	0.294451	0.198015	1.48702	0.13701	0.999414		1061.02	0.0570575	0.178977	0.318798	0.74988	0.999679		838.116	-0.0963742	0.159015	-0.60607	0.544468	0.917759		762.323	-0.00361293	0.194121	-0.0186117	0.985151	0.998801
C21H9orf16	1055.37	0.0585027	0.179857	0.325273	0.744975	0.96768		952.283	-0.131608	0.190927	-0.689311	0.490627	0.999414		883.052	-0.000268596	0.154712	-0.00173611	0.998615	0.999679		891.259	0.117781	0.179429	0.656421	0.511553	0.906901		827.494	0.122848	0.169267	0.725761	0.467985	0.924949
C21H9orf78	1128.3	-0.034473	0.193601	-0.178062	0.858674	0.982409		1091.36	0.140603	0.167556	0.83914	0.40139	0.999414		1002.97	-0.0130376	0.141437	-0.0921795	0.926555	0.999679		1098.56	-0.0470303	0.128977	-0.364642	0.715379	0.952866		975.245	-0.154458	0.145444	-1.06197	0.288248	0.867859
C23H17orf113	336.108	-0.0363677	0.176728	-0.205783	0.83696	0.979228		307.407	-0.0446334	0.190972	-0.233718	0.815204	0.999414		248.04	0.0288665	0.151637	0.190366	0.849022	0.999679		266.866	-0.192684	0.19567	-0.984737	0.324753	0.831863		245.554	0.0341111	0.154628	0.2206	0.825404	0.985278
C24H1orf159	158.573	0.237256	0.299131	0.79315	0.42769	0.903175		112.623	-0.173219	0.240188	-0.721182	0.470797	0.999414		96.1702	-0.0395627	0.262676	-0.150614	0.88028	0.999679		83.6323	0.16546	0.246261	0.671889	0.501655	0.902262		83.5243	-0.148496	0.271313	-0.547325	0.584155	0.950018
C24H1orf167	46.3475	0.369142	0.335284	1.10098	0.270903	0.850793		99.0052	0.182226	0.389582	0.467749	0.639964	0.999414		77.5831	0.0314593	0.29669	0.106034	0.915555	0.999679		55.4498	-0.508705	0.310173	-1.64007	0.10099	0.619715		42.1951	0.0814193	0.312557	0.260494	0.794483	0.979589
C24H1orf174	433.418	0.0260562	0.213031	0.122312	0.902652	0.988695		433.993	-0.0239393	0.173537	-0.137949	0.890281	0.999414		436.501	0.154383	0.222076	0.695181	0.486942	0.999679		564.233	0.192569	0.164787	1.16859	0.242567	0.783938		535.477	0.24974	0.16627	1.50202	0.133092	0.765547
C24H1orf50	268.316	0.43711	0.312457	1.39894	0.16183	0.805534		205.958	0.297879	0.317829	0.937231	0.34864	0.999414		193.333	0.0400927	0.271966	0.147418	0.882802	0.999679		157.427	-0.0955575	0.245246	-0.389639	0.696803	0.947959		144.469	0.0215757	0.252711	0.0853769	0.931962	0.995455
C25H1orf116	22.4517	0.791254	0.454125	1.74237	0.0814433	0.712884		30.54	0.712686	0.682641	1.04401	0.296479	0.999414		10.3769	1.00141	0.582195	1.72007	0.0854204	0.906238		15.6163	0.162343	0.637511	0.254652	0.798992	0.97101		15.2305	0.49283	0.612976	0.803996	0.421399	0.913408
C25H1orf74	153.816	0.22909	0.248726	0.921052	0.357023	0.878949		156.984	0.119582	0.24861	0.481004	0.630514	0.999414		141.556	-0.00322431	0.18894	-0.0170653	0.986385	0.999679		148.307	-0.1116	0.251775	-0.443253	0.657583	0.939858		139.447	0.081303	0.233248	0.348568	0.727413	0.972846
C25H6orf132	7.1855	1.46831	0.989406	1.48403	0.1378	0.785833		14.4463	0.0844184	0.718097	0.117558	0.906418	0.999414		10.3324	0.201179	0.715869	0.281028	0.778689	0.999679		6.68585	-0.748978	1.20403	-0.622061	0.533902	0.914492		3.97054	0.646403	1.34782	0.479593	0.631517	0.963594
C25H6orf89	833.571	0.0223817	0.173686	0.128863	0.897466	0.988102		1340.99	-0.0317134	0.158941	-0.199529	0.841849	0.999414		1201.29	-0.192937	0.184748	-1.04433	0.296335	0.999679		946.523	0.0155098	0.0966643	0.16045	0.872526	0.983389		880.737	-0.0559352	0.0897365	-0.623327	0.53307	0.940722
C26H1orf109	510.581	-0.0337795	0.213577	-0.158161	0.87433	0.984195		489.142	0.0459827	0.180051	0.255388	0.798424	0.999414		469.896	0.107243	0.15176	0.706662	0.479776	0.999679		570.482	-0.0559005	0.156884	-0.356316	0.721604	0.954578		513.923	0.102616	0.174733	0.587275	0.557019	0.946043
C26H1orf216	1055.22	-0.248051	0.197835	-1.25383	0.209904	0.828635		941.051	0.11638	0.148207	0.785256	0.432303	0.999414		931.441	-0.00924972	0.153907	-0.0600995	0.952076	0.999679		1006.44	0.0381094	0.17099	0.222875	0.823633	0.97598		948.73	0.108123	0.174013	0.621351	0.534369	0.941123
C27H2orf42	402.253	0.151027	0.15648	0.965153	0.334468	0.870875		385.586	0.0223083	0.192	0.116189	0.907503	0.999414		352.563	0.0582051	0.159534	0.364845	0.715227	0.999679		436.942	0.0535423	0.182728	0.293016	0.76951	0.966048		404.869	0.17078	0.144025	1.18577	0.235715	0.8398
C27H2orf68	626.45	0.0580811	0.254475	0.228239	0.81946	0.976758		623.892	0.017012	0.219156	0.0776251	0.938126	0.999414		584.711	0.084112	0.178378	0.471537	0.637258	0.999679		725.757	-0.0836299	0.184519	-0.453233	0.650381	0.938059		654.517	0.1708	0.181607	0.940489	0.346967	0.890374
C29H19orf25	887.191	0.0309682	0.241398	0.128287	0.897922	0.988174		1074.6	0.200342	0.185811	1.0782	0.280943	0.999414		1042.1	0.0472454	0.201306	0.234694	0.814446	0.999679		989.219	-0.233717	0.191377	-1.22124	0.221995	0.772148		898.344	0.119122	0.210984	0.564604	0.572343	0.9485
C29H19orf44	281.387	0.162477	0.239842	0.677435	0.49813	0.919411		289.644	-0.337856	0.243418	-1.38796	0.165148	0.999414		269.214	-0.15672	0.210965	-0.742874	0.457558	0.999679		306.267	0.00178986	0.177223	0.0100995	0.991942	0.999327		280.076	-0.181898	0.194247	-0.936427	0.349053	0.890566
C2CD2	690.872	0.0819234	0.308567	0.265496	0.790627	0.973953		299.976	0.178136	0.252365	0.705867	0.480271	0.999414		306.971	0.445302	0.21192	2.10128	0.0356167	0.784228		572.38	-0.33238	0.247032	-1.34549	0.178466	0.725724		489.28	-0.431443	0.241478	-1.78667	0.0739901	0.666987
C2CD2L	4534.86	-0.182866	0.171985	-1.06327	0.287661	0.854549		5434.16	0.028249	0.106337	0.265654	0.790505	0.999414		5599.23	-0.0375747	0.102387	-0.366986	0.713629	0.999679		5779.83	0.0902364	0.109089	0.827184	0.408133	0.864462		5404.81	-0.14378	0.0926597	-1.5517	0.120733	0.747268
C2CD3	806.282	0.161554	0.232732	0.694164	0.48758	0.916586		686.958	-0.0230158	0.296959	-0.077505	0.938222	0.999414		655.653	0.220223	0.200735	1.09708	0.272605	0.999679		969.889	0.0803479	0.165783	0.484656	0.62792	0.936781		885.854	0.0637538	0.158772	0.401542	0.688021	0.96677
C2CD4C	2088.87	-1.0563	0.464709	-2.27305	0.0230234	0.531138		725.17	-0.0360796	0.292508	-0.123346	0.901833	0.999414		496.573	-0.228198	0.295428	-0.772434	0.439858	0.999679		917.58	-1.17992	0.456925	-2.5823	0.0098144	0.241178		654.169	-1.12064	0.499736	-2.24246	0.0249315	0.503581
C2CD5	99.1408	0.239838	0.391036	0.61334	0.539652	0.927669		132.741	-0.0203658	0.433009	-0.0470331	0.962487	0.999414		131.988	0.480084	0.343371	1.39815	0.162068	0.972161		175.254	0.444862	0.323901	1.37345	0.169613	0.713042		163.018	0.363132	0.299955	1.21062	0.22604	0.838186
C2H11orf54	293.53	0.175524	0.346316	0.506832	0.612273	0.94495		191.593	0.305919	0.339815	0.900254	0.367985	0.999414		162.816	0.231926	0.331707	0.69919	0.484433	0.999679		138.617	0.284067	0.388939	0.730364	0.465168	0.889087		129.124	0.412432	0.370178	1.11414	0.265218	0.853787
C2H11orf87	2255.86	-0.291547	0.244961	-1.19018	0.233977	0.838126		2500.6	0.171812	0.254549	0.674967	0.499697	0.999414		2062.09	-0.114181	0.24751	-0.46132	0.644569	0.999679		4279.13	0.406468	0.158474	2.5649	0.0103206	0.247477		4499.2	0.143702	0.171009	0.840317	0.400731	0.906708
C2H12orf57	1978.58	-0.130927	0.199504	-0.656265	0.511654	0.923217		1861.12	0.141631	0.185196	0.764761	0.444414	0.999414		1730.74	0.029191	0.14402	0.202687	0.839379	0.999679		1843.21	-0.158915	0.15102	-1.05228	0.292673	0.815684		1717.49	0.110253	0.169139	0.651849	0.514498	0.935551
C2H13orf42	4.11647	-0.839791	1.10753	-0.758253	0.4483	0.912175		8.32671	-2.83569	1.41562	-2.00315	0.0451615	NA		3.18523	-0.755024	1.11377	-0.677901	0.497834	0.999679		24.3156	1.10531	0.647947	1.70586	0.0880335	0.594802		27.7186	0.0222516	0.654818	0.0339813	0.972892	0.997445
C2H21orf62	26.5594	0.610096	0.832844	0.732546	0.463835	0.913291		13.6208	2.22388	1.07437	2.06995	0.0384572	0.999414		22.4073	2.23204	0.798698	2.7946	0.00519639	0.409796		26.313	1.02195	0.87598	1.16664	0.243357	0.784642		22.9717	1.28046	0.939407	1.36305	0.172866	0.806209
C2H21orf91	283.319	0.60652	0.400226	1.51544	0.12966	0.776798		202.774	-0.126436	0.169533	-0.745792	0.455793	0.999414		190.831	0.357991	0.182889	1.95742	0.0502985	0.829547		254.657	0.0240287	0.135972	0.176719	0.859729	0.980251		218.607	0.248633	0.154822	1.60592	0.108291	0.730964
C2H2orf49	127.553	-0.166802	0.195109	-0.854918	0.392596	0.892975		127.921	-0.313409	0.230683	-1.35861	0.174269	0.999414		128.412	-0.300404	0.186599	-1.60989	0.107421	0.938705		134.478	-0.0164609	0.179972	-0.0914634	0.927124	0.988863		124.248	-0.201118	0.179771	-1.11874	0.263249	0.85306
C2H3orf52	5.00901	1.44106	0.997533	1.44462	0.148565	0.798235		7.36079	-0.450801	0.910008	-0.495381	0.620331	NA		7.99279	-0.0551919	0.781965	-0.070581	0.943731	0.999679		44.47	0.52224	0.588037	0.888108	0.374483	0.854854		58.645	0.157453	0.682863	0.230578	0.817643	0.984887
C2HXorf21	13.8414	0.165585	0.565414	0.292857	0.769632	0.970118		11.2268	-0.0418893	0.559376	-0.0748858	0.940306	NA		8.38178	0.145305	0.610138	0.238152	0.811763	0.999679		10.4264	0.082914	0.483213	0.171589	0.863761	0.980917		9.28457	0.244308	0.539119	0.453161	0.650433	0.965735
C3	261.36	1.05774	0.475543	2.22429	0.0261292	0.548		160.467	0.277252	0.346857	0.799327	0.424101	0.999414		127.453	0.334085	0.357471	0.93458	0.350005	0.999679		144.166	0.152153	0.30541	0.498191	0.618349	0.935702		126.269	0.0697436	0.374269	0.186346	0.852173	0.985842
C30H1orf43	1091.61	-0.0864691	0.125239	-0.69043	0.489924	0.917077		1272.25	0.0634357	0.153013	0.414577	0.678451	0.999414		1204.35	-0.0919092	0.1225	-0.750278	0.453087	0.999679		1223.27	-0.124251	0.145486	-0.854039	0.393084	0.859699		1125.74	0.0108544	0.11752	0.092362	0.92641	0.994066
C32H11orf95	192.921	-0.166014	0.323785	-0.512731	0.60814	0.944775		308.506	0.0941638	0.278232	0.338437	0.735034	0.999414		280.566	0.113666	0.215912	0.526447	0.598578	0.999679		196.546	0.0156708	0.261031	0.060034	0.952129	0.991047		179.83	0.0795318	0.230642	0.344828	0.730224	0.972846
C32H11orf98	1012.47	0.0148678	0.316062	0.0470407	0.962481	0.997009		801.718	0.367705	0.230391	1.596	0.110488	0.999414		702.956	0.215837	0.180784	1.1939	0.232519	0.999679		606.953	0.0754623	0.186808	0.403957	0.686245	0.946384		581.873	0.238548	0.154164	1.54737	0.121774	0.748515
C33H19orf53	524.274	-0.116977	0.246296	-0.474943	0.634828	0.948978		584.749	0.277206	0.260903	1.06249	0.288014	0.999414		541.884	-0.0624922	0.196817	-0.317515	0.750853	0.999679		496.786	-0.0468473	0.23024	-0.203472	0.838766	0.978201		442.418	-0.0480611	0.211093	-0.227678	0.819897	0.985278
C37H17orf49	969.381	-0.11513	0.2462	-0.46763	0.640049	0.949612		975.637	0.173514	0.174137	0.996424	0.319044	0.999414		896.395	-0.0745781	0.158952	-0.469186	0.638937	0.999679		907.107	-0.200836	0.162807	-1.23358	0.21736	0.768511		815.324	-0.0869807	0.148013	-0.587658	0.556762	0.946043
C3AR1	29.4361	-0.0245582	0.552363	-0.0444603	0.964538	0.997009		24.9612	-0.0282894	0.3829	-0.073882	0.941104	0.999414		25.8098	-0.660899	0.39331	-1.68035	0.0928893	0.915649		34.484	-0.671498	0.340936	-1.96957	0.0488872	0.485132		30.8619	-0.602525	0.335085	-1.79813	0.0721568	0.662127
C3H1orf115	186.45	0.407948	0.33652	1.21225	0.225415	0.838126		169.466	0.254628	0.201932	1.26096	0.207324	0.999414		134.156	0.297641	0.210638	1.41305	0.157642	0.968953		196.697	-0.356671	0.171983	-2.07388	0.0380907	0.446631		175.414	-0.0215603	0.198717	-0.108498	0.913601	0.992023
C3H1orf131	441.728	-0.0569164	0.181034	-0.314397	0.75322	0.96808		751.201	-0.0676116	0.146383	-0.461881	0.644167	0.999414		657.58	-0.0254287	0.145768	-0.174446	0.861515	0.999679		548.299	0.00439245	0.111265	0.0394773	0.96851	0.994275		477.965	0.0789265	0.141122	0.559278	0.575972	0.948738
C3H1orf198	781.245	0.405373	0.212772	1.9052	0.0567539	0.652963		857.384	-0.0614536	0.112376	-0.546857	0.584477	0.999414		747.033	-0.0321722	0.081628	-0.394133	0.693483	0.999679		724.127	-0.199798	0.145197	-1.37605	0.168805	0.711224		617.408	-0.0308015	0.116235	-0.264994	0.791014	0.979221
C3H6orf120	134.274	-0.0493687	0.214955	-0.22967	0.818348	0.976758		179.924	-0.063662	0.205354	-0.310011	0.756553	0.999414		167.263	-0.0579501	0.140842	-0.411453	0.68074	0.999679		172.415	0.181403	0.145294	1.24853	0.211837	0.764282		157.74	0.0202188	0.187733	0.1077	0.914234	0.992023
C3H6orf58	369.559	-0.259239	0.355892	-0.728421	0.466356	0.914151		268.245	-0.529101	0.369006	-1.43386	0.151614	0.999414		243.769	-0.406188	0.318305	-1.2761	0.201921	0.99601		236.353	-0.61706	0.394924	-1.56248	0.118176	0.647935		200.8	-0.301527	0.342144	-0.881286	0.378163	0.901296
C4H12orf29	571.2	-0.0514969	0.125935	-0.408916	0.682601	0.955149		570.614	-0.250065	0.148999	-1.6783	0.0932886	0.999414		559.016	-0.0155642	0.0942847	-0.165077	0.868883	0.999679		632.943	0.100641	0.104502	0.963057	0.335519	0.836175		559.398	0.192109	0.128911	1.49024	0.13616	0.770637
C4H12orf4	631.787	-0.326058	0.187337	-1.74049	0.0817729	0.713326		683.65	-0.133582	0.149965	-0.890753	0.373061	0.999414		659.774	-0.0253893	0.127882	-0.198537	0.842625	0.999679		676.881	-0.0599659	0.130129	-0.460818	0.644929	0.937908		605.265	-0.0402089	0.107169	-0.375192	0.707518	0.970556
C4H12orf45	389.822	0.0212959	0.203183	0.104812	0.916525	0.990531		360.05	-0.0638945	0.13088	-0.488192	0.625414	0.999414		324	0.192596	0.124006	1.55312	0.120393	0.943224		382.711	0.14521	0.12706	1.14285	0.253101	0.787951		362.718	0.0982329	0.142867	0.687582	0.491716	0.930565
C4H12orf50	43.5535	-0.0533152	0.328691	-0.162205	0.871145	0.983078		49.9048	-0.657762	0.427139	-1.53992	0.123579	0.999414		43.3262	-0.382362	0.377742	-1.01223	0.311428	0.999679		40.843	-0.224745	0.370667	-0.606327	0.544297	0.917759		38.2776	-0.199303	0.326944	-0.609593	0.542131	0.943965
C4H12orf66	414.03	-0.183992	0.229855	-0.800471	0.423438	0.902915		450.82	-0.102236	0.176565	-0.579024	0.562573	0.999414		418.616	-0.0887877	0.130532	-0.680198	0.496379	0.999679		536.4	0.119154	0.123457	0.965145	0.334472	0.836073		499.916	0.017869	0.147638	0.121033	0.903665	0.992018
C4H12orf75	572.398	-0.243058	0.28116	-0.864482	0.387323	0.890092		737.95	0.144031	0.223408	0.644703	0.51912	0.999414		575.678	-0.333185	0.227307	-1.4658	0.142704	0.963583		153.367	-0.364303	0.305285	-1.19332	0.232744	0.780052		123.958	-0.383112	0.248551	-1.54138	0.123224	0.752575
C4H22orf23	543.566	0.22265	0.301612	0.738202	0.460392	0.913037		348.134	0.0623657	0.249019	0.250446	0.802242	0.999414		334.761	-0.00339435	0.232777	-0.014582	0.988366	0.999679		328.629	0.0864488	0.224077	0.3858	0.699645	0.948715		287.622	-0.11976	0.253143	-0.473091	0.636149	0.964717
C5AR1	13.23	1.09375	0.675267	1.61973	0.10529	0.746613		11.842	0.0972448	0.668984	0.145362	0.884425	0.999414		9.25205	0.190916	0.622109	0.306886	0.75893	0.999679		10.0287	0.482069	0.508798	0.947468	0.3434	0.839978		9.33546	0.501376	0.514128	0.975197	0.329462	0.882573
C5H20orf194	8380.07	0.327059	0.237325	1.37811	0.16817	0.81239		10759.7	-0.0643202	0.194217	-0.331176	0.740511	0.999414		10821.8	0.0736791	0.154992	0.475373	0.634521	0.999679		12704.5	0.102901	0.186208	0.552615	0.580527	0.926034		11123.1	-0.0985035	0.144076	-0.683692	0.49417	0.931286
C5H20orf27	769.641	-0.138191	0.225447	-0.612966	0.539899	0.927882		1083.07	-0.0568587	0.187846	-0.302689	0.762127	0.999414		935.912	0.195626	0.207937	0.940796	0.346809	0.999679		753.761	-0.77805	0.195243	-3.98504	6.75e-05	0.0164069		578.509	-0.0655206	0.246401	-0.26591	0.790308	0.979221
C5H2orf81	143.48	1.01873	0.380111	2.68009	0.00736017	0.382719		70.2807	0.715398	0.477006	1.49977	0.133675	0.999414		50.2556	0.0808494	0.436942	0.185035	0.853202	0.999679		22.896	0.48789	0.584672	0.834468	0.404017	0.863856		20.0403	0.605619	0.618137	0.979749	0.32721	0.8815
C5H4orf19	53.271	0.387347	0.290562	1.3331	0.1825	0.820735		52.4932	-0.30292	0.345682	-0.876295	0.38087	0.999414		40.623	0.0446477	0.286877	0.155633	0.876322	0.999679		53.8364	-0.143939	0.219121	-0.656891	0.511251	0.906802		47.9223	-0.0423122	0.231177	-0.183029	0.854775	0.9859
C5H4orf33	273.377	-0.534355	0.388211	-1.37645	0.168681	0.812422		292.886	-0.529535	0.404372	-1.30952	0.190357	0.999414		284.834	-0.300638	0.346457	-0.867749	0.385532	0.999679		305.341	-0.153575	0.455987	-0.336797	0.73627	0.958066		258.262	-0.264186	0.434385	-0.608183	0.543066	0.943965
C5H4orf46	102.446	0.391169	0.272207	1.43703	0.15071	0.799643		115.131	0.213139	0.260893	0.816962	0.41395	0.999414		89.3266	-0.148121	0.192472	-0.769571	0.441554	0.999679		87.4651	-0.0279046	0.197525	-0.141272	0.887655	0.984478		84.906	-0.0728331	0.190031	-0.383269	0.70152	0.969737
C5H4orf48	5885.34	-0.0585828	0.321785	-0.182055	0.855539	0.981988		6579.04	0.208571	0.128919	1.61785	0.105695	0.999414		5934.55	0.200812	0.136137	1.47507	0.140194	0.959236		6662.97	0.259844	0.158759	1.63672	0.101689	0.621187		5912.29	0.273589	0.157107	1.74141	0.0816111	0.68457
C5H4orf50	333.055	-0.435708	0.342926	-1.27056	0.203886	0.828635		774.102	-0.0160422	0.30768	-0.0521393	0.958418	0.999414		865.59	0.25659	0.19312	1.32865	0.183962	0.989271		1198.32	0.150066	0.222795	0.673562	0.50059	0.901703		1037.07	0.1056	0.183495	0.57549	0.56496	0.947187
C5H4orf54	10.7378	1.45725	0.956845	1.52297	0.127766	0.776798		5.69305	0.591816	1.43901	0.411267	0.680877	NA		11.1144	0.736446	0.980216	0.75131	0.452466	0.999679		9.84887	-0.44704	0.759431	-0.588651	0.556095	0.920142		12.1608	-2.17156	0.722052	-3.00748	0.0026342	0.185364
C6H11orf16	54.1988	0.810107	0.7042	1.15039	0.249982	0.845458		72.761	0.247656	0.374544	0.66122	0.508471	0.999414		56.918	0.0702187	0.311582	0.225362	0.821698	0.999679		34.5055	-0.156339	0.463014	-0.337654	0.735624	0.957848		28.9408	-0.0160706	0.441412	-0.0364072	0.970958	0.997328
C6H11orf24	508.26	1.17865	0.441137	2.67184	0.00754377	0.382719		208.019	0.21156	0.290639	0.727914	0.466666	0.999414		183.824	0.166041	0.197365	0.841289	0.400186	0.999679		325.065	0.529641	0.20712	2.55716	0.0105529	0.247477		377.532	-0.0203031	0.256563	-0.079135	0.936925	0.995455
C6H11orf49	3022.89	-0.281169	0.213567	-1.31654	0.187992	0.822186		2604.77	-0.190658	0.151402	-1.25928	0.207929	0.999414		2602.25	-0.282272	0.104263	-2.7073	0.00678328	0.452019		2520.12	-0.288055	0.180155	-1.59893	0.109836	0.634948		2247.81	-0.0689548	0.160412	-0.42986	0.667297	0.966407
C6H11orf58	2788.78	-0.345822	0.165256	-2.09264	0.0363809	0.589022		4091.32	-0.106097	0.121431	-0.87372	0.382271	0.999414		4164.03	-0.0425233	0.100805	-0.421836	0.673145	0.999679		4171.65	-0.0812349	0.0978796	-0.829948	0.406568	0.864207		3733.68	-0.202232	0.0906957	-2.22979	0.0257617	0.507718
C6H11orf96	480.057	0.0137424	0.23681	0.0580312	0.953724	0.996903		419.645	0.0768558	0.159873	0.480729	0.630709	0.999414		373.849	0.152169	0.133164	1.14272	0.253155	0.999679		498.356	-0.0977029	0.223882	-0.436403	0.662544	0.941625		513.308	-0.0103388	0.244058	-0.042362	0.96621	0.997328
C6H14orf132	5817.49	-0.671156	0.367643	-1.82556	0.067916	0.680425		3824.88	0.0753245	0.202308	0.372326	0.70965	0.999414		3593.43	-0.0322025	0.145821	-0.220835	0.825221	0.999679		3591.36	0.161055	0.276654	0.582152	0.560465	0.921145		3356.19	-0.174449	0.242148	-0.720421	0.471266	0.926136
C6H15orf41	340.746	0.121247	0.160566	0.75512	0.450177	0.912778		502.115	0.408444	0.176924	2.30859	0.0209664	0.896915		473.758	0.0108367	0.203523	0.0532455	0.957536	0.999679		334.226	0.0970663	0.143181	0.677928	0.497817	0.901703		299.478	0.0840944	0.17201	0.488893	0.624917	0.96158
C6H15orf62	432.446	-0.186117	0.413853	-0.449717	0.652915	0.94972		2573.88	0.101286	0.178203	0.568372	0.569783	0.999414		2767.61	-0.152311	0.166325	-0.91574	0.359803	0.999679		2254.55	-0.0392362	0.13722	-0.285936	0.774927	0.966835		2223.73	-0.171509	0.155543	-1.10265	0.270181	0.855678
C7H2orf66	45.0509	-3.02954	0.702258	-4.31401	1.6e-05	0.0148486		11.521	-0.257898	0.725757	-0.355351	0.722327	0.999414		11.3871	0.225826	0.609932	0.370248	0.711197	0.999679		17.5466	-0.752642	0.439162	-1.71381	0.0865631	0.594039		12.5441	0.543493	0.599007	0.907324	0.364235	0.897243
C7H2orf69	336.292	0.174478	0.285676	0.610755	0.541362	0.928025		898.595	-0.0955893	0.221311	-0.431923	0.665797	0.999414		996.947	-0.0693066	0.197589	-0.350761	0.725768	0.999679		1078.98	0.193024	0.148443	1.30033	0.193488	0.74528		987.069	-0.146566	0.211955	-0.691492	0.489256	0.930202
C7H2orf76	204.154	0.0777546	0.17768	0.437611	0.661669	0.950366		213.465	0.1517	0.237854	0.637785	0.523613	0.999414		161.699	-0.443198	0.204611	-2.16606	0.0303069	0.772754		123.98	-0.349112	0.205149	-1.70175	0.0888023	0.595961		110.186	-0.498467	0.183639	-2.71439	0.0066397	0.284895
C7H2orf88	951.308	-0.159716	0.182882	-0.873331	0.382483	0.889566		509.539	-0.337263	0.396732	-0.850103	0.395268	0.999414		452.15	0.0515319	0.321496	0.160288	0.872654	0.999679		1606.04	0.252804	0.130024	1.94429	0.0518599	0.497688		1507.39	-0.0451119	0.122379	-0.368626	0.712407	0.971104
C8B	71.2614	0.279355	0.370341	0.754317	0.450659	0.912778		197.179	-0.12687	0.232331	-0.546077	0.585013	0.999414		183.778	-0.0649394	0.323165	-0.200948	0.840739	0.999679		57.3928	-0.504695	0.426073	-1.18453	0.236205	0.78182		39.4457	0.0285606	0.424206	0.0673272	0.946321	0.996846
C8G	193.929	0.695371	0.270854	2.56732	0.0102487	0.415706		253.426	-0.111921	0.281211	-0.397997	0.690632	0.999414		232.018	0.189912	0.166789	1.13864	0.254855	0.999679		246.698	0.00695281	0.169823	0.0409415	0.967343	0.994275		232.847	-0.107068	0.215419	-0.497025	0.619172	0.960018
C8H10orf105	158.568	2.04501	0.893119	2.28974	0.0220366	0.524817		140.526	0.606171	0.333439	1.81794	0.0690736	0.999414		116.251	0.117206	0.301834	0.388312	0.697785	0.999679		29.3712	-0.365074	0.682729	-0.534728	0.592838	0.930815		21.5707	-0.172339	0.719654	-0.239474	0.810738	0.983357
C8H10orf143	292.62	0.152648	0.247958	0.61562	0.538145	0.927312		316.96	0.0701052	0.193478	0.362342	0.717097	0.999414		283.706	0.0684886	0.203876	0.335933	0.736922	0.999679		299.397	0.0175161	0.185019	0.0946722	0.924575	0.988595		256.573	0.0674093	0.190026	0.354738	0.722786	0.972675
C8H10orf71	50.8118	0.759273	0.448825	1.69169	0.0907046	0.727435		39.3345	-0.206246	0.489891	-0.421004	0.673752	0.999414		35.8856	-0.061921	0.44174	-0.140175	0.888522	0.999679		29.4852	0.199391	0.520083	0.383382	0.701436	0.949369		26.5281	0.038484	0.458677	0.0839022	0.933134	0.995455
C8H10orf88	487.055	-0.186526	0.168922	-1.10422	0.269498	0.850793		752.007	-0.0484815	0.15361	-0.315613	0.752296	0.999414		715.631	0.0101649	0.139621	0.0728037	0.941962	0.999679		868.932	0.135555	0.142293	0.952644	0.34077	0.838292		803.674	0.0234171	0.143616	0.163054	0.870476	0.987257
C8H10orf90	433.467	1.15698	0.488088	2.37042	0.0177677	0.496989		47.1092	0.319414	0.431698	0.739901	0.45936	0.999414		37.5042	0.302915	0.268778	1.12701	0.259739	0.999679		43.2455	0.426674	0.381443	1.11858	0.26332	0.796011		47.204	0.065308	0.401831	0.162526	0.870892	0.987257
C8H10orf95	33.2425	0.850745	0.652029	1.30477	0.191973	0.824011		31.7918	0.138315	0.474211	0.291675	0.770535	0.999414		20.6468	0.0073309	0.460004	0.0159366	0.987285	0.999679		19.7667	-0.653632	0.451402	-1.44801	0.147615	0.691534		14.6778	-0.0465563	0.537055	-0.0866882	0.930919	0.995203
C9H1orf112	249.183	0.196876	0.179229	1.09846	0.272003	0.850793		236.68	0.302253	0.204224	1.48001	0.138872	0.999414		210.661	0.224319	0.16498	1.35967	0.173934	0.985091		216.989	0.30027	0.194235	1.54591	0.122127	0.655367		189.235	0.24472	0.185104	1.32207	0.186146	0.812725
C9H1orf21	928.571	-0.300706	0.175917	-1.70936	0.0873835	0.724401		1368.01	-0.145141	0.138988	-1.04427	0.296361	0.999414		1422.91	0.0390229	0.112593	0.346585	0.728903	0.999679		1764.41	0.0828835	0.119805	0.691819	0.489051	0.897611		1599.58	-0.0365915	0.125505	-0.291554	0.770628	0.977634
C9H1orf210	151.709	1.20056	0.540569	2.22092	0.0263561	0.549227		20.6874	-0.00930197	0.487032	-0.0190993	0.984762	0.999884		22.1552	0.0577317	0.385688	0.149685	0.881013	0.999679		21.2935	0.0677368	0.536294	0.126305	0.89949	0.986394		20.5262	0.29846	0.430834	0.692751	0.488466	0.930049
C9H1orf226	39.8875	0.473702	0.496884	0.953345	0.340416	0.87191		84.0601	0.22894	0.307866	0.743636	0.457097	0.999414		64.4367	-0.142406	0.205176	-0.694068	0.48764	0.999679		43.0886	-0.716034	0.292667	-2.44658	0.0144217	0.290922		32.7487	-0.360681	0.291603	-1.23689	0.216128	0.833657
C9H1orf52	517.584	-0.202532	0.246383	-0.822019	0.411066	0.898726		742.399	0.171794	0.135666	1.2663	0.205407	0.999414		707.839	0.175947	0.0908083	1.93756	0.0526767	0.83452		778.589	0.0988246	0.103466	0.95514	0.339507	0.837425		698.135	-0.0366906	0.166363	-0.220545	0.825447	0.985278
C9orf72	1389.38	-0.307301	0.245423	-1.25213	0.210522	0.828635		1843.52	-0.148245	0.208385	-0.711398	0.476837	0.999414		1864	0.0866195	0.136169	0.636116	0.524701	0.999679		2519.43	0.247067	0.182182	1.35615	0.17505	0.722128		2352.64	0.137043	0.16659	0.822635	0.410715	0.911076
CA10	2682.8	-0.378561	0.245491	-1.54206	0.12306	0.774512		3000.29	0.166358	0.195735	0.849916	0.395372	0.999414		2663.3	-0.0908964	0.210097	-0.432641	0.665276	0.999679		1986.72	0.0615968	0.144272	0.426948	0.669417	0.941625		1837.92	0.0637831	0.113704	0.560958	0.574826	0.9485
CA12	19.3618	0.944129	0.550097	1.7163	0.0861077	0.722624		16.666	-0.128974	0.530274	-0.243222	0.807833	0.999414		14.596	0.237532	0.438083	0.542208	0.587675	0.999679		15.0305	-0.279678	0.448997	-0.622895	0.533354	0.914492		14.4013	0.0643609	0.445964	0.144319	0.885249	0.989329
CA14	226.03	-0.118742	0.198629	-0.597809	0.549967	0.929619		197.989	-0.426115	0.203078	-2.09828	0.0358806	0.999414		187.727	-0.388905	0.191583	-2.02995	0.0423612	0.813265		211.822	-0.665868	0.277327	-2.40102	0.0163496	0.305545		176.809	-0.429041	0.247587	-1.73289	0.083115	0.684906
CA4	315.833	0.386769	0.265656	1.4559	0.14542	0.795371		234.233	0.0419846	0.23419	0.179276	0.857721	0.999414		229.088	0.40655	0.216225	1.88022	0.0600787	0.857962		269.563	0.471452	0.227307	2.07407	0.0380728	0.446631		264.913	0.609675	0.190556	3.19945	0.00137689	0.13993
CA5A	1175.47	0.242687	0.279798	0.867366	0.385741	0.890092		1015.51	0.0990358	0.248571	0.398421	0.69032	0.999414		862.108	0.0953501	0.239027	0.39891	0.68996	0.999679		781.943	-0.0834632	0.217015	-0.384597	0.700536	0.949039		650.362	0.107566	0.222036	0.484452	0.628065	0.962372
CA7	67.514	-0.063243	0.635194	-0.0995649	0.92069	0.99153		115.854	-0.226304	0.488098	-0.463645	0.642902	0.999414		118.875	1.22759	0.498589	2.46212	0.0138117	0.585018		322.759	-0.362849	0.190266	-1.90706	0.0565126	0.511028		255.166	0.067636	0.191183	0.353777	0.723506	0.972714
CA8	617.614	0.642825	0.430265	1.49402	0.135171	0.785029		693.062	0.0429006	0.313838	0.136697	0.891271	0.999414		744.314	0.389378	0.314679	1.23738	0.215946	0.999679		1208.65	0.187368	0.205702	0.91087	0.362364	0.848678		1128.06	0.308515	0.217462	1.41871	0.155984	0.790763
CAAP1	868.166	-0.140536	0.172261	-0.81583	0.414597	0.900511		998.316	-0.0311857	0.168747	-0.184807	0.85338	0.999414		971.963	0.0409108	0.113099	0.361724	0.717558	0.999679		1178.33	0.124599	0.151181	0.824172	0.409842	0.865248		1041.87	-5.54e-06	0.108522	-5.1e-05	0.999959	0.999973
CAB39	2326.24	0.291477	0.274699	1.06108	0.288656	0.854549		2446.92	-0.132716	0.177621	-0.747189	0.45495	0.999414		2508.98	0.046386	0.138952	0.333828	0.73851	0.999679		2618.29	0.0839166	0.173275	0.484297	0.628175	0.936823		2350.38	0.0540244	0.188551	0.286525	0.774476	0.977751
CAB39L	1009.58	-0.400807	0.305716	-1.31104	0.189843	0.822186		1275.24	0.0597925	0.21985	0.271969	0.785646	0.999414		1005.44	0.224869	0.221296	1.01615	0.309559	0.999679		1585.53	-0.0669393	0.200886	-0.333221	0.738968	0.959469		1284.94	0.324487	0.177952	1.82346	0.0682341	0.650974
CABCOCO1	38.6078	-0.515836	0.363383	-1.41954	0.155742	0.801461		34.4213	0.0958452	0.387141	0.247572	0.804466	0.999414		27.7697	-0.141723	0.418097	-0.338972	0.734631	0.999679		19.0195	-0.372313	0.441269	-0.843732	0.398819	0.86222		14.4486	-0.390382	0.495228	-0.788288	0.430528	0.916193
CABIN1	1238.51	-0.0791527	0.238233	-0.332249	0.739701	0.966988		1394.64	-0.110268	0.197143	-0.559328	0.575938	0.999414		1356.27	0.0196635	0.124959	0.157359	0.874962	0.999679		2451.53	0.248033	0.132415	1.87314	0.0610484	0.52426		2271.3	-0.0278997	0.143824	-0.193986	0.846187	0.985523
CABLES1	643.455	0.519641	0.212409	2.44642	0.0144282	0.46591		751.047	0.115738	0.23784	0.486623	0.626526	0.999414		652.181	0.293589	0.198304	1.4805	0.13874	0.957236		749.555	-0.658484	0.198535	-3.31671	0.000910837	0.0786771		546.643	-0.00191746	0.27377	-0.00700391	0.994412	0.99922
CABLES2	399.826	0.194004	0.297297	0.652561	0.514039	0.923217		424.77	-0.108762	0.170098	-0.639406	0.522559	0.999414		431.532	-0.0169322	0.170433	-0.0993482	0.920862	0.999679		583.393	0.246565	0.14663	1.68155	0.0926563	0.602639		560.597	0.175235	0.163447	1.07212	0.283665	0.863533
CABP1	811.7	-0.0710973	0.46042	-0.154418	0.87728	0.984746		797.044	-0.647052	0.331486	-1.95198	0.050941	0.999414		668.189	-0.108152	0.25506	-0.424024	0.671548	0.999679		1555.82	0.133412	0.274083	0.486757	0.62643	0.936679		1372.17	0.30004	0.183153	1.63819	0.101382	0.72601
CABP2	302.086	-0.0305897	0.269932	-0.113324	0.909774	0.990394		266.067	-0.0827227	0.231838	-0.356812	0.721232	0.999414		244.109	-0.0173502	0.212844	-0.0815162	0.935031	0.999679		278.421	-0.228524	0.211076	-1.08266	0.278958	0.807183		237.471	-0.176297	0.20473	-0.861121	0.389172	0.905033
CABP4	20.8465	0.308031	0.518852	0.593677	0.552728	0.930415		21.4724	0.539723	0.545589	0.989249	0.322541	0.999414		22.4618	0.144591	0.407235	0.355056	0.722547	0.999679		20.8409	0.135565	0.366431	0.369962	0.711411	0.952032		19.9382	0.305781	0.361797	0.845173	0.398014	0.906109
CABP7	1012.78	0.0424185	0.49513	0.0856713	0.931728	0.993275		367.771	0.10871	0.329349	0.330077	0.741342	0.999414		327.969	-0.520064	0.367689	-1.41441	0.15724	0.968953		1450.93	0.297775	0.464708	0.640778	0.521667	0.909625		1251.55	0.523425	0.325948	1.60585	0.108306	0.730964
CACFD1	200.884	0.144038	0.212671	0.677281	0.498228	0.919411		224.433	-0.0729593	0.16497	-0.442257	0.658304	0.999414		207.896	-0.105279	0.137431	-0.766045	0.443649	0.999679		229.276	-0.319303	0.144469	-2.21019	0.0270923	0.382999		205.298	-0.115977	0.13261	-0.874571	0.381808	0.90362
CACNA1A	3404.96	-0.24727	0.176756	-1.39894	0.161832	0.805534		4519.15	-0.307556	0.228401	-1.34656	0.178121	0.999414		4705.68	-0.038099	0.101807	-0.374229	0.708234	0.999679		6304.13	0.0794793	0.0825946	0.962283	0.335908	0.836575		5923.98	0.0728823	0.10851	0.671663	0.501798	0.932667
CACNA1B	2173.86	-0.319517	0.21114	-1.51329	0.130206	0.776798		3277.66	-0.150256	0.175181	-0.857722	0.391046	0.999414		3509.49	-0.0673514	0.0937897	-0.718111	0.472689	0.999679		4338.31	0.267009	0.129506	2.06176	0.0392311	0.449429		4319.55	-0.0952431	0.0845436	-1.12655	0.259931	0.850647
CACNA1C	359.319	-0.191111	0.336629	-0.567721	0.570225	0.935835		672.99	-0.0347126	0.201054	-0.172653	0.862924	0.999414		624.935	-0.262479	0.207317	-1.26607	0.205486	0.999679		740.097	0.0660654	0.287942	0.22944	0.818527	0.974887		614.528	-0.273329	0.240164	-1.13809	0.255081	0.847165
CACNA1D	1276.97	-0.0969611	0.407646	-0.237856	0.811993	0.975973		3359.36	0.00165872	0.160909	0.0103085	0.991775	0.999884		3402.92	-0.0424427	0.16105	-0.263538	0.792136	0.999679		3070.76	-0.067327	0.187904	-0.358306	0.720115	0.954197		2594.4	-0.183481	0.169594	-1.08189	0.279302	0.862751
CACNA1E	3859.66	-0.488776	0.361364	-1.35259	0.176188	0.817715		7083.94	-0.148309	0.29665	-0.499945	0.617113	0.999414		8931.05	0.213931	0.171123	1.25016	0.211241	0.999679		13116.4	-0.0797524	0.110429	-0.722204	0.470169	0.88983		11976.2	-0.15647	0.121953	-1.28303	0.199481	0.820738
CACNA1F	21.0626	1.16957	0.840156	1.39208	0.163898	0.807201		6.83808	-0.0893654	0.700527	-0.127569	0.89849	NA		6.83318	-0.109121	0.898388	-0.121463	0.903324	0.999679		9.7723	-0.874032	0.620507	-1.40858	0.15896	0.701928		8.71335	-0.22626	0.635592	-0.355983	0.721853	0.972542
CACNA1G	1899.68	-0.973438	0.338201	-2.87828	0.00399851	0.366173		2048.3	0.208992	0.306469	0.681936	0.495279	0.999414		2489.44	0.058004	0.187214	0.309827	0.756693	0.999679		5056.05	0.807168	0.205664	3.92469	8.68e-05	0.018768		5572.24	0.0854099	0.199195	0.428774	0.668087	0.966407
CACNA1H	875.287	-0.402618	0.234208	-1.71906	0.0856034	0.722624		1479.77	-0.100533	0.270279	-0.371961	0.709922	0.999414		1377.3	-0.419394	0.278564	-1.50556	0.132181	0.951683		497.806	-0.605213	0.251764	-2.40389	0.0162218	0.305545		357.616	-0.0841164	0.251671	-0.334232	0.738205	0.974394
CACNA1I	921.821	-0.204845	0.241305	-0.848903	0.395936	0.894032		904.77	0.0364679	0.229972	0.158575	0.874004	0.999414		811.358	0.441969	0.275019	1.60705	0.108044	0.938705		1831.92	0.15434	0.0981964	1.57174	0.11601	0.64496		1764.65	0.249061	0.122944	2.0258	0.0427855	0.589339
CACNA2D1	3841.27	-0.275669	0.473003	-0.582805	0.560025	0.932172		3742.27	-0.193679	0.329176	-0.588375	0.556281	0.999414		3396.23	0.279408	0.214214	1.30434	0.192116	0.99079		5690.96	-0.111357	0.218169	-0.510417	0.609759	0.934686		4576.1	-0.0897512	0.195035	-0.460181	0.645387	0.964986
CACNA2D2	6742.28	-0.332255	0.189459	-1.75371	0.0794808	0.710088		5748.5	-0.19799	0.241654	-0.819312	0.412608	0.999414		5714.89	-0.0365125	0.102557	-0.356022	0.721824	0.999679		4568.89	0.00365477	0.0952238	0.0383808	0.969384	0.99434		4442.11	-0.058222	0.0953017	-0.610923	0.54125	0.943494
CACNA2D3	796.239	0.052237	0.333238	0.156756	0.875437	0.984305		552.889	-0.0161971	0.167029	-0.0969718	0.922749	0.999414		559.735	-0.199724	0.187687	-1.06413	0.287269	0.999679		955.382	0.546016	0.235987	2.31376	0.020681	0.347584		1067.36	-0.324178	0.196307	-1.65139	0.0986597	0.71873
CACNA2D4	66.4738	0.587278	0.471208	1.24632	0.212645	0.82884		203.1	1.44246	0.868547	1.66077	0.0967587	0.999414		50.0467	1.23044	0.518123	2.3748	0.0175582	0.638609		51.5259	-0.595267	0.353779	-1.6826	0.0924533	0.601961		35.9061	0.489932	0.36474	1.34323	0.179196	0.80998
CACNB1	1268.49	-0.291282	0.217302	-1.34045	0.180099	0.819888		801.286	-0.0996044	0.380099	-0.262049	0.793284	0.999414		806.787	0.521087	0.357546	1.4574	0.145006	0.967426		1711.62	-0.0528499	0.170796	-0.309433	0.756992	0.964583		1525.61	0.17673	0.168208	1.05066	0.293414	0.870095
CACNB2	1123.99	-0.143049	0.267413	-0.534938	0.592693	0.94142		2002.07	-0.0687753	0.221693	-0.310227	0.756388	0.999414		2191.19	0.0110749	0.167306	0.0661957	0.947222	0.999679		2474.78	0.0271519	0.232264	0.116901	0.906939	0.986599		2118.41	-0.131961	0.220041	-0.599711	0.548699	0.945399
CACNB3	3583.63	-0.314129	0.192503	-1.63182	0.102718	0.742126		6831.55	-0.0519032	0.164934	-0.31469	0.752997	0.999414		6815.05	-0.0720734	0.151901	-0.474477	0.63516	0.999679		8242.02	-0.157586	0.1583	-0.995494	0.319496	0.828565		7825.18	-0.0585187	0.135467	-0.431977	0.665758	0.966407
CACNG2	1869.88	-0.156674	0.241249	-0.649427	0.516062	0.923217		1828.68	-0.160163	0.20277	-0.789875	0.429601	0.999414		1677.48	-0.149841	0.0925033	-1.61984	0.105266	0.934762		1923.07	0.133533	0.136938	0.975141	0.32949	0.833673		1946.36	-0.0333145	0.150209	-0.221788	0.824479	0.985278
CACNG3	700.04	-0.574338	0.317191	-1.8107	0.0701874	0.685434		3055.19	-0.122669	0.217637	-0.563639	0.573	0.999414		3316.96	0.0197353	0.200105	0.0986247	0.921436	0.999679		5600.27	-0.110221	0.156901	-0.702486	0.482376	0.894256		5173.96	0.1361	0.144748	0.94025	0.347089	0.890374
CACNG4	1294.62	-0.0745441	0.294575	-0.253057	0.800224	0.974928		3583.1	0.182813	0.163987	1.1148	0.264935	0.999414		3720.32	0.191143	0.0822884	2.32284	0.0201878	0.672432		3225.04	-0.012501	0.185839	-0.0672677	0.946369	0.991047		2698.58	0.0572395	0.162257	0.352771	0.72426	0.972716
CACNG5	659.5	-0.536393	0.438563	-1.22307	0.221303	0.83562		426.73	0.221196	0.359447	0.615379	0.538304	0.999414		479.034	-0.629831	0.572346	-1.10044	0.271142	0.999679		1408.06	0.941337	0.267656	3.51696	0.000436518	0.0499408		1835.36	0.288332	0.239177	1.20552	0.228004	0.838186
CACTIN	1658.09	0.00462936	0.157078	0.0294717	0.976488	0.99884		2023.51	0.0934512	0.125553	0.744317	0.456685	0.999414		2022.92	0.0166891	0.140583	0.118714	0.905502	0.999679		2147.32	0.0626711	0.124256	0.504371	0.614001	0.935702		2074.98	0.129403	0.115548	1.11991	0.262753	0.852752
CACUL1	745.656	0.197447	0.145487	1.35715	0.174735	0.816586		905.471	0.0242629	0.151596	0.160049	0.872842	0.999414		842.22	0.128811	0.13252	0.972018	0.331042	0.999679		1125.86	0.0861276	0.146516	0.587838	0.556641	0.920468		975.742	0.154819	0.111586	1.38744	0.165306	0.7977
CACYBP	4801.18	-0.148582	0.221149	-0.671864	0.50167	0.920566		5215.8	0.228046	0.155888	1.46289	0.143498	0.999414		5308.77	-0.0754491	0.114042	-0.66159	0.508234	0.999679		4125.9	0.0416359	0.112207	0.371062	0.710592	0.952032		3779.25	0.0899884	0.099269	0.906511	0.364665	0.897243
CAD	549.622	0.24921	0.174849	1.42529	0.154073	0.800676		538.829	0.182446	0.177699	1.02671	0.304557	0.999414		480.74	0.242281	0.233303	1.03849	0.299044	0.999679		627.281	0.15938	0.17966	0.887123	0.375013	0.854854		593.251	0.238055	0.167686	1.41965	0.15571	0.790763
CADM1	9145.89	-0.146703	0.27077	-0.5418	0.587956	0.940626		7975.51	0.157288	0.116522	1.34986	0.17706	0.999414		7576.74	0.0496258	0.100008	0.49622	0.619739	0.999679		5276.47	-0.334035	0.139254	-2.39874	0.0164515	0.305545		4386.58	0.0185559	0.146775	0.126424	0.899396	0.991605
CADM2	4027.04	-0.0957385	0.244615	-0.391384	0.695513	0.959165		5499.79	-0.096504	0.227063	-0.42501	0.67083	0.999414		6319.95	0.093684	0.128132	0.73115	0.464687	0.999679		9273.54	0.253859	0.168876	1.50323	0.132779	0.671835		8490.18	0.0554169	0.16558	0.334683	0.737864	0.974263
CADM3	20360	-0.297663	0.168708	-1.76437	0.0776703	0.707563		29172.6	0.210821	0.157855	1.33554	0.1817	0.999414		29517	-0.0773802	0.120582	-0.641725	0.521052	0.999679		23380.4	-0.240643	0.0815067	-2.95244	0.00315276	0.142493		20302.9	-0.0465278	0.108767	-0.427774	0.668816	0.966407
CADM4	1364.84	-0.0792763	0.227561	-0.348373	0.72756	0.963027		1625.55	-0.0406115	0.162066	-0.250586	0.802135	0.999414		1582.89	-0.0130469	0.135789	-0.0960821	0.923455	0.999679		1399.58	0.0725781	0.124899	0.581096	0.561176	0.921145		1318.04	0.0761058	0.171993	0.442495	0.658131	0.966407
CADPS	7023.55	-0.32519	0.291952	-1.11385	0.265344	0.850356		8908.03	-0.155712	0.131199	-1.18684	0.235291	0.999414		9931.99	0.0128995	0.138514	0.093128	0.925802	0.999679		10454.6	0.0488751	0.11651	0.419493	0.674856	0.943538		9732.37	0.056061	0.0871311	0.643409	0.519959	0.937342
CADPS2	1717.71	-0.243547	0.392994	-0.619721	0.535442	0.926748		2404.88	-0.553665	0.318565	-1.738	0.0822111	0.999414		2068.76	-0.79568	0.310431	-2.56314	0.0103729	0.527782		1944.88	1.59014	0.546679	2.90873	0.00362897	0.15216		2984.27	-0.590589	0.481306	-1.22706	0.219802	0.833657
CALB1	3400.47	-0.221516	0.435178	-0.509023	0.610736	0.94495		2829.76	-0.12464	0.266038	-0.468505	0.639423	0.999414		2392.57	0.484007	0.195772	2.4723	0.0134245	0.585018		1636.4	-0.134585	0.182652	-0.736843	0.461218	0.886862		1206.46	0.0925675	0.211857	0.436934	0.662159	0.966407
CALB2	15684.5	-0.979011	0.414572	-2.3615	0.0182014	0.49783		1853.63	-0.0662874	0.213003	-0.311204	0.755646	0.999414		1759.45	0.199832	0.253081	0.789595	0.429764	0.999679		2023.89	-0.663526	0.319672	-2.07565	0.0379265	0.445728		1339.27	0.302135	0.252313	1.19746	0.231128	0.839373
CALCB	778.175	-1.17932	1.03381	-1.14076	0.25397	0.8488		4.15785	1.17495	1.00262	1.17188	0.241247	NA		3.33252	2.62837	1.23698	2.12482	0.0336014	0.777061		5.03135	0.557572	0.884448	0.630418	0.528421	0.912529		4.6863	0.686675	0.824374	0.832965	0.404864	0.908297
CALCR	382.183	-0.314891	0.262119	-1.20133	0.229624	0.838126		311.513	-0.732177	0.679975	-1.07677	0.281583	0.999414		266.498	0.617261	0.392269	1.57357	0.115588	0.938705		611.867	0.141798	0.199942	0.709198	0.478202	0.89304		587.663	0.415455	0.187045	2.22115	0.026341	0.513793
CALCRL	449.726	0.580903	0.450605	1.28916	0.197342	0.826147		93.8472	0.131208	0.330714	0.39674	0.691559	0.999414		84.7341	0.197097	0.230098	0.856579	0.391678	0.999679		122.151	0.392514	0.301262	1.3029	0.192608	0.743787		119.404	-0.533779	0.319806	-1.66907	0.0951031	0.712113
CALD1	472.955	0.316901	0.28567	1.10932	0.267291	0.850356		446.988	-0.209868	0.301327	-0.696478	0.486129	0.999414		328.658	-0.0326699	0.181235	-0.180263	0.856946	0.999679		430.778	0.151386	0.170729	0.886704	0.375238	0.854854		405.112	-0.0268676	0.170408	-0.157666	0.87472	0.987916
CALHM4	120.242	0.181392	0.563319	0.322006	0.747448	0.967777		82.2577	-0.81599	0.673687	-1.21123	0.225807	0.999414		69.598	-0.0683909	0.592422	-0.115443	0.908094	0.999679		106.502	-0.0274191	0.469832	-0.0583594	0.953462	0.991084		102.955	-0.168197	0.495499	-0.33945	0.734271	0.973691
CALHM5	306.769	-0.0124855	0.273029	-0.0457297	0.963526	0.997009		323.005	0.200305	0.240076	0.834341	0.404089	0.999414		265.61	0.400915	0.250178	1.60252	0.109041	0.938705		325.276	0.0419878	0.289955	0.144808	0.884862	0.984478		253.548	0.0951049	0.248897	0.382105	0.702384	0.969737
CALM1	43880.2	-0.232136	0.2435	-0.953331	0.340422	0.87191		68586.3	0.0418457	0.117288	0.356778	0.721258	0.999414		68544.7	0.035053	0.0952546	0.367992	0.712879	0.999679		76527.7	0.0703941	0.124451	0.565636	0.571641	0.925126		67392.5	0.112278	0.117029	0.959396	0.337359	0.887002
CALM2	35622.8	-0.120686	0.184367	-0.654594	0.512729	0.923217		65724.7	0.0551616	0.103349	0.533741	0.593521	0.999414		65457.7	0.0368759	0.102483	0.359823	0.71898	0.999679		68536.5	0.109122	0.0560679	1.94625	0.0516243	0.497011		61952.6	0.109424	0.0861517	1.27014	0.204036	0.823667
CALML4	114.847	0.249746	0.683869	0.365196	0.714965	0.962813		127.291	0.28257	0.439154	0.643441	0.519938	0.999414		96.0609	-0.592496	0.411878	-1.43852	0.150286	0.968342		33.1894	-0.462311	0.417161	-1.10823	0.267762	0.799831		33.1504	0.0513411	0.50125	0.102426	0.918418	0.992023
CALN1	2699.86	-0.450169	0.211543	-2.12803	0.0333346	0.578111		6372.77	0.075048	0.120672	0.621917	0.533997	0.999414		7121.02	-0.00420688	0.0953378	-0.044126	0.964804	0.999679		8296.32	0.0437782	0.116033	0.377291	0.705957	0.950586		7953.55	-0.142049	0.108914	-1.30424	0.192153	0.815243
CALR	8136.89	0.236042	0.24612	0.959054	0.337531	0.871816		7283.33	0.545281	0.16261	3.3533	0.000798527	0.269033		6647	0.279274	0.152126	1.8358	0.0663866	0.866206		5883.6	0.175626	0.146718	1.19703	0.231296	0.778375		5335.54	0.374076	0.169344	2.20897	0.0271764	0.51799
CALU	2475.79	0.0125109	0.190085	0.0658172	0.947523	0.996425		2522.74	0.227143	0.186175	1.22005	0.222446	0.999414		2194.69	-0.210838	0.0928537	-2.27065	0.023168	0.710318		1856.28	-0.152587	0.110646	-1.37905	0.167878	0.709968		1706.5	0.00137539	0.100006	0.013753	0.989027	0.998965
CAMK1	2101.08	-0.201648	0.213489	-0.944533	0.344897	0.874739		1692.52	-0.138619	0.162766	-0.851648	0.39441	0.999414		1483.87	0.027673	0.134457	0.205812	0.836937	0.999679		2210.14	0.00468989	0.1628	0.0288076	0.977018	0.995097		2094.39	0.0877728	0.124563	0.704647	0.48103	0.928575
CAMK1D	5105.25	0.100575	0.239953	0.419144	0.675111	0.95315		4536.57	-0.112893	0.239561	-0.471248	0.637463	0.999414		4369.67	0.383473	0.192124	1.99597	0.0459375	0.818608		5909.75	0.0995804	0.10076	0.988298	0.323007	0.830593		5460.67	0.130262	0.079996	1.62835	0.10345	0.727679
CAMK1G	449.33	-0.443818	0.368001	-1.20603	0.227807	0.838126		607.49	-0.470756	0.667088	-0.705689	0.480382	0.999414		728.84	0.542351	0.620908	0.873479	0.382402	0.999679		1284.66	-0.630385	0.240198	-2.62444	0.00867914	0.228641		963.851	-0.0821497	0.260017	-0.31594	0.752048	0.975299
CAMK2A	10767.9	-0.539007	0.44323	-1.21609	0.223951	0.838126		59159.9	0.182957	0.21062	0.868661	0.385033	0.999414		71525.4	0.148626	0.111752	1.32997	0.183529	0.989271		79143.8	-0.0460731	0.133864	-0.344178	0.730712	0.956416		67558.4	0.17345	0.113606	1.52677	0.126818	0.756845
CAMK2B	10813.2	-0.315457	0.248345	-1.27023	0.204001	0.828635		21086.5	-0.0153694	0.157424	-0.0976304	0.922226	0.999414		22109.8	-0.0614415	0.0929016	-0.661361	0.508381	0.999679		22312.9	-0.0771947	0.0948936	-0.813487	0.415939	0.867014		20261.5	0.0731859	0.109305	0.669555	0.503141	0.932667
CAMK2D	2617.18	-0.240821	0.236744	-1.01722	0.309049	0.864502		2526.22	-0.0753834	0.257219	-0.293071	0.769468	0.999414		3107.03	0.331424	0.246561	1.34419	0.178887	0.987747		3209.7	-0.161496	0.173155	-0.932665	0.350993	0.843235		2446.85	0.0778291	0.177121	0.439411	0.660364	0.966407
CAMK2G	1978.29	0.0784036	0.285864	0.274269	0.783878	0.972473		1169.72	0.108756	0.141444	0.768898	0.441954	0.999414		1109.93	0.0310518	0.10303	0.301386	0.76312	0.999679		1382	0.265441	0.120079	2.21054	0.0270675	0.382986		1323.72	-0.0726117	0.133546	-0.543721	0.586633	0.950379
CAMK2N1	14380.6	-0.674692	0.342927	-1.96745	0.0491315	0.634755		55356.1	-0.0102922	0.349962	-0.0294093	0.976538	0.999884		47318.7	0.534579	0.333787	1.60156	0.109253	0.938705		111267	-0.283821	0.191243	-1.48408	0.137787	0.676988		81723.2	0.235355	0.19784	1.18962	0.234195	0.8398
CAMK2N2	6201.51	-0.322224	0.228463	-1.4104	0.158422	0.801565		6556.8	0.0788588	0.152519	0.517044	0.605126	0.999414		6164.91	-0.145657	0.147808	-0.985444	0.324406	0.999679		5184.72	0.0920047	0.123302	0.746172	0.455564	0.886066		4893.28	-0.038858	0.107599	-0.361138	0.717997	0.97197
CAMK4	842.063	-0.362638	0.249474	-1.45361	0.146055	0.79677		1872.54	-0.386369	0.241934	-1.597	0.110266	0.999414		1827.22	-0.0257966	0.220166	-0.117169	0.906726	0.999679		4296.71	0.494351	0.235016	2.10347	0.0354243	0.433549		4553.09	0.129564	0.206776	0.62659	0.530928	0.940404
CAMKK1	1596.28	-0.0460705	0.297419	-0.154901	0.876899	0.98469		3615.94	-0.355625	0.278514	-1.27686	0.20165	0.999414		4002.11	0.0795959	0.158485	0.50223	0.615506	0.999679		7193.85	-0.116393	0.222591	-0.522901	0.601043	0.934281		6242.52	0.0751419	0.161268	0.465944	0.641256	0.964899
CAMKK2	1659.6	-0.0190476	0.302947	-0.0628742	0.949867	0.996425		8132.88	-0.178511	0.313584	-0.569259	0.56918	0.999414		9260.3	0.486039	0.26027	1.86744	0.0618402	0.862288		17916.8	-0.0773666	0.135083	-0.572732	0.566826	0.923907		16039.8	0.194752	0.116759	1.66798	0.0953194	0.712113
CAMKMT	243.073	-0.07394	0.201527	-0.366899	0.713694	0.962777		215.542	-0.198984	0.210462	-0.945461	0.344423	0.999414		202.921	0.0578876	0.205231	0.28206	0.777897	0.999679		194.297	0.0409695	0.193154	0.212108	0.832023	0.977572		175.716	-0.0994018	0.175061	-0.567812	0.570162	0.9485
CAMKV	6919.3	-0.323488	0.359009	-0.901059	0.367557	0.884886		23797.5	0.0705856	0.201113	0.350975	0.725607	0.999414		29311.1	-0.128275	0.146731	-0.874222	0.381998	0.999679		25957.5	-0.0226294	0.151271	-0.149595	0.881084	0.984478		26069	-0.0492375	0.152449	-0.322977	0.746713	0.974944
CAMLG	926.042	-0.248318	0.190748	-1.30181	0.192981	0.824011		1100.49	-0.104259	0.134825	-0.773291	0.43935	0.999414		1035.15	0.0757609	0.121046	0.625885	0.53139	0.999679		1246.44	-0.0120234	0.118176	-0.101742	0.918962	0.987853		1115.65	-0.163121	0.152157	-1.07206	0.283695	0.863533
CAMSAP1	4565.75	-0.237687	0.20726	-1.1468	0.251462	0.84604		7620.27	-0.0950035	0.113144	-0.839668	0.401095	0.999414		7555.9	-0.159916	0.0845929	-1.89042	0.0587022	0.857238		7358.31	-0.0112851	0.106877	-0.10559	0.915908	0.987835		6548.16	-0.106837	0.0929203	-1.14977	0.250237	0.846575
CAMSAP2	1723.54	-0.193667	0.26612	-0.727741	0.466772	0.914509		3253.81	-0.194709	0.186142	-1.04603	0.295549	0.999414		3233.69	-0.0836674	0.143509	-0.58301	0.559886	0.999679		3926.17	0.171424	0.22051	0.777398	0.436924	0.876259		3500.3	-0.129851	0.186559	-0.696031	0.48641	0.929304
CAMTA1	11465.7	0.166565	0.349196	0.476997	0.633365	0.948857		8361.37	-0.356623	0.207673	-1.71723	0.0859372	0.999414		8192.25	-0.159149	0.142345	-1.11805	0.263544	0.999679		15645.1	0.137322	0.210724	0.65167	0.514614	0.907339		15251.7	-0.103149	0.186546	-0.552941	0.580304	0.948825
CAMTA2	4064.72	0.0624042	0.212374	0.293841	0.76888	0.970118		6301.96	0.133496	0.131667	1.01389	0.310636	0.999414		6278.41	0.0972231	0.130779	0.743415	0.45723	0.999679		5994.23	-0.0594834	0.128856	-0.461628	0.644348	0.937908		5615.79	0.0913589	0.116351	0.785198	0.432337	0.916193
CANT1	1100.16	0.0168893	0.1798	0.0939343	0.925161	0.992239		909.983	0.213275	0.143578	1.48543	0.137431	0.999414		856.995	0.155574	0.119976	1.29671	0.194731	0.99079		797.858	-0.00129224	0.134584	-0.00960177	0.992339	0.999408		742.9	0.191551	0.12569	1.52399	0.127511	0.757697
[truncated: 14,412 more rows]

## Sheet: Data_S3_lit_search
Table S3. Genes from meta-analysis identifying those differentially expressed between migratory states in other species of songbird.
[truncated: 340 more rows]

[truncated: 3 more sheets: Data_S4_interaction, Data_S5_go, Data_S6_sequence_data]
