# Supplementary material for: Gene regulation and speciation in a migratory divide between songbirds
Source: Nat Commun. 2024 Jan 2;15:98. doi: 10.1038/s41467-023-44352-2 (PMC10761872; doi:10.1038/s41467-023-44352-2)
Supplement: Supplementary file 6 — Source data files [file 41467_2023_44352_MOESM6_ESM.xlsx]

## Sheet: Figure_1_B
Figure 1B: Nocturnal activity documented for birds sampled on spring migration
COLUMN	DESCRIPTION
DATE	Date nocturnal activity was documented
BH*	Id of bird whose activity was documented
DATE	BH13K49	BH13K48	BH13K21	BH13K46	BH13K21	BH13K46	BH21K03	BH15H01	BH19K03	BH13K04	BH15H06	BH14H15	BH14H16	BH13K59	BH14H08
2019-12-18	0.1875	0.125	0	0.09375	0	0.09375	0.375	0.6875	0	0.25	0.625	0.3125	0	0	0.71875
2019-12-19	0.202703	0.0405405	0.0135135	0.027027	0.0135135	0.027027	0.256757	0.256757	0	0.121622	0.662162	0.0810811	0	0.351351	0.554054
2019-12-20	0.378378	0.148649	0	0.0945946	0	0.0945946	0.0945946	0.364865	0.0810811	0.0945946	0.581081	0	0	0.216216	0.621622
2019-12-21	0.22973	0	0	0	0	0	0.0135135	0.189189	0.540541	0.135135	0.364865	0.027027	0	0.216216	0.594595
2019-12-22	0	0.027027	0.027027	0.0810811	0.027027	0.0810811	0.148649	0.391892	0.337838	0.351351	0.567568	0.189189	0	0.391892	0.594595
2019-12-23	0	0	0.0135135	0.189189	0.0135135	0.189189	0.0540541	0.216216	0.189189	0.324324	0.513514	0.0810811	0.0135135	0.445946	0.216216
2019-12-24	0	0.0540541	0.0945946	0.027027	0.0945946	0.027027	0.148649	0.162162	0.324324	0.364865	0.567568	0.0675676	0	0.216216	0.540541
2019-12-25	0	0.121622	0	0.0135135	0	0.0135135	0.027027	0.0675676	0.121622	0.283784	0.540541	0	0.0135135	0	0.513514
2019-12-26	0	0.0540541	0.0540541	0.0135135	0.0540541	0.0135135	0.121622	0.0675676	0.513514	0.297297	0.5	0.108108	0.27027	0.378378	0.554054
2019-12-27	0	0.0540541	0.0945946	0	0.0945946	0	0.216216	0.0135135	0.324324	0.27027	0.581081	0.135135	0.216216	0.0540541	0.405405
2019-12-28	0	0.0810811	0.256757	0	0.256757	0	0.148649	0	0	0.189189	0.594595	0.0135135	0.297297	0.310811	0.22973
2019-12-29	0	0.0540541	0.0675676	0.432432	0.0675676	0.432432	0.135135	0	0.310811	0.216216	0.527027	0.108108	0.189189	0.554054	0.513514
2019-12-30	0	0.0540541	0.243243	1	0.243243	1	0.148649	0.108108	0.202703	0.202703	0.22973	0.0945946	0.189189	0.175676	0.445946
2019-12-31	0.0675676	0.0540541	0.121622	1	0.121622	1	0.0135135	0.175676	0.364865	0.121622	0.0810811	0.135135	0.22973	0.108108	0.554054
2020-01-01	0.0810811	0.0675676	0.0810811	1	0.0810811	0	0.0405405	0	0.337838	0	0	0.22973	0.256757	0.22973	0.27027
2020-01-02	0.027027	0.0540541	0.0810811	0	0.0810811	0	0.027027	0	0.621622	0	0	0.148649	0.216216	0.581081	0.567568
2020-01-03	0.0945946	0.0540541	0.175676	0	0	0	0.0135135	0	0.405405	0	0	0.027027	0.175676	0.608108	0.581081
2020-01-04	0.0675676	0.108108	0.0135135	0	0.0135135	0	0.189189	0.0135135	0.108108	0	0	0.027027	0.135135	0.216216	0.513514
2020-01-05	0	0.027027	0.0675676	0	0.0675676	0	0.108108	0.202703	0.472973	0	0	0	0.162162	0.337838	0.459459
2020-01-06	0	0.378378	0.418919	0	0	0	0	0	0.864865	0	0	0.0135135	0.418919	0.513514	0.472973
2020-01-07	0	0.0540541	0.0675676	0.0540541	0.0675676	0.0540541	0.256757	0	0.527027	0	0	0.22973	0.540541	0.405405	0.256757
2020-01-08	0	0.0675676	0.027027	0.0135135	0.027027	0.0135135	0.0540541	0	0.0675676	0	0	0.189189	0.324324	0.121622	0.283784
2020-01-09	0.108108	0.0945946	0.121622	0	0.121622	0	0.148649	0	0.513514	0	0	0.148649	0.378378	0.310811	0.351351
2020-01-10	0.0945946	0.0540541	0	0	0	0	0.121622	0.175676	0.459459	0	0	0.0540541	0.378378	0.175676	0.391892
2020-01-11	0.0405405	0.0675676	0	0.0405405	0	0.0405405	0.027027	0.0675676	0.297297	0	0	0.0405405	0.216216	0	0.216216
2020-01-12	0	0.0675676	0	0	0	0	0.0135135	0.0405405	0.0135135	0.0405405	0	0	0.0135135	0	0
2020-01-13	0	0.135135	0	0.0675676	0	0.0675676	0	0.0135135	0.0540541	0.202703	0	0	0.27027	0	0
2020-01-14	0.0810811	0.108108	0.027027	0.135135	0.027027	0.135135	0.148649	0.027027	0.472973	0	0.310811	0	0.0540541	0.432432	0.027027
2020-01-15	0.0405405	0.0810811	0.0675676	0.0945946	0.0675676	0.0945946	0.027027	0.0135135	0.445946	0.0135135	0.108108	0	0	0.567568	0.486486
2020-01-16	0.0675676	0.135135	0.0135135	0.0405405	0.0135135	0.0405405	0.175676	0.22973	0.0540541	0.216216	0.135135	0.22973	0.256757	0	0.0675676
2020-01-17	0.135135	0.0675676	0.0540541	0.0810811	0.0540541	0.0810811	0	0.0405405	0.310811	0.0675676	0.121622	0	0	0	0.0405405
2020-01-18	0.0675676	0.108108	0	0.0945946	0	0.0945946	0.148649	0.0405405	0.0135135	0	0.0675676	0	0.243243	0.0540541	0.0810811
2020-01-19	0.0810811	0.148649	0	0.0945946	0	0.0945946	0	0	0	0.0675676	0	0	0	0	0.0540541
2020-01-20	0.0540541	0.135135	0	0.121622	0	0.121622	0.0135135	0	0	0	0	0	0.0135135	0	0.0945946
2020-01-21	0.0135135	0.0675676	0	0	0	0	0	0	0.0135135	0.189189	0	0	0.0675676	0	0.0405405
2020-01-22	0.0405405	0.162162	0	0.0135135	0	0.0135135	0.0405405	0	0	0.0945946	0.0135135	0	0	0	0.0405405
2020-01-23	0	0.0810811	0.175676	0.027027	0.175676	0.027027	0.148649	0	0	0.027027	0	0	0.283784	0	0.0135135
2020-01-24	0	0.22973	0.202703	0.0540541	0.202703	0.0540541	0.216216	0.0675676	0.162162	0.135135	0.0135135	0.0675676	0.256757	0	0.0540541
2020-01-25	0	0.0540541	0	0.0405405	0	0.0405405	0.027027	0.0405405	0.175676	0.0945946	0.0810811	0.0675676	0	0	0.0810811
2020-01-26	0	0.135135	0.0405405	0.0540541	0.0405405	0.0540541	0.121622	0.027027	0.337838	0.0135135	0.310811	0.27027	0.22973	0	0.027027
2020-01-27	0.0135135	0.175676	0.027027	0.0405405	0.027027	0.0405405	0.027027	0.0540541	0.554054	0.0405405	0.216216	0.202703	0.283784	0	0.0675676
2020-01-28	0	0.108108	0.0540541	0.121622	0.0540541	0.121622	0.121622	0.202703	0.702703	0.108108	0.216216	0	0.108108	0	0.108108
2020-01-29	0	0.0810811	0	0.0810811	0	0.0810811	0.121622	0.243243	0.310811	0	0.135135	0.216216	0.22973	0	0.0675676
2020-01-30	0	0	0	0.027027	0	0.027027	0.310811	0.0675676	0.310811	0.216216	0.256757	0.22973	0.405405	0	0.0675676
2020-01-31	0	0	0	0	0	0	0.27027	0.459459	0.486486	0.135135	0.202703	0	0.594595	0	0.0540541
2020-02-01	0.0135135	0	0.027027	0.027027	0.027027	0.027027	0.175676	0.445946	0.121622	0	0.175676	0	0.648649	0	0.108108
2020-02-02	0.0405405	0.0405405	0	0.0135135	0	0.0135135	0	0.283784	0.216216	0	0.0405405	0.0540541	0.243243	0	0.0675676
2020-02-03	0.0135135	0.0405405	0.027027	0.027027	0.027027	0.027027	0.22973	0.135135	0.486486	0	0.148649	0	0.189189	0	0.0810811
2020-02-04	0	0.0945946	0.0135135	0.0675676	0.0135135	0.0675676	0.189189	0.0675676	0	0.0135135	0.216216	0.135135	0.310811	0.472973	0.0405405
2020-02-05	0	0.027027	0.0135135	0.121622	0.0135135	0.121622	0.148649	0.0810811	0	0	0.189189	0.0135135	0.189189	1	0.135135
2020-02-06	0	0.0675676	0.0405405	0.0135135	0.0405405	0.0135135	0.0945946	0.0135135	0	0	0.162162	0.148649	0.378378	1	0.0675676
2020-02-07	0	0.108108	0.0405405	0	0.0405405	0	0.135135	0.0135135	0	0.22973	0.135135	0.0135135	0.135135	1	0.0135135
2020-02-08	0.0135135	0.0675676	0	0.0135135	0	0.0135135	0.216216	0	0	0.22973	0.027027	0	0.0945946	1	0.027027
2020-02-09	0.0540541	0.0675676	0.0135135	0.027027	0.0135135	0.027027	0.283784	0.0405405	0.027027	0.256757	0.0135135	0.148649	0.256757	1	0.0945946
2020-02-10	0.027027	0.0945946	0.027027	0.0135135	0.027027	0.0135135	0.22973	0.027027	0.027027	0.364865	0	0.0675676	0.216216	1	0.0810811
2020-02-11	0	0.0675676	0.0540541	0.027027	0.0540541	0.027027	0.22973	0.418919	0.0135135	0.0675676	0.0135135	0.189189	0.554054	0.594595	0.0405405
2020-02-12	0.0675676	0.108108	0.0135135	0.0540541	0.0135135	0.0540541	0.0540541	0.391892	0.0405405	0.22973	0.324324	0.0945946	0.027027	0.0405405	0.0675676
2020-02-13	0.0675676	0.0540541	0.0135135	0.0405405	0.0135135	0.0405405	0.0135135	0.405405	0.0405405	0.310811	0.297297	0.0675676	0	0.121622	0.0540541
2020-02-14	0	0.0405405	0.027027	0.0405405	0.027027	0.0405405	0.0405405	0.27027	0	0.0540541	0.027027	0.0945946	0.027027	0.0405405	0.0675676
2020-02-15	0	0.0675676	0.0135135	0.0405405	0.0135135	0.0405405	0.0405405	0.27027	0.0135135	0	0.0135135	0.0405405	0.0135135	0.0945946	0.0945946
2020-02-16	0	0.0675676	0.0405405	0.0405405	0.0405405	0.0405405	0	0.364865	0.0135135	0	0.0405405	0.027027	0	0.0540541	0.0810811
2020-02-17	0.0675676	0.0675676	0.0540541	0.0540541	0.0540541	0.0540541	0.027027	0.351351	0.0405405	0.162162	0.027027	0.0540541	0.0945946	0.0675676	0.0675676
2020-02-18	0.0675676	0.0945946	0.0675676	0.0675676	0.0675676	0.0675676	0.135135	0.0675676	0.0810811	0.027027	0.256757	0.0405405	0.256757	0.432432	0.0945946
2020-02-19	0.0675676	0.0810811	0.0540541	0.0945946	0.0540541	0.0945946	0.121622	0.0405405	0.243243	0.0540541	0.445946	0.0675676	0.148649	0.648649	0.121622
2020-02-20	0.0675676	0.121622	0.0675676	0.0675676	0.0675676	0.0675676	0.202703	0.0405405	0.243243	0.027027	0.27027	0.0675676	0.0540541	0.216216	0.135135
2020-02-21	0.0945946	0.0675676	0.0810811	0.121622	0.0810811	0.121622	0.22973	0.0945946	0.0810811	0.0675676	0.175676	0.0810811	0.202703	0.162162	0.108108
2020-02-22	0.0810811	0.0810811	0.0810811	0.0810811	0.0810811	0.0810811	0.216216	0.0540541	0.445946	0.135135	0.22973	0.0810811	0.256757	0.297297	0.135135
2020-02-23	0.0810811	0.0405405	0.0675676	0.121622	0.0675676	0.121622	0.162162	0.0135135	0.608108	0.148649	0.027027	0.0135135	0.121622	0.527027	0.175676
2020-02-24	0.121622	0.108108	0.108108	0.108108	0.108108	0.108108	0.175676	0.148649	0.189189	0.108108	0.0135135	0.0540541	0.243243	0.486486	0.189189
2020-02-25	0.135135	0.0675676	0.0810811	0.148649	0.0810811	0.148649	0.162162	0.148649	0.148649	0.0810811	0.027027	0.0810811	0.324324	0.581081	0.162162
2020-02-26	0.175676	0.243243	0.148649	0.202703	0.148649	0.202703	0.189189	0.148649	0.108108	0.216216	0.0405405	0.108108	0.216216	0.486486	0.175676
2020-02-27	0.148649	0.391892	0.0675676	0.22973	0.0675676	0.22973	0.22973	0.162162	0.243243	0.432432	0.121622	0.0945946	0.283784	0.675676	0.175676
2020-02-28	0.175676	0.418919	0.108108	0.256757	0.108108	0.256757	0.256757	0.175676	0.540541	0.527027	0.27027	0.283784	0.391892	0.675676	0.189189
2020-02-29	0.202703	0.175676	0.0540541	0.351351	0.0540541	0.351351	0.243243	0.148649	0.527027	0.459459	0.189189	0.472973	0.283784	0.621622	0.162162
2020-03-01	0.243243	0.310811	0.0675676	0.324324	0.0675676	0.324324	0.175676	0.202703	0.527027	0.324324	0.108108	0.148649	0.27027	0.608108	0.189189
2020-03-02	0.243243	0.310811	0.189189	0.351351	0.189189	0.351351	0.202703	0.256757	0.432432	0.162162	0.216216	0.135135	0.175676	0.702703	0.148649
2020-03-03	0.243243	0.364865	0.364865	0.364865	0.364865	0.364865	0.22973	0.337838	0.594595	0.148649	0.162162	0.135135	0.378378	0.743243	0.175676
2020-03-04	0.22973	0.256757	0.337838	0.472973	0.337838	0.472973	0.22973	0.351351	0.527027	0.0540541	0.216216	0.0810811	0.540541	0.716216	0.202703
2020-03-05	0.27027	0.324324	0.337838	0.581081	0.337838	0.581081	0.243243	0.243243	0.472973	0.0540541	0.175676	0.378378	0.608108	0.756757	0.216216
2020-03-06	0.297297	0.378378	0.351351	0.527027	0.351351	0.527027	0.202703	0.27027	0.662162	0.0675676	0.216216	0.621622	0.472973	0.72973	0.283784
2020-03-07	0.243243	0.27027	0.445946	0.432432	0.445946	0.432432	0.202703	0.189189	0.418919	0.121622	0.202703	0.337838	0.540541	0.594595	0.22973
2020-03-08	0.205882	0.323529	0.367647	0.558824	0.367647	0.558824	0.205882	0.205882	0.779412	0.0294118	0.132353	0.176471	0.382353	0.544118	0.205882
2020-03-09	0.175676	0.445946	0.351351	0.77027	0.351351	0.77027	0.27027	0.189189	0.662162	0.554054	0.175676	0.135135	0.635135	0.581081	0.256757
2020-03-10	0.445946	0.540541	0.418919	0.689189	0.418919	0.689189	0.27027	0.202703	0.472973	0.675676	0.283784	0.27027	0.648649	0.72973	0.351351
2020-03-11	0.581081	0.540541	0.337838	0.810811	0.337838	0.810811	0.310811	0.22973	0.756757	0.72973	0.391892	0.621622	0.405405	0.851351	0.297297
2020-03-12	0.472973	0.675676	0.391892	0.810811	0.391892	0.810811	0.445946	0.283784	0.716216	0.594595	0.689189	0.72973	0.567568	0.662162	0.364865
2020-03-13	0.689189	0.675676	0.378378	0.702703	0.378378	0.702703	0.283784	0.337838	0.689189	0.486486	0.648649	0.351351	0.472973	0.716216	0.351351
2020-03-14	0.662162	0.594595	0.337838	0.689189	0.337838	0.689189	0.405405	0.324324	0.675676	0.135135	0.513514	0.391892	0.608108	0.635135	0.337838
2020-03-15	0.864865	0.540541	0.459459	0.810811	0.459459	0.810811	0.608108	0.391892	0.648649	0.648649	0.608108	0.635135	0.72973	0.743243	0.310811
2020-03-16	0.851351	0.635135	0.324324	0.918919	0.324324	0.918919	0.635135	0.351351	0.648649	0.797297	0.540541	0.567568	0.756757	0.756757	0.283784
2020-03-17	0.689189	0.635135	0.540541	0.797297	0.540541	0.797297	0.756757	0.432432	0.743243	0.472973	0.581081	0.783784	0.675676	0.77027	0.364865
2020-03-18	0.621622	0.5	0.540541	0.986486	0.540541	0.986486	0.554054	0.540541	0.743243	0.743243	0.337838	0.756757	0.445946	0.689189	0.405405
2020-03-19	0.716216	0.310811	0.459459	0.783784	0.459459	0.783784	0.635135	0.486486	0.567568	0.554054	0.175676	0.445946	0.594595	0.554054	0.364865
2020-03-20	0.702703	0.662162	0.662162	0.851351	0.662162	0.851351	0.608108	0.486486	0.608108	0.783784	0.594595	0.513514	0.594595	0.689189	0.405405
2020-03-21	0.459459	0.554054	0.527027	0.797297	0.527027	0.797297	0.256757	0.527027	0.662162	0.824324	0.486486	0.581081	0.702703	0.648649	0.243243
2020-03-22	0.297297	0.581081	0.594595	0.797297	0.594595	0.797297	0.594595	0.297297	0.243243	0.513514	0.108108	0.459459	0.472973	0.594595	0.378378
2020-03-23	0.864865	0.554054	0.621622	0.824324	0.621622	0.824324	0.635135	0.527027	0.608108	0.189189	0.310811	0.486486	0.662162	0.878378	0.554054
2020-03-24	0.445946	0.527027	0.472973	0.743243	0.472973	0.743243	0.635135	0.202703	0.675676	0.797297	0.662162	0.554054	0.743243	0.716216	0.364865
2020-03-25	0.756757	0.689189	0.675676	0.621622	0.675676	0.621622	0.648649	0.689189	0.716216	0.72973	0.675676	0.689189	0.864865	0.540541	0.554054
2020-03-26	0.324324	0.527027	0.445946	0.675676	0.445946	0.675676	0.594595	0.567568	0.77027	0.594595	0.0675676	0.608108	0.756757	0.648649	0.283784
2020-03-27	0.878378	0.918919	0.702703	0.851351	0.702703	0.851351	0.851351	0.72973	0.391892	0.608108	0.216216	0.486486	0.810811	0.635135	0.337838
2020-03-28	0.0675676	0.72973	0.581081	0.0135135	0.581081	0.0135135	0.608108	0.635135	0.621622	0.581081	0.689189	0.5	0.837838	0.608108	0.27027
2020-03-29	0	0	0.567568	0	0.567568	0	0.472973	0.256757	0.162162	0	0.527027	0.513514	0	0	0.445946
2020-03-30	0	0	0.594595	0	0.594595	0	0	0.256757	0.162162	0	0.378378	0.675676	0	0	0.202703
2020-03-31	0	0	0.662162	0	0.662162	0	0	0.391892	0.162162	0	0.675676	0	0	0	0.689189
2020-04-01	0	0	0	0	0	0	0	0.047619	0	0	0	0	0	0	1

## Sheet: Figure_1_E
Figure 1E: Ternary plots showing genes differentially expressed in at least one of three comparisons – between migratory states (environment), subspecies (genotype) and/or the interaction between these two levels (genotype x environment)
COLUMN	DESCRIPTION
GENE	Gene name
Interaction.LogP.CNH	Pvalue (logged) for differential expression between migratory states and subspecies in the hyperpallium of Cluster N
Subspecies.LogP.CNH	Pvalue (logged) for differential expression between subspecies in the hyperpallium of Cluster N
State.LogP.CNH	Pvalue (logged) for differential expression between migratory states in the hyperpallium of Cluster N
Interaction.LogP.CNM	Pvalue (logged) for differential expression between migratory states and subspecies in the mesopallium of Cluster N
Subspecies.LogP.CNM	Pvalue (logged) for differential expression between subspecies in the mesopallium of Cluster N
State.LogP.CNM	Pvalue (logged) for differential expression between migratory states in the mesopallium of Cluster N
Interaction.LogP.HCD	Pvalue (logged) for differential expression between migratory states and subspecies in the dorsal portion of the hippocampus
Subspecies.LogP.HCD	Pvalue (logged) for differential expression between subspecies in the dorsal portion of the hippocampus
State.LogP.HCD	Pvalue (logged) for differential expression between migratory states in the dorsal portion of the hippocampus
Interaction.LogP.HCV	Pvalue (logged) for differential expression between migratory states and subspecies in the ventral portion of the hippocampus
Subspecies.LogP.HCV	Pvalue (logged) for differential expression between subspecies in the ventral portion of the hippocampus
State.LogP.HCV	Pvalue (logged) for differential expression between migratory states in the ventral portion of the hippocampus
Interaction.LogP.HT	Pvalue (logged) for differential expression between migratory states and subspecies in the hypothalamus
Subspecies.LogP.HT	Pvalue (logged) for differential expression between subspecies in the hypothalamus
State.LogP.HT	Pvalue (logged) for differential expression between migratory states in the hypothalamus
GENE	Interaction.LogP.CNH	Subspecies.LogP.CNH	State.LogP.CNH	Interaction.LogP.CNM	Subspecies.LogP.CNM	State.LogP.CNM	Interaction.LogP.HCD	Subspecies.LogP.HCD	State.LogP.HCD	Interaction.LogP.HCV	Subspecies.LogP.HCV	State.LogP.HCV	Interaction.LogP.HT	Subspecies.LogP.HT	State.LogP.HT
AAAS	0.468127	0.0948677	0.0155663	0.142869	0.168071	0.387504	0.285387	0.788311	1.44355	0.203444	0.0968019	0.720208	0.0276075	0.0752101	0.305845
AACS	0.433709	0.406419	0.37399	0.301774	0.151229	1.91246	0.156595	0.0895832	0.120429	0.00626091	0.402505	0.75503	1.05977	0.0111724	1.54973
AADAC	0.272836	NA	NA	0.390859	1.16359	0.0730381	0.0549245	0.533418	0.500366	0.00903123	0.0641228	0.0559587	0.343433	0.206191	0.307389
AADAT	0.419843	0.5051	0.70346	1.05696	1.7894	2.1256	0.50964	0.558259	1.45767	0.312684	1.01831	0.43847	0.865808	0.765024	1.22377
AAGAB	0.493075	0.0732856	0.394286	0.519135	0.953969	0.108219	0.0338188	0.1502	0.196824	0.0440241	0.186799	0.0333234	0.171486	0.0496363	0.410518
AAK1	1.9736	0.217783	1.22804	0.094846	0.0760398	0.674613	0.354809	0.151238	0.0903852	0.209157	0.263764	0.365736	0.0463846	0.255057	0.971161
AAMDC	0.78912	1.72555	0.36932	0.114734	2.47998	0.352451	0.105274	1.3997	0.643534	0.0978558	1.36349	0.0357983	0.271166	0.294157	0.0460781
AAMP	0.0672704	0.142904	0.0476456	0.314959	0.0371408	0.738301	0.0695741	0.0363534	0.184542	0.0796133	0.532388	0.269814	0.264188	0.011853	0.464802
AANAT	0.551335	1.19078	0.021915	NA	NA	NA	1.14038	1.10829	0.243618	1.2348	1.81198	0.202805	0.756251	0.639916	1.69986
AAR2	0.63888	0.177194	0.133824	0.313871	0.12458	0.0883633	0.0860343	0.00752412	0.17154	0.535246	0.27046	0.431268	1.14336	0.319688	0.906605
AARS1	0.277667	0.089811	0.117228	0.327333	0.0731536	0.634199	0.513769	0.0995171	0.195973	0.42134	0.316663	0.675277	0.642834	0.803399	0.158043
AARS2	0.2475	0.0902306	0.0407677	0.0404011	0.068228	0.372948	1.37891	0.993296	0.423014	0.612447	0.111597	0.452653	0.634585	1.53269	0.193263
AASDH	0.112496	0.224002	0.484146	0.455778	0.311349	0.11607	0.0860369	0.121008	0.320374	0.348039	0.0733164	0.366037	0.6232	0.581189	0.713436
AASDHPPT	0.190036	0.0977581	0.0111266	0.496246	0.0647494	0.291298	1.6838	0.747083	0.497004	0.492277	0.293865	0.0400828	0.833291	0.24446	0.186751
AASS	0.328856	0.00273312	0.887013	0.751529	0.842761	0.0719964	0.531469	0.543037	0.224711	0.591071	1.15322	0.0461294	0.0332408	0.0164536	0.212029
AATF	0.728487	0.417193	1.06182	1.21593	0.924923	0.889968	0.798764	0.658651	0.991772	0.334752	0.223387	0.239113	0.474012	0.361889	0.297744
AATK	0.0974256	0.078265	0.0949443	0.0855439	0.251133	0.177378	0.0314484	0.279764	0.0917022	0.192425	0.265122	0.430533	1.92184	0.990077	0.911173
ABAT	0.153025	0.337948	0.483693	0.0277238	0.378536	0.162584	0.465894	0.866928	0.122069	0.0846447	0.488572	0.444733	0.0711488	0.318969	0.555232
ABCA1	0.0588918	2.92041	0.0878181	0.169237	5.25806	0.00791349	0.125747	1.31201	0.188166	0.460588	0.31149	0.0502268	1.1554	0.230583	0.680099
ABCA12	0.368588	0.488294	1.18222	0.0976454	0.812579	0.727903	0.222902	0.324977	0.635906	0.564638	0.125515	1.30249	0.0854219	0.105318	1.00643
ABCA13	0.267766	0.51789	0.30811	0.906711	0.958018	0.162206	2.12556	1.39118	0.172645	0.709411	0.608432	0.329771	0.172465	0.262473	0.411098
ABCA2	0.682122	0.445777	0.982411	0.00673361	0.0908422	0.0432443	0.11565	0.0243426	0.306332	0.573087	0.574145	0.118494	3.20644	1.03876	1.18931
ABCA3	0.018577	0.338095	0.551442	0.571388	0.115825	0.0446485	0.0377869	0.254708	0.0750932	0.104097	0.0877782	0.000949527	0.0222248	0.0463466	0.897644
ABCA5	0.0724265	0.343616	0.549011	0.859912	0.554876	1.53391	0.743863	0.53888	0.148777	0.895913	0.183786	1.09198	0.14251	0.0927286	0.37851
ABCA7	0.0242526	0.0774526	0.399704	0.311118	0.333935	0.653055	0.258215	0.121575	0.649176	0.00859165	0.582651	0.364841	0.0732963	0.0727623	0.476298
ABCB1	0.0940536	0.998314	0.352454	0.252138	0.691986	0.153375	0.0273635	0.172423	0.309181	0.296355	0.167942	0.111793	1.47017	0.664836	0.049536
ABCB10	0.275509	0.298641	0.487055	1.2441	0.667768	0.0649298	0.0963596	0.0815994	0.157788	0.349535	0.0164196	0.169617	0.0477135	0.121353	0.151854
ABCB11	1.24657	0.0106757	0.623616	0.22806	0.29944	0.0997333	0.0914571	0.0800944	0.113499	0.56253	0.205658	0.309137	0.0344285	0.411688	0.233817
ABCB5	0.263025	0.150718	0.0877929	0.481535	0.416379	0.0194473	0.667474	0.174834	0.906385	0.156424	0.143702	0.126786	1.5057	1.00084	0.169523
ABCB6	0.961976	0.547298	0.749314	0.120741	0.486619	0.165616	0.136391	0.016137	0.500059	0.0549402	0.653209	0.12189	0.313303	0.0607838	0.660425
ABCB7	0.626277	0.0465872	0.209147	0.327828	0.099068	0.166275	0.333814	0.035455	0.00681887	0.297049	0.458842	0.0896025	0.921954	0.685221	0.296843
ABCB8	0.426081	0.419339	0.676521	0.597157	0.261741	0.232562	0.0204589	0.125878	0.651292	0.653163	1.49006	0.271132	0.0812492	0.362883	0.260289
ABCB9	0.38656	0.495154	0.265123	0.171171	0.185775	0.149048	0.845133	0.845729	0.576804	1.19236	1.10234	0.602039	0.999832	1.416	0.39173
ABCC1	0.958743	0.0983163	0.220367	0.210314	0.296456	1.14568	1.1694	0.109016	0.0689717	0.647396	0.183238	0.0855544	0.0576139	0.201338	0.550863
ABCC10	0.429171	0.410216	0.95898	0.0208944	0.98429	0.521315	0.0547492	1.2853	0.992783	0.147968	2.09005	0.419388	0.114114	0.865625	0.317835
ABCC2	1.62451	0.641025	0.128303	1.36859	0.505865	0.14826	1.0475	0.819169	0.0439577	1.73638	0.5485	0.15103	1.13195	0.463996	0.995742
ABCC3	0.267446	0.00920505	0.478281	0.034072	0.621881	0.799223	0.0786687	0.326547	1.30305	0.293851	0.222716	0.326615	0.108415	0.309385	1.19094
ABCC4	0.582827	0.0437226	0.124313	0.108977	0.599936	0.44207	0.911119	0.451567	0.0240293	0.276743	0.112666	0.843412	0.758885	0.690404	0.264007
ABCC5	0.305479	0.0604105	0.244962	0.151357	0.130009	0.167726	0.991137	1.41256	0.299252	0.364296	0.0621016	1.23373	0.62617	0.763732	0.268843
ABCC6	0.70637	1.02601	0.51562	0.233181	0.699335	0.441083	0.0688757	0.473738	0.0749933	0.428598	2.05406	0.263207	0.56595	0.193392	0.573759
ABCC8	0.117606	0.130851	0.0515283	0.0262314	0.251399	0.0789815	0.626739	0.716724	1.6009	0.0744447	0.140427	0.0653238	0.444429	0.675085	0.536539
ABCC9	0.214563	0.221888	0.12365	0.0951165	0.370241	0.0502327	0.315681	0.800057	0.767412	0.217744	0.212482	0.0411928	0.0201491	0.115635	0.194153
ABCD2	0.0144556	0.201161	0.202151	0.279763	0.15807	0.0978511	0.281617	0.0424714	0.406098	0.238337	0.461524	0.0571861	0.871902	1.34255	0.0871603
ABCD3	0.415679	0.18542	0.214372	0.163827	0.515662	0.10969	0.541353	0.0869549	0.231655	0.27691	0.198723	0.116588	0.444272	0.0439124	0.329324
ABCD4	0.00864234	3.62945	0.832352	0.0391467	2.50982	0.456609	0.252399	0.674203	0.0991149	0.0327217	1.97914	1.76272	0.185731	0.347481	0.846289
ABCE1	0.188934	0.0160102	0.509481	0.0125122	0.335517	0.502379	0.0473448	0.100083	0.0172171	0.787674	0.278398	0.347085	0.00153608	0.206842	0.141668
ABCF2	0.423299	0.377527	0.108336	0.118502	0.075094	0.300341	0.42654	0.271249	0.217937	0.228193	0.400672	0.308677	0.37386	0.63797	0.206445
ABCF3	0.745963	0.309108	0.138392	0.294721	0.305231	0.592777	0.440621	0.191099	0.329913	0.190995	0.181726	0.0293471	0.0862913	0.307531	0.210658
ABCG1	0.136865	0.0183484	0.386938	0.219216	0.423031	0.155151	0.850484	0.214967	0.123528	0.0787531	0.750985	0.353883	0.360699	1.12061	0.1263
ABCG2	0.422162	0.528216	0.296939	0.0507023	0.0130552	0.462827	0.462279	0.481163	0.0617095	0.121614	0.56514	0.14314	0.0604487	0.159207	0.304276
ABCG4	0.737632	0.439121	0.554071	0.275382	0.0353371	0.397356	0.0458953	0.448732	0.384059	0.600821	0.298474	0.190077	0.417704	0.938936	0.293481
ABCG5	0.6325	0.252297	0.0192707	0.13808	0.993974	0.717104	0.153569	0.258617	0.0254004	0.747673	0.371181	0.340902	0.0299226	0.0266933	0.0156623
ABHD10	0.383611	0.24438	0.19786	0.142396	0.339513	0.161578	0.072982	0.255498	0.0129988	0.439457	0.0733013	0.0914762	0.498303	0.0177617	0.00368213
ABHD11	0.623759	0.158508	0.245398	0.202589	0.0425073	0.352705	0.70358	0.582855	0.0641565	0.0864148	0.600478	0.141368	0.696392	0.387006	0.0128487
ABHD12	0.571556	0.26016	0.865043	0.0590392	0.17009	0.49856	0.0650605	0.224893	0.271973	0.428377	0.267963	0.474599	1.63671	1.9793	0.190509
ABHD12B	0.366093	0.00495201	0.367685	0.304352	0.0988947	0.108884	0.0706431	0.0791608	0.389601	0.184956	0.828934	0.234884	0.44503	0.309589	0.0636571
ABHD13	0.748392	0.128782	0.514077	0.0340609	0.264516	0.175903	0.721269	0.169435	0.188819	0.0247288	0.188519	0.0800345	0.220588	0.0678606	0.0336115
ABHD14A	0.697717	0.306278	0.0659536	0.0897053	0.0457766	0.373062	0.28145	0.20402	0.8218	0.647776	0.207813	0.0028384	0.0517073	0.299962	0.218697
ABHD14B	0.708421	0.0580263	0.124038	0.0792161	0.222236	0.322141	0.806421	0.222232	1.17897	0.664307	1.00084	0.108105	0.154775	0.10725	0.776502
ABHD15	0.480778	0.00960043	0.0480027	0.204798	0.0692031	0.963811	0.544375	0.17344	0.0483203	0.142308	0.202737	0.23741	0.606151	0.339708	1.04239
ABHD16A	0.853533	0.0144604	0.0805649	0.00535627	0.0495103	0.387311	0.210063	0.0978849	0.218159	0.227409	0.243905	0.0617971	0.404992	0.424651	0.674903
ABHD17A	0.920804	0.447108	0.779687	0.567966	0.49947	0.287653	0.306319	0.490511	0.258913	0.517092	0.777729	0.251579	0.60883	0.387814	0.0305149
ABHD17B	0.725246	2.69541	0.581179	0.0568334	1.78018	0.0321118	1.03305	1.19629	1.07764	0.174416	0.951583	0.0273558	1.07523	1.10063	0.562652
ABHD17C	1.02014	0.556729	1.29726	0.203488	0.605846	0.151763	0.229942	0.0808141	0.35134	0.208087	0.391652	0.405303	0.211308	0.0435721	0.11206
ABHD18	0.130228	0.257784	0.573168	0.000804148	0.0815712	0.188983	0.468192	0.683771	0.240747	1.36025	1.67282	2.0451	0.0943156	0.277356	0.13568
ABHD2	0.0160475	0.339932	1.38122	0.836301	0.763979	2.09925	0.188227	0.0964698	0.111128	0.622091	0.0935233	1.62717	0.152435	0.271998	2.25269
ABHD3	0.125593	0.0963224	0.192258	0.0560862	0.150944	0.309225	0.589196	0.609178	0.210674	0.238423	0.771396	0.153813	3.0085	2.67156	1.08744
ABHD5	0.372752	0.236654	0.0417435	0.427292	0.536897	0.260598	0.271346	0.0452754	0.214951	0.138742	0.768192	0.272247	0.209191	0.168843	0.121698
ABHD6	2.68697	2.05041	1.68606	0.0806872	0.0307062	0.0869948	0.0782915	0.546802	0.0552611	0.144003	0.0914273	0.274303	1.06047	0.495859	0.610473
ABHD8	0.0703001	0.443814	0.0538693	0.140501	0.435107	0.356482	0.0411983	0.0520996	0.141001	0.25472	0.544923	0.0503029	0.689755	0.347629	1.40558
ABI1	0.0753201	0.0634163	0.191686	0.0412876	0.245359	0.717012	0.14885	0.205486	0.248541	0.910107	0.509954	0.582187	2.60133	1.1617	0.632676
ABI2	1.49216	0.486377	0.846116	0.0418684	0.056641	0.100372	0.194652	0.0920868	0.160262	0.00132494	0.27455	0.076274	0.236643	0.507194	0.141712
ABI3	0.270633	0.148416	0.593273	0.34043	1.0189	0.0394292	0.00393926	0.424284	0.135336	0.0193492	0.285934	0.354033	0.164863	0.0577627	0.192862
ABI3BP	0.616057	0.18945	0.929344	0.334254	0.272614	0.425017	0.22151	0.21008	0.508623	0.108207	0.274906	0.0726512	0.426203	0.31094	0.25559
ABITRAM	0.227547	0.652014	0.204825	0.0326143	0.207685	0.491452	0.415063	0.440877	0.256159	0.645179	1.69319	0.129565	1.29589	1.39918	0.346333
ABL1	0.0600374	0.288154	0.231836	0.363136	0.137828	1.45877	0.257012	0.284095	0.300356	0.127331	0.279808	0.389675	0.763608	0.134114	0.98782
ABL2	0.159584	0.569261	0.421067	0.0712984	0.869169	0.549252	0.023777	0.0695116	0.00457691	0.487815	0.414397	0.114814	0.430815	0.879023	0.00588196
ABLIM1	1.09565	0.611607	0.303133	0.382503	0.707508	0.15462	0.487397	0.385653	1.04968	0.478444	0.26053	0.650639	1.07777	0.384153	1.27055
ABLIM2	0.177683	0.0767595	0.0673557	0.247293	0.200074	0.122355	0.0149303	0.277864	0.256508	0.108664	0.419244	0.159114	0.453435	0.319379	0.0867554
ABLIM3	0.538708	0.308509	0.176742	0.0612418	0.0402004	0.372071	0.0555683	0.345122	0.138415	0.311626	0.424718	0.617297	0.0286563	0.00670018	0.0369792
ABR	0.079601	0.168142	0.0908033	0.0739668	0.00670688	0.0811118	0.0923152	0.0339163	0.0748618	0.378794	0.296558	0.262414	1.23841	0.926697	2.17929
ABRACL	1.91603	0.636448	2.56903	0.0412058	0.41745	0.130739	1.12618	0.365971	0.230622	0.0434927	0.0998155	0.364491	0.7902	0.114826	1.0206
ABRAXAS1	0.351648	0.18952	0.213161	0.0665381	0.259972	0.459564	0.317387	0.278713	0.202537	0.0245638	0.131111	0.164764	0.303791	0.0506976	0.493273
ABRAXAS2	1.04511	0.414384	1.05802	0.0848813	0.198655	0.123014	0.262949	0.370171	0.0256263	0.1512	0.0095421	0.219504	0.710804	0.484888	0.336231
ABTB1	0.0991869	0.0978533	0.0742014	0.0770261	0.268822	0.100609	0.149582	0.161092	0.0511044	0.0864959	0.0860706	0.575127	0.639797	0.998516	0.0857907
ABTB2	0.193169	0.045733	0.989362	0.108288	0.0459869	0.784746	0.0519488	0.051272	0.448703	0.268529	0.0280302	0.176628	2.25756	1.43952	1.51674
ACAA1	1.51105	0.568932	0.856564	0.491704	0.0578869	0.164564	0.550323	0.179175	0.11495	0.67122	0.309221	0.442315	0.250806	0.347045	0.0342285
ACAA2	0.712835	0.269112	0.415217	0.124563	0.0775093	0.576558	0.0430819	0.0731523	1.07882	0.32362	0.155257	0.820567	1.60613	0.390446	1.55391
ACACA	0.786053	0.32591	1.77573	0.422285	0.432539	1.59059	0.201057	0.469976	0.613424	0.112567	0.0672699	1.22885	0.571359	0.31357	0.662977
ACACB	1.55981	0.826438	2.47147	0.0674677	0.303241	0.908116	0.0752782	0.737884	0.252048	0.282781	0.202337	0.273286	1.36479	2.39927	1.6406
ACAD10	0.0453422	0.564579	0.34218	0.435638	2.42732	0.758316	0.255146	0.595522	1.46188	0.133248	0.712001	0.678444	1.07108	1.08902	0.745121
ACAD11	0.0982388	3.88298	0.350504	0.478479	2.68468	0.65363	0.0677785	2.71935	0.224312	0.133826	2.61217	0.267102	1.82624	0.286688	0.659357
ACAD8	0.31759	0.0306956	0.521366	0.458635	0.448703	0.201406	0.0364599	0.0615478	0.320565	0.277148	0.384647	0.13565	0.256495	0.124154	0.556881
ACAD9	0.209833	0.227998	0.275318	0.0514905	0.272521	0.538763	0.682788	0.0326542	0.23988	0.0197022	0.035139	0.0677672	0.329936	0.224163	0.224888
ACADL	0.70803	0.219648	0.481412	0.0910993	0.103502	0.0647137	0.859807	1.28374	0.15348	0.214695	0.0270923	0.0758082	0.61043	0.319829	0.338987
ACADM	0.969223	0.939924	0.0758816	0.427725	0.562363	0.247822	0.989721	0.779836	0.156874	0.709816	0.407615	0.113319	0.110065	0.383864	0.252853
ACADS	0.393117	0.109801	0.16745	0.107625	0.508539	0.292361	1.87828	0.321508	0.719051	0.118364	0.286853	0.0836081	0.796819	0.898728	0.417714
ACADSB	0.61684	0.456592	0.9575	1.31962	0.71692	1.05897	0.450027	0.345164	0.838292	0.524692	0.195315	0.474907	1.02419	0.173924	1.10633
ACADVL	0.0315088	0.223954	0.475738	0.28928	0.860521	0.0772193	0.410267	0.201271	0.220769	0.309277	0.168473	0.253544	0.783637	0.627869	0.45369
ACAN	0.303698	0.185409	0.933492	0.797447	0.124202	0.335458	0.68969	0.372298	1.24718	0.243826	0.583832	2.66878	0.509646	0.119326	0.464757
ACAP1	2.07745	2.26644	0.588834	1.73564	2.01347	1.06073	0.0688229	0.543241	0.160249	1.01582	0.798754	0.788359	0.899078	0.0629495	0.813461
ACAP2	0.688175	0.146112	0.0933952	0.0988392	0.534142	0.275263	0.142571	0.258747	0.000468476	0.432551	0.161153	0.152838	0.0648837	0.036171	0.167609
ACAP3	0.558084	0.505803	0.00558858	0.0405406	0.489177	0.472172	0.512027	0.372085	0.0640198	0.0198941	0.395808	0.197484	0.438753	0.0197744	0.50476
ACAT1	0.466984	0.0576099	2.74913	0.542099	0.119766	2.68766	0.276889	0.103293	1.54325	0.935053	0.125786	1.49102	0.40303	0.389079	0.0404586
ACAT2	0.474925	0.0488302	0.288628	0.0984807	0.224263	0.480521	0.181593	1.0653	0.588356	0.0216459	0.391139	0.0247098	0.279617	0.0201584	1.18824
ACBD3	0.657053	0.113403	0.623693	0.422678	0.674633	0.301905	0.122215	0.0274886	0.14764	0.453824	0.306422	0.572096	0.183356	0.0893722	0.95861
ACBD4	0.93946	0.0508981	1.12815	0.0524853	0.280965	0.514063	0.944622	0.151916	0.50515	0.154601	0.326752	0.672378	0.0694661	0.273047	0.0574963
ACBD5	0.488617	0.196692	0.256539	0.101107	0.343283	0.106871	0.152776	0.0575319	0.114966	0.03904	0.279122	0.382717	1.1717	1.11134	0.0421583
ACBD6	1.18161	0.0410851	0.28007	0.0236372	0.0162238	0.470704	1.08289	0.585034	0.017048	0.0980286	0.00821902	0.139645	0.0991748	0.417088	0.112724
ACBD7	0.252396	0.793965	1.13513	0.0460207	0.15104	1.25626	0.00324174	0.229022	0.191518	1.55916	1.77295	1.67073	0.891134	1.17304	0.684439
ACE	2.10574	1.78591	4.3851	0.145501	0.10919	0.955516	0.521616	0.53498	0.318251	0.414831	0.854721	1.0185	1.16682	0.744197	2.07007
ACER2	0.964393	0.224444	0.312516	0.218893	0.983182	0.882195	0.71573	0.420907	0.115842	0.369635	0.794983	0.136678	0.130233	0.886847	0.0464207
ACER3	0.713476	0.20655	0.233514	0.485087	0.516921	0.227662	1.45617	0.169756	0.704907	0.237064	0.386212	0.0349174	0.382729	0.332968	0.584394
ACHE	0.340275	0.48562	1.38578	0.341114	0.177535	0.825912	0.188077	0.480077	0.588699	0.521203	0.0127546	0.350586	0.259695	0.0118729	0.139069
ACKR2	0.363789	0.0721499	0.657992	0.0884041	0.0368626	0.380852	0.0270272	0.125057	0.00897748	0.31285	0.377232	0.421353	0.408612	0.302157	0.887729
ACKR3	0.184577	0.637443	0.609515	0.628696	1.03345	0.062949	0.127353	0.088616	0.00388463	0.182654	0.0990213	0.98512	0.297821	0.109523	2.07996
ACKR4	0.765885	0.992163	0.772883	0.366961	2.20041	0.274364	0.0948435	0.667461	0.0705884	0.804105	0.0902089	0.735377	0.434581	1.44734	0.0585903
ACLY	0.254359	0.550968	0.659728	0.244871	0.155553	0.688963	0.0418657	0.0702447	0.149382	0.666142	0.4667	0.888793	0.297773	0.263584	1.39402
ACMSD	0.397333	0.221875	0.307275	0.0373586	0.0939435	0.0501398	0.723115	0.171982	0.374986	0.119431	0.0439415	0.382713	1.08774	0.339077	0.250011
ACO1	1.39595	1.65501	0.933301	0.842149	2.69074	0.0880947	0.00550784	0.103466	0.0552635	0.179222	0.385621	0.52393	0.01249	0.398574	0.43164
ACO2	0.440156	0.864434	0.018377	0.0485133	0.675276	0.870305	0.386289	0.489541	0.0484883	0.491592	0.532748	0.368855	0.547551	0.899364	0.280388
ACOD1	0.0179343	0.0996181	0.0560737	0.336372	0.0224494	0.850988	0.221985	0.312375	0.00215991	0.0679024	0.412462	0.0112996	0.00654378	0.0186896	0.00591877
ACOT11	1.89809	2.36331	0.913007	0.342844	0.825126	0.3349	1.11213	0.964539	0.0484771	0.51413	0.991319	0.769413	0.121798	1.00299	0.0431195
ACOT12	0.0180629	0.209242	0.629779	0.596511	0.0952509	0.00282768	0.0857918	0.0083809	1.11346	0.442303	0.302736	0.183629	1.41586	0.803323	0.028165
ACOT13	1.11594	0.667621	0.0767408	0.00438903	0.670375	1.00723	0.869266	1.04203	0.338874	0.0418195	0.705411	0.0583469	1.16647	0.618928	0.183524
ACOT7	0.195721	0.0162882	0.271978	0.276087	0.0067175	0.872688	0.180384	0.124453	0.219661	0.0796063	0.0683336	0.0530613	0.189643	0.479531	0.199881
ACOT8	0.114107	0.13875	0.103493	0.017795	0.0188522	0.392891	0.512318	0.46292	0.0204075	0.261163	0.0454205	0.397426	0.455541	0.490946	0.0395131
ACOT9	0.710257	0.0442898	0.191311	0.167182	0.473596	0.127247	0.0758859	0.0903426	0.340114	0.104396	0.163033	0.179468	0.185737	0.26675	0.0396559
ACOX1	0.398112	0.275429	0.570586	0.847826	0.374918	1.36108	0.12875	0.401247	0.0266053	0.940022	0.824106	1.1206	0.0699895	0.00393706	1.04962
ACOX2	1.27868	0.698502	2.16625	0.226778	0.668837	0.745064	0.0585375	0.112077	0.243601	0.0753219	0.775104	0.16337	1.37377	1.90044	0.241058
ACP1	0.451878	0.240076	0.687523	0.0623204	0.63575	0.275839	0.278271	0.292581	0.438654	0.0874554	0.0135971	0.0457991	0.0770161	0.0187167	0.358795
ACP2	0.402918	0.994968	0.107377	0.00805681	0.326902	0.0186274	0.0011457	0.854006	0.479883	0.133671	0.854734	0.143404	0.165221	0.405961	0.133249
ACP5	0.393177	0.689173	0.0566544	0.0633427	1.27626	0.0687937	0.226117	0.884466	0.383612	0.108019	1.17682	0.215524	0.0375229	0.477933	0.00613723
ACP6	0.884378	0.148201	0.391991	0.197503	0.269107	0.0738116	1.16406	0.144887	0.288568	0.253236	0.041914	0.213506	0.141958	0.32701	0.215629
ACSBG1	0.640792	0.398974	0.855058	0.19892	0.00988918	0.162674	0.16224	0.0975316	0.028999	0.230635	0.374579	0.0988663	0.254474	0.195468	0.510355
ACSBG2	1.08361	0.477154	0.00096142	0.0185141	0.205565	0.659074	0.672525	0.835237	2.00848	0.596472	0.348965	1.30042	0.392237	0.0552169	0.549331
ACSF2	0.149812	0.0096456	0.386535	1.10796	0.94686	0.42735	0.0711953	0.455435	1.36859	0.270355	0.38919	0.319162	0.767852	0.169006	2.13237
ACSL1	0.156678	0.294395	0.0416937	0.800706	0.920525	0.0789086	0.830481	0.853432	1.35863	0.133079	0.156627	0.365743	0.363856	0.137316	0.0195907
ACSL3	0.298011	0.0352727	0.284067	0.133065	0.0493308	0.983646	1.00717	0.398503	0.550257	0.144456	0.654234	0.352823	0.488861	0.218199	0.642947
ACSL4	0.782931	0.241051	0.760413	0.195243	0.442337	2.46086	0.794791	0.202849	0.226011	0.0566196	0.164779	1.22122	1.33952	0.616682	1.2813
ACSL6	0.355107	0.0672609	0.197022	0.263716	0.227233	0.603728	0.237054	0.0161584	1.62837	0.182638	0.358607	0.979446	0.385089	0.58911	0.478676
ACSS1	0.629501	0.157482	0.0552315	0.1467	0.162042	1.3291	0.203288	0.210548	0.365156	0.590592	0.282716	0.144077	0.419325	0.519141	0.304031
ACSS2	0.512737	0.448812	0.192826	0.371806	0.0365226	0.532633	0.174407	0.038278	0.403427	0.47786	0.483104	0.0122288	0.724269	0.903392	0.332853
ACSS3	0.65047	0.121182	0.50073	0.0950037	0.20543	0.0638956	0.110791	0.434877	0.0749686	0.209202	0.0692041	0.355777	2.12496	0.423595	1.49254
ACTA1	2.25124	2.34998	1.30421	0.384307	0.900649	0.444383	2.06224	1.34779	0.437432	0.222306	0.428671	0.817474	1.91193	2.74574	1.23911
ACTA2	0.16298	0.0724351	0.190083	1.98917	1.40509	3.56777	0.059908	0.861262	1.21336	0.433993	0.185236	0.147313	0.109577	0.0930301	0.286187
ACTB	0.29534	0.0382036	0.120777	0.162832	0.150925	0.513234	0.0534145	0.128743	0.546688	0.421326	0.554845	0.0492667	0.0655754	0.130694	0.133971
ACTG1	0.386057	0.182308	0.048699	0.335525	0.389845	0.447277	0.0292388	0.322756	0.804408	0.339179	0.143754	0.0553221	0.142745	0.0325771	0.0615918
ACTG2	1.5013	0.887348	1.26194	1.4512	0.969428	1.49341	1.51406	0.486941	1.2411	1.43348	1.04025	1.24597	1.48194	0.668571	1.47791
ACTL10	0.772974	1.33592	0.824138	0.327854	1.06993	0.281308	0.782774	0.675703	1.22646	0.676978	1.98135	0.73824	0.111339	0.0148167	0.622832
ACTL6A	0.433348	0.256902	0.200633	1.93457	0.475665	0.946274	0.832785	0.406593	0.599924	1.53238	0.147287	0.924142	1.94443	0.608669	1.3434
ACTN1	0.214289	0.699705	0.227499	1.07123	0.450547	0.346206	0.832254	0.038772	1.18245	0.262125	0.929028	1.12267	0.0116639	0.234802	0.32962
ACTN2	0.213727	0.122072	0.0229836	0.211847	0.276094	0.342372	0.473107	0.0247605	0.508528	0.213133	0.385514	0.272448	0.387696	0.0177194	2.0399
ACTR10	0.259686	0.237183	0.242924	0.00952735	0.220919	0.254364	0.417764	0.311493	0.00679083	0.613736	0.680574	0.847593	0.0727235	0.0577325	0.629695
ACTR1A	0.287332	0.0561623	0.666251	0.0337803	0.07497	0.275293	0.0690333	0.0371502	0.107731	0.554265	0.0541253	1.10402	0.0495378	0.309843	0.687151
ACTR2	0.52905	0.00408758	0.159158	0.0154254	0.121785	0.0287481	0.405479	0.126738	0.118527	0.68569	0.0859967	0.300362	1.00792	0.262837	0.445957
ACTR3	0.475373	1.33206	1.187	0.325316	0.101367	0.220375	0.252741	0.23211	0.0377221	2.87473374696827e-05	0.197884	0.219114	0.373343	0.0495267	0.376849
ACTR3B	0.385621	0.476088	0.0150068	0.155018	0.228716	1.17499	0.282497	0.304124	0.582691	0.0623529	0.0311039	0.473285	0.214254	0.709318	0.196804
ACTR5	0.278863	0.301197	0.200567	0.0863869	0.248525	1.18489	0.0624394	0.241478	0.490449	0.117985	0.347594	0.369202	0.720793	0.128376	0.852825
ACTR6	0.321382	0.649081	1.31055	0.889053	0.863967	0.144157	0.61498	0.124631	0.456274	0.0654192	0.337194	0.267669	0.699787	0.118374	0.457602
ACTR8	0.948459	1.00334	0.250639	1.11143	1.12568	0.37224	0.440642	0.0343744	0.464653	1.02282	0.311432	0.946075	0.357641	1.00341	0.183027
ACVR1	0.202864	0.138104	0.672581	0.104986	0.171237	0.43611	0.380001	0.0678859	0.755631	0.152136	0.0224566	0.0731445	0.496781	0.158647	0.651483
ACVR1B	1.09153	0.138932	0.328982	0.129468	0.369427	0.172557	0.751491	0.447224	0.143483	0.507084	0.0905347	0.594821	0.577567	0.0857423	0.615057
ACVR1C	2.61754	0.433221	1.13299	0.941062	0.539199	2.46491	0.195931	0.087277	0.505473	0.25604	1.16116	0.492481	0.101323	0.33772	0.404148
ACVR2A	1.80142	0.687226	2.0269	0.0616912	0.376166	0.286002	0.0234125	0.423443	0.198229	0.103997	0.250335	0.26772	0.161332	0.974356	0.688216
ACVR2B	4.9431	2.77668	3.57862	0.0960138	0.16597	0.119433	0.108694	0.243733	0.491097	0.132041	0.394014	0.299726	0.627069	0.23526	0.683893
ACVRL1	0.106645	0.0380057	0.328809	0.0995777	0.382431	0.290771	0.0273739	0.451879	0.321098	0.622946	0.11676	0.339533	0.895254	0.21222	0.0109369
ACYP1	0.597017	0.0540365	0.502099	0.0307663	0.0599617	1.49468	1.14667	0.889321	0.251709	0.278387	0.0976191	0.415554	0.485947	0.845178	0.131997
ACYP2	0.592317	0.0140405	0.283398	0.0234151	0.175072	0.0358939	0.0357622	0.190013	0.335417	0.0502005	0.101654	0.0458969	0.197128	0.0986629	0.0975964
ADA	1.19618	1.41377	0.594839	0.119152	1.14998	0.162849	1.37383	1.64545	0.187025	0.154707	1.40008	0.195914	0.571175	0.102059	0.00123188
ADAD1	0.400688	0.0184945	0.627372	0.0747479	0.485819	0.381348	0.570096	0.359288	0.626418	0.0885838	0.312981	0.148637	0.0017649	0.180958	0.201438
ADAL	0.33727	0.186872	0.197697	1.53309	0.861981	0.287534	0.755673	0.173857	1.50225	0.410873	0.0957178	0.252115	0.189462	0.363494	0.423987
ADAM10	1.08646	0.510119	0.625544	0.403547	0.115237	0.121678	0.919446	0.70328	0.363873	0.00728458	1.31577	0.0239684	0.438578	0.258507	0.121867
ADAM11	0.156	0.331567	0.296712	0.34185	0.224951	0.654669	0.503763	0.191194	0.13715	0.307368	0.4908	0.118619	0.989487	1.11629	0.0435489
ADAM12	1.29238	0.126126	1.21754	0.0401147	0.468524	0.0860092	0.760075	1.32521	0.219617	0.125078	0.0925209	0.672026	0.378217	0.0827768	0.751182
ADAM15	1.77452	0.891383	0.887228	0.263349	0.0182329	0.233017	0.4988	0.552125	0.36249	0.639163	1.56569	0.123589	1.73009	0.408652	0.58076
ADAM17	0.187206	0.0218373	0.0955335	0.277674	0.187218	0.515255	0.404146	0.489138	0.0373405	0.488777	1.24476	0.0610894	1.38452	0.845147	1.42578
ADAM19	1.27133	0.0916024	1.05063	0.277975	0.384336	0.239557	0.0884327	0.351483	0.190685	0.383095	0.375925	0.637801	0.351229	0.86116	0.0587331
ADAM22	1.063	0.288913	0.45401	0.0272477	0.10958	0.061893	2.1301	0.50138	0.00860966	0.165448	0.616423	0.00736478	0.0678512	0.283899	0.141436
ADAM23	0.563939	0.0637372	0.491778	0.171549	0.590838	0.105288	0.0401529	0.367927	0.627929	0.039877	0.0136331	0.539291	0.615746	0.783701	0.0237843
ADAM8	0.405793	0.161761	0.413494	0.148234	0.425033	0.0864048	0.850119	0.404268	0.0858142	0.117108	0.167493	0.0181883	0.11238	0.532669	0.437386
ADAM9	0.392583	0.172941	0.995944	0.0716987	0.0170189	0.327456	0.596822	0.291635	0.935235	0.57638	0.289858	1.01331	0.96249	0.477459	0.0403878
ADAMTS1	0.541732	0.517233	1.47477	0.163807	0.277688	0.152645	0.198839	0.105111	0.0762247	0.156662	0.0344748	0.176529	1.75589	0.169694	0.904258
ADAMTS10	0.24221	0.457631	0.419789	0.405433	0.0441784	0.225143	0.052079	0.707024	0.203343	0.0166028	0.850119	0.0205547	1.62298	0.255688	0.615212
ADAMTS12	0.408875	0.738456	0.333029	0.0671503	0.263903	1.05539	0.775383	0.389761	0.290193	0.470265	0.0129407	0.37747	0.179898	0.148866	0.50678
ADAMTS13	0.0250698	0.460264	1.12521	0.264793	1.46408	0.511972	0.0107859	0.335493	0.265079	0.455188	0.805941	0.223363	0.0628855	0.116197	0.213274
ADAMTS14	0.728901	0.034973	1.44796	0.223109	0.306454	0.32243	0.426591	0.104235	0.33655	0.178097	0.751519	0.515598	0.15352	0.365506	0.686269
ADAMTS15	0.968914	0.205162	0.354946	0.377369	0.546452	0.589717	0.288675	0.177428	0.105051	0.149058	0.307001	0.626738	1.82644	0.366425	0.914985
ADAMTS17	1.87554	0.185729	1.68121	0.125176	0.244745	0.0361032	0.0544623	0.42651	0.0958883	0.199251	0.382459	0.433368	0.964334	0.529369	0.999554
ADAMTS18	0.281688	0.447597	0.520665	0.340402	0.0239973	0.080248	0.0347669	0.706891	0.0128759	0.086892	0.198795	1.29165	0.643776	0.131412	2.56959
ADAMTS19	4.89279	15.6498	6.37675	1.25647	41.8928	0.585739	0.0967328	3.26424	0.0779851	0.547414	10.1169	1.17645	0.0340652	11.6861	0.315658
ADAMTS2	0.0360239	0.335515	0.0245786	0.247623	0.712852	0.00777784	0.403817	0.891322	0.0419225	0.0438646	0.292551	0.715348	0.420781	0.0911273	0.914761
ADAMTS20	0.95598	0.97498	0.102089	0.0971485	0.315872	0.38492	0.267875	1.19822	0.267833	0.860366	0.945428	0.928179	0.344717	0.117456	0.0891278
ADAMTS3	0.383967	0.0548955	0.74268	0.337701	0.383393	0.772009	0.191977	0.0149134	0.00336274	0.330159	0.0917665	0.0665697	1.22571	0.853268	0.411369
ADAMTS5	0.54101	0.758745	1.36076	0.253722	0.256626	0.892382	0.0675011	0.384421	0.62501	0.283462	0.0702772	0.595732	1.42631	0.286892	1.47542
ADAMTS6	0.408332	0.108015	0.327483	0.80907	0.0221473	0.437127	0.179335	0.0609757	0.490601	0.0375823	0.175145	0.133995	0.368414	0.0381143	0.0260117
ADAMTS7	0.92198	0.40338	0.85976	0.178726	0.309331	0.0340125	0.29857	0.205106	0.396994	0.0284786	0.015552	0.0563613	0.927763	1.36472	0.383898
ADAMTS8	1.54187	0.785269	0.223773	0.189019	0.00272942	3.16524	0.0600069	0.744939	1.05767	0.0592988	0.272054	1.54834	2.05886	0.392864	0.733215
ADAMTS9	0.510515	0.0740298	0.235141	0.634857	0.0155821	0.123831	0.126394	0.383331	0.0960158	0.321646	1.51724	0.227453	0.0122609	0.246825	0.262117
ADAMTSL1	0.769634	2.96537	0.381042	0.504391	6.8729	0.168334	0.560632	3.56843	0.573291	0.25834	9.64589	0.912316	0.282309	10.0872	0.405241
ADAMTSL2	1.58107	0.775865	4.92082	0.295547	0.0901409	1.14196	1.0875	0.728407	0.572373	0.62291	1.18898	0.941326	0.35849	0.179597	0.158707
ADAMTSL3	0.00536013	0.116888	1.1041	0.670111	0.979063	0.472256	0.684842	0.692296	0.410466	0.153429	0.0721144	0.126455	0.573425	0.679539	0.563074
ADAMTSL5	0.0444153	0.174936	0.039687	0.0656901	0.0113077	0.228725	0.00945291	0.37206	0.382578	0.648867	0.201522	0.636341	0.108004	0.442971	2.28257
ADAP1	1.2773	0.623887	0.272382	0.369069	0.432392	0.171023	0.19977	0.120472	0.0276082	0.260584	0.388672	0.0312333	0.378915	0.0792085	0.0859953
ADAP2	0.337118	0.388267	0.00266111	0.193137	0.785626	0.0999753	0.510519	0.949453	0.198144	0.506619	0.468467	0.421839	0.751912	0.90358	1.18254
ADAR	0.137609	0.131906	0.0929925	0.1234	0.10904	0.212699	0.00740684	0.256868	0.175768	0.188444	0.641608	0.481752	0.202758	0.00585376	0.48286
ADARB1	1.73338	0.721018	0.364581	0.00218482	0.151549	0.799358	0.417078	0.0940313	0.0429727	0.00431495	0.64596	0.744568	0.0961669	0.800422	0.610278
ADARB2	2.39313	1.01713	1.00517	0.759111	0.567987	1.86051	0.96411	0.312059	0.492031	1.33333	1.46319	1.33237	0.541705	1.26865	0.46047
ADAT1	0.0427694	0.10206	0.014438	0.114464	0.0441105	0.229777	0.517291	0.0924903	0.730254	0.436483	0.266417	0.0307474	0.420997	0.513061	0.0385485
ADAT2	0.0687126	1.42979	0.00896057	0.117315	0.729357	0.968649	0.260128	0.5383	0.181862	0.351007	0.749523	0.350416	1.33693	2.61812	1.23304
ADCK1	0.443052	0.00956077	0.485186	0.121941	0.512799	0.140403	0.0423424	0.0650926	0.089098	0.874234	0.0364414	0.990838	0.0927404	0.273552	0.98655
ADCK2	1.96264	0.515096	0.45183	0.482903	0.254714	0.0601054	0.186698	0.0296028	0.107108	0.189383	0.20154	0.186945	0.128811	0.0448812	0.431742
ADCK5	0.0121362	0.589645	1.1429	0.62303	0.322655	0.749786	0.123928	0.0992912	0.515099	0.0992372	1.49144	1.37988	2.1999	0.998773	0.235942
ADCY1	0.775307	0.180207	0.234182	0.217128	0.0587983	1.85426	1.22246	0.32517	0.0853318	0.265099	0.0606139	0.479392	0.183502	0.162562	0.843213
ADCY2	0.713807	0.690622	2.12791	0.364467	0.73555	1.20857	0.473949	0.431498	0.649369	0.198424	0.0370791	0.0133865	0.868861	0.423307	1.22785
ADCY3	0.0634069	0.168249	1.75123	0.15473	0.175143	1.20783	0.290744	0.0994579	0.317404	0.121506	0.753941	0.943227	0.467925	0.326981	0.145959
ADCY5	1.00526	0.148057	0.668613	0.0979836	0.55433	0.126233	0.0605492	0.274563	0.215668	0.517294	0.973052	0.257844	0.143216	0.0690523	0.236489
ADCY6	0.213595	0.214738	0.216058	0.337621	0.0670342	0.436381	0.340937	0.0725054	0.0619792	0.704099	0.952285	0.105379	0.10816	0.0272917	0.0804049
ADCY7	0.0322939	0.510277	0.019147	0.183878	0.480643	0.189328	0.0739788	0.277883	0.237842	0.0596491	0.45067	0.0565259	0.379863	0.0701639	0.219982
ADCY9	0.0624066	0.0478162	0.353507	0.192253	0.419623	0.0879764	0.349209	0.203888	0.0379847	0.278057	0.0379842	0.080276	0.32124	0.0259106	0.296744
ADCYAP1	0.0311453	0.138153	1.13077	0.274388	1.17934	1.08781	0.91441	1.16146	0.0301647	0.225904	0.682427	0.0984245	1.42707	0.447692	0.556288
ADCYAP1R1	0.525321	0.052739	0.24439	0.0473828	0.0668065	1.22533	1.5236	0.439177	0.367209	0.0329154	0.183662	0.0632547	0.414335	0.312583	0.203916
ADD1	0.315499	0.123463	0.0425097	0.19936	0.131189	0.520759	0.509802	0.0496719	0.150925	0.409095	0.262156	0.502246	2.61385	1.1417	1.11933
ADD2	0.521099	0.00510642	0.214948	0.0907155	0.530524	0.374549	0.109647	0.0809458	0.397104	0.466857	0.355993	0.197154	1.22585	0.420149	0.909577
ADD3	1.30606	0.0747384	0.552828	0.490583	0.373004	1.01052	0.139831	0.0501464	0.117871	0.438559	0.0166908	0.476248	0.645329	0.011876	0.860319
ADGB	0.497558	0.294359	2.98834	0.150076	0.368841	1.87919	0.647454	1.76811	0.380883	0.414806	0.670304	2.79446	0.0452339	0.00481619	0.603069
ADGRA1	1.33658	1.72704	0.567378	0.106157	0.986334	0.440856	0.0325531	0.224608	0.301916	1.05752	0.534917	1.84354	1.23583	0.615923	0.794044
ADGRA2	0.305754	1.13482	1.09239	0.7362	0.0687504	0.000152173	0.511706	0.865534	0.0556358	0.276692	1.11653	0.0534311	1.83808	0.244883	1.24954
ADGRA3	0.105047	1.52122	0.646428	0.0361682	1.40353	0.73138	0.190439	0.483185	0.0389544	0.0413052	0.667434	0.182546	0.324915	0.211288	0.626534
ADGRB1	0.0995409	0.0164376	0.139425	0.0153277	0.030405	0.137286	0.0286589	0.215759	0.313645	0.200852	0.22829	0.0690938	0.312729	0.966237	0.0792484
ADGRB2	0.0726914	0.282418	0.270502	0.0187744	0.0577556	0.190392	0.0589881	0.0515867	0.0672436	0.142337	0.689788	0.0244944	1.40325	1.21595	0.825676
ADGRB3	0.827176	0.167052	0.493265	0.0568111	0.0621278	0.464054	0.0511663	0.260264	0.741987	0.200124	0.261142	0.115929	1.13021	0.589196	0.321423
ADGRD1	0.419391	0.257218	0.808201	0.956161	0.554087	0.584814	0.0501236	0.0345158	0.185489	0.133366	0.0918364	0.209664	0.285398	0.335392	1.46461
ADGRF5	0.589175	2.32468	0.517633	0.297236	0.159298	0.0722386	0.04093	0.403159	0.457893	0.282126	0.399081	0.966185	1.08334	0.696326	0.436013
ADGRG2	0.793131	2.03234	0.0856002	0.880166	1.06981	0.0578104	0.0636097	1.12736	0.913261	0.0283718	0.689639	0.231725	1.53422	0.967027	1.21103
ADGRG3	0.233771	0.122522	0.713156	0.0361654	0.0393568	0.0580638	0.498789	1.34274	0.404502	0.188981	0.0900749	0.521495	0.224697	1.10706	1.74812
ADGRG6	0.180651	1.13464	0.45983	1.47139	3.68963	1.9959	0.263759	0.843297	0.676557	0.411077	0.264629	0.865164	0.0360134	1.0981	0.242506
ADGRL1	1.8167	3.48337	0.999219	0.247557	0.519624	0.198044	0.469623	0.859889	0.32685	0.242527	0.225809	0.118923	0.851105	0.0251938	0.376276
ADGRL2	0.620286	0.671212	0.644213	0.28215	0.647881	0.121492	0.03911	0.332425	0.0399486	0.747136	0.492067	4.37779	0.326947	0.374495	0.154308
ADGRL3	0.158851	0.0264775	0.645043	0.932337	0.410856	1.12464	0.0221942	0.52372	0.421183	0.087039	0.0289145	1.26081	0.882628	0.386846	0.156316
ADGRL4	1.34567	0.922134	1.00403	0.106741	0.077264	0.755439	0.670809	1.99882	0.158411	0.582615	0.00617792	0.523399	0.752101	0.689133	0.24255
ADGRV1	0.471467	5.16115	0.255844	0.686884	2.31335	1.23685	0.000604963	2.74219	0.432956	0.334405	2.64756	0.0633934	0.428495	0.424019	0.221695
ADHFE1	1.44994	0.338643	0.689321	0.16828	1.89198	0.421825	0.297078	0.309154	0.253571	0.370183	0.529405	0.378353	0.138807	1.0551	0.819632
ADI1	0.778926	0.204734	0.121835	0.0257109	0.314444	0.454707	0.234113	0.708873	0.549881	0.190856	0.0673504	0.00492747	1.42501	0.49464	1.20075
ADIPOQ	0.122869	0.104147	0.0142536	0.127499	0.386771	0.121983	0.311034	0.399797	0.888162	0.32258	0.102216	0.466145	0.0390011	1.24549	0.14246
ADIPOR1	0.424392	0.243533	0.680149	0.0150826	0.0431674	0.0522516	0.0693325	0.0782023	0.351368	0.273664	0.177884	0.586121	0.143635	0.226349	0.4434
ADIPOR2	0.263345	0.235579	0.310188	0.487953	0.179806	0.740565	0.225538	0.177521	0.835601	0.181419	0.26315	0.0493029	3.79864	1.63378	1.51777
ADK	1.14725	0.755828	1.20987	0.760533	0.508963	0.476871	0.0479344	0.391531	0.06908	0.0571432	0.287106	0.0136247	0.967978	0.116172	0.665723
ADM	0.506338	0.529754	0.618398	0.594095	0.0628264	0.114544	0.927856	0.579828	0.178754	0.171032	0.187237	0.0826621	0.323942	0.154262	0.33315
ADM2	3.34628	1.72747	2.98637	1.33174	0.690696	1.95058	0.788583	1.50693	0.0925188	0.201225	0.389599	0.0952166	0.430226	0.820916	0.352726
ADNP	0.600719	0.295424	0.0401544	0.0275339	0.161389	0.714596	0.150896	0.277621	0.241468	0.182087	0.147176	0.487846	0.381882	0.0743304	0.33158
ADNP2	0.741179	0.87736	0.78725	0.155088	0.129446	0.0568573	0.791556	0.0661722	1.26046	0.0195602	0.114099	0.0729054	0.245836	0.128522	0.169709
ADO	0.323019	0.457266	0.122496	0.107925	0.168316	0.222069	1.42463	0.814032	1.35261	0.178964	0.28464	0.0228827	0.160769	0.0342414	0.443624
ADORA1	0.774402	0.31031	1.65709	0.23134	0.751112	0.42514	1.9551	0.580897	1.58586	0.101267	0.0218434	0.600243	1.08335	1.37272	0.0591273
ADORA2A	1.22268	0.876815	2.60969	0.63562	0.539028	0.0937875	0.015717	0.55101	0.541099	0.715753	0.00383536	1.33042	0.290683	0.434693	0.603666
ADORA2B	1.5232	2.16044	1.31597	0.349108	1.36673	0.289824	0.375404	1.00199	0.344381	1.27195	3.54576	0.763119	0.518209	0.175279	0.130922
ADORA3	0.807185	0.203224	0.0230009	0.658646	0.289425	0.11482	0.153686	0.432136	0.263174	0.0832134	0.463367	0.724965	0.225728	0.173937	0.691551
ADPGK	0.124468	0.251045	0.226505	0.700999	0.102607	0.908085	0.166812	0.312995	0.514031	0.574494	0.239835	0.457041	0.192447	0.0330942	0.0732933
ADPRM	0.145631	1.39225	0.815478	0.181077	2.26525	0.648231	0.190944	1.76526	0.113674	0.15043	3.14329	0.141831	0.0217556	0.969108	0.194336
ADPRS	0.579647	0.743157	0.938473	0.501837	0.67118	0.960416	0.794619	0.62773	1.55656	0.51916	1.54476	0.187314	1.02428	0.544402	0.654729
ADRA1A	0.674175	0.671822	1.00411	1.4831	1.48692	0.849349	0.154388	0.237873	0.673175	0.152778	0.373343	1.2622	0.237772	0.415752	0.112761
ADRA1B	0.361176	0.128769	0.0346689	0.266236	0.543673	0.443394	0.14208	0.0896015	0.457968	0.489986	0.162493	0.160507	0.573075	0.876067	0.0363536
ADRA1D	1.28888	0.77638	0.576208	0.857555	0.579545	0.542956	1.09314	0.482617	0.0466201	0.223097	0.0604922	0.191542	0.205629	0.0653873	0.500102
ADRA2A	3.43365	1.01074	1.26846	0.724674	0.219502	0.463072	0.712694	0.0415189	1.31916	0.608581	1.92008	0.221674	0.676587	0.851068	1.041
ADRB1	0.11868	0.0725338	0.00119521	0.0918365	0.412985	0.396478	0.0148833	0.0210755	0.207124	0.446467	0.0695307	0.737201	0.851738	0.811323	0.600071
ADRB2	0.591876	0.643097	0.775848	0.177861	0.472717	0.570493	0.391814	0.370441	0.225845	0.0170794	0.49289	0.371795	0.906827	0.817831	0.390473
ADRM1	0.232761	0.0230362	0.0962704	0.103359	0.117709	0.0986327	0.742417	0.375636	0.477533	0.0498549	0.0441997	0.254929	0.0818271	0.0985463	0.600186
ADSL	1.00852	0.175131	0.0416407	0.0785978	0.0503417	0.960665	0.42682	0.379002	0.0826204	0.129106	0.234184	0.566675	0.344601	0.335442	0.0486273
ADSS1	0.329338	0.107414	0.149055	0.161288	0.490451	0.310434	0.476371	0.147529	0.0995499	0.512772	0.606605	0.227678	2.16671	1.70501	1.29698
ADSS2	0.352491	0.420089	0.228013	0.0761457	0.198529	0.18795	0.13371	0.195381	0.172688	0.824563	0.0207732	0.154795	0.0817955	0.3505	0.515703
AEBP1	1.01964	0.497363	1.15093	0.102672	0.298327	0.270719	0.68494	0.317319	0.423203	0.0554719	0.105866	0.0537255	0.514948	0.761775	0.360171
AEBP2	2.64435	1.92323	1.3954	0.116859	0.224682	0.113755	0.475137	1.09196	0.0137886	0.309444	2.70318	0.0363225	0.198554	0.155357	0.108274
AEN	0.132148	0.791767	0.472194	0.296807	0.0809103	0.863997	0.123548	0.128249	0.401982	0.841807	0.0844849	1.36085	0.820593	0.246536	0.320424
AFAP1	0.454887	0.0207377	0.100594	0.539735	0.00833651	1.21382	0.367442	0.503925	0.306086	0.794212	0.432647	0.221801	0.0108758	0.215463	0.547964
AFAP1L1	0.403752	0.474887	0.0909864	0.220579	0.606068	0.127733	0.723247	0.597742	0.222643	0.144228	0.915316	0.158154	3.58387	0.790982	1.08397
AFAP1L2	0.429119	0.0631764	0.206367	0.54658	0.505666	1.70661	1.26104	0.579795	0.397923	0.0747318	0.270494	0.825007	0.943324	0.444421	1.69323
AFDN	2.48015	1.25487	1.12058	0.797594	0.119828	1.13328	0.874086	0.576503	0.0496467	0.186781	0.402083	0.202257	0.239072	0.126049	0.0889072
AFF1	0.782527	0.296106	0.697133	0.0102916	0.214333	0.0146737	0.747819	0.23603	2.51042	1.08096	0.115062	0.522591	0.813215	0.54413	0.179799
AFF2	2.05282	0.530973	0.612824	0.179655	0.204894	1.22687	0.534645	0.201451	0.335057	0.0343981	0.584414	0.212019	0.0704396	0.14021	0.101676
AFF3	1.62128	0.569897	0.448774	0.123892	0.281354	0.802014	0.0134477	0.0103458	1.28729	0.114602	0.220906	0.205879	0.123551	0.207575	0.297484
AFF4	1.21722	0.382602	0.34511	0.0164839	0.00796158	0.567732	1.0858	0.148685	0.124319	0.0846201	0.34222	0.199999	0.885139	0.563766	0.168492
AFG1L	1.2956	0.20164	0.438927	0.0421919	0.0470716	0.261815	0.695676	0.397944	0.501009	0.297597	0.195527	0.02896	0.376398	0.488328	0.355718
AFG3L2	0.353142	0.107177	0.299355	0.0325873	0.390765	0.2292	0.156062	0.22632	0.0852745	0.660799	0.0235321	0.21187	0.0548072	0.143722	0.419098
AFMID	0.09366	0.445025	0.314482	0.329132	0.35898	0.149473	0.391636	0.600533	1.03968	0.874361	1.12751	0.847432	1.38658	0.917457	1.95494
AFTPH	0.397396	0.0980764	0.246555	0.0758012	0.220108	0.189052	0.333838	0.0596848	0.176179	0.825914	1.00771	1.03588	0.114523	0.756225	0.219356
AGA	0.805277	0.33157	1.96749	0.0822135	1.22341	0.677693	0.0258287	0.0178156	0.174288	0.389315	0.489384	1.44719	0.230472	0.421261	0.0392179
AGAP1	1.80822	0.86431	0.672418	0.168371	0.123271	0.781673	0.545488	0.0792124	0.186371	0.218967	0.113346	0.310437	0.00803814	0.203392	0.227124
AGAP2	0.160824	0.504702	0.212224	0.166643	0.559984	0.219919	0.181717	0.424806	0.0297799	0.448731	0.0335932	0.209311	3.00636	1.31836	1.17933
AGAP3	0.0123573	0.244915	0.411384	0.0269194	0.0455155	0.180452	0.264347	0.218675	0.185153	0.319787	0.308963	0.103131	0.272547	0.13669	0.426251
AGBL1	1.71532	0.132394	4.91721	0.266244	1.06893	0.0113852	0.0190147	0.0107049	0.360416	0.0251648	0.55582	0.103755	1.7236	1.50178	0.345187
AGBL2	0.509938	0.182663	0.385502	0.0799705	0.544132	0.590211	0.590401	0.195243	0.202175	0.683563	0.325024	1.86431	0.0457918	0.15536	0.544
AGBL5	0.389694	0.159723	0.526077	0.156961	0.297419	0.317483	0.111114	0.0557623	0.869003	0.405383	1.04375	0.195675	1.0088	1.04962	0.0623832
AGFG1	0.0538551	0.117608	0.524521	0.522329	0.249954	0.904219	0.11016	0.0237813	0.0953571	0.373332	0.0763215	0.339097	2.48462	1.17044	0.839439
AGGF1	0.380306	1.24146	0.422106	0.403212	1.78914	0.245173	0.278747	1.06538	0.856186	0.496526	0.881574	0.0286243	0.0532138	0.516755	0.056589
AGK	1.2263	0.71996	0.926993	0.383912	0.265507	0.809001	1.42485	0.875665	0.238284	1.21042	1.24536	0.0553028	1.04219	0.414561	2.52215
AGL	0.30523	0.0207878	0.0875164	0.00182434	0.137698	0.107558	0.62271	0.411428	0.0928933	0.422573	0.884355	0.156227	0.293718	0.424709	0.238879
AGMAT	0.618693	0.961311	0.21772	0.947045	1.62829	0.437193	1.26617	2.32602	0.252243	0.86817	1.24524	0.122019	0.984897	2.06503	0.164421
AGMO	0.143094	0.851254	0.0949103	0.37334	0.562411	0.316615	0.0277189	0.489744	0.235142	0.329417	0.465033	0.211093	0.755715	0.354675	0.228423
AGO2	0.608038	0.0467218	0.271372	0.0971974	0.225324	0.192983	0.159568	0.0780216	0.109106	0.0852661	0.207541	0.150179	0.12326	0.150328	0.39613
AGO3	1.51361	0.611087	0.355241	0.211524	0.160809	0.864544	1.48486	1.22736	0.0194655	0.134389	0.601365	0.481916	0.115796	0.068554	0.198186
AGPAT2	2.29421	1.10244	2.92109	0.109041	0.02831	0.515332	0.118831	0.0575905	1.0533	0.244362	0.0113853	3.89945	4.16431	1.04978	1.70612
AGPAT3	0.388652	0.115505	0.130898	0.347476	0.622117	0.0773445	0.418679	0.123401	0.300896	0.000260491	0.725575	0.167489	1.01215	0.887398	0.371984
AGPAT4	0.264239	0.12294	0.543061	0.188654	0.515806	0.17103	0.568693	0.882151	0.0672212	0.472039	0.0939643	0.526135	0.703694	0.374267	0.22635
AGPAT5	0.55103	0.061864	0.0717674	0.0301353	0.22658	0.0492555	0.0552389	0.0909575	0.222076	0.114986	0.106511	0.0289563	0.249464	0.382917	0.12859
AGPS	0.607867	0.0169021	0.471811	0.123664	0.366781	0.153427	0.403336	0.255744	0.209304	0.528185	1.23313	0.029043	0.504143	0.163081	0.251945
AGR2	0.190046	1.08414	1.67446	0.181825	0.355872	0.981934	0.599246	0.226031	0.0344786	0.114963	0.595872	0.466184	0.529026	0.580763	0.376191
AGR3	0.362077	0.0221561	0.358024	0.4117	0.285849	0.339243	1.26288	0.380668	0.363005	0.109404	0.0444383	0.822562	1.11599	0.649272	0.883525
AGRN	0.167816	0.19295	0.779443	0.367338	0.141069	0.932097	0.0738452	0.214125	0.249839	0.0736248	0.0768288	0.112681	0.540534	0.0988227	0.598419
AGRP	0.77699	1.03031	0.617709	0.0378387	0.268768	0.425749	1.58477	2.35134	0.0672181	0.79231	1.51984	0.314701	NA	NA	NA
AGT	2.29552	0.0194597	2.02662	0.290355	0.570148	0.209571	0.183696	0.614938	0.152359	0.190094	0.879915	0.169093	0.00810624	0.0393538	0.0811926
AGTPBP1	0.653034	0.70765	0.414171	0.104009	0.0424025	0.212584	0.103784	0.660113	0.491597	0.546796	2.20864	0.456905	0.0898311	1.17095	0.101304
AGTRAP	2.24841	1.53725	1.02179	0.137165	0.0272484	0.430099	0.291758	0.267577	1.00331	0.501608	0.391193	0.108373	3.61408	0.69866	2.02395
AGXT2	0.112106	0.663083	0.314175	0.476671	0.916686	1.31558	0.353803	0.637825	0.0797864	0.493546	1.259	0.0161467	0.153011	0.0652361	0.040258
AHCY	0.378095	0.522324	0.00663446	0.434813	0.372164	0.0742977	0.161278	0.577977	0.179344	0.226682	0.968084	1.15317	0.227769	0.437059	0.815002
AHCYL1	0.00403548	0.450668	0.038054	0.967453	1.27404	0.283574	0.227229	0.192534	0.511347	0.339377	0.301576	0.28807	1.33119	0.815017	0.136025
AHCYL2	0.471929	0.11885	0.384601	1.5187	0.870943	0.898217	0.103003	0.324147	0.247626	0.0684516	0.214318	0.431533	1.40691	0.958799	0.34177
AHDC1	0.126326	0.127115	0.345263	0.505198	0.428728	1.3704	0.323068	0.0150539	0.800034	0.262403	0.372654	0.630503	1.45131	1.7095	0.361547
AHI1	0.37545	2.16026	0.201404	1.17405	1.50804	0.000290858	0.0815009	2.37754	0.222596	0.185943	3.61325	0.0150783	1.26339	0.616179	0.810327
AHNAK	0.604665	0.975923	1.03675	0.214939	0.0347825	0.131703	0.0492466	0.162753	0.103492	0.160095	0.228175	0.0477121	1.11123	0.0163065	1.79728
AHNAK2	0.343369	0.670322	0.272532	0.12692	0.401685	0.0257165	0.280721	0.703187	0.5693	0.0165148	0.0721758	0.073791	0.928411	0.559842	0.338303
AHR	1.5463	0.297065	0.594924	0.153921	0.215876	0.768757	0.651565	0.113859	0.0491056	0.257996	0.343001	0.112712	0.522941	0.236457	0.0798629
AHRR	0.905414	0.419826	0.131115	0.0109064	0.248588	0.729701	0.907385	0.292054	0.360402	0.134492	0.198915	0.113155	0.453326	0.154865	0.293112
AHSA1	0.456307	0.0922745	0.259025	0.219949	0.14974	1.57325	0.34998	0.165831	0.347378	0.145162	0.0368378	0.64954	0.147174	0.622177	0.0863259
AIDA	1.77618	1.30951	2.48042	0.317461	0.0222353	0.513295	0.0224585	0.042493	0.0267213	0.691444	0.338764	1.32298	0.369887	0.422371	0.213389
AIF1L	0.910737	0.887692	0.942012	0.318776	0.547835	0.0428091	0.316901	0.720148	0.0575533	0.565469	0.750481	0.547111	2.86361	1.02209	1.49514
AIFM1	0.596476	0.251724	0.810648	0.142123	0.665624	0.0740534	0.42756	0.254751	0.151963	0.187315	0.488567	0.668097	0.206795	0.224345	0.506793
AIFM2	0.526951	0.84118	0.453643	0.31258	1.85348	0.0649216	0.014753	0.391798	0.472544	0.14348	0.0100392	0.0176086	0.172411	0.140016	0.467576
AIFM3	0.0624564	0.528605	0.0410002	0.8397	0.00900256	0.304584	0.618835	1.27009	0.240555	0.249069	0.2876	0.237257	3.73087	2.1639	0.914482
AIG1	0.206874	1.29333	1.47792	0.0511967	0.0325098	1.50735	0.086425	0.238533	0.730904	0.259451	1.04402	0.495433	0.054059	0.196099	0.242782
AIMP1	0.530559	0.407103	0.0337522	0.0191253	0.118426	0.32028	0.00325529	0.0213949	0.0378792	0.038956	0.187476	0.0173711	0.303173	0.272077	0.0962332
AIMP2	0.344973	0.0427629	0.185414	0.375237	0.314175	0.288275	0.425165	0.282394	0.058353	0.130816	0.019976	0.113726	0.286865	0.0045235	0.563321
AIP	0.289503	0.0612384	0.16733	0.256762	0.0266721	0.464771	0.203474	0.257777	0.175223	0.0253723	0.467687	0.241173	0.244839	0.291164	0.0853624
AJAP1	0.557768	0.0668424	0.408836	0.343583	0.0478293	2.2527	0.0141361	0.111386	0.57427	0.490334	0.316823	1.36259	0.213728	0.845689	0.412173
AJM1	0.193322	0.051242	0.415443	0.0411747	0.0124322	0.248467	0.321345	0.193709	0.567723	0.425152	0.594644	0.362005	0.101248	0.079459	0.0629786
AK1	0.935153	0.0469703	0.51948	0.215619	0.468409	0.108408	0.337515	0.377757	0.300353	0.0801613	0.262973	0.217217	0.536812	0.868072	0.516417
AK2	1.3076	0.544249	1.50361	0.22048	0.676991	0.135863	0.033262	0.0680753	0.371266	0.0265808	0.144615	0.207865	1.10055	0.895387	0.762729
AK3	0.156935	2.56433	0.670056	0.274928	1.92043	0.0213545	0.0697668	1.81304	0.300331	0.115473	3.42155	0.0477497	0.494006	5.28233	0.588775
AK5	1.01252	0.150256	0.573174	0.316991	0.149155	0.670774	0.0898471	0.00995686	0.270138	0.450005	0.150955	0.784828	0.443341	0.225952	0.765935
AK6	1.46065	0.0079225	0.469396	0.0359582	0.0781833	0.68573	0.23398	0.191033	0.328465	0.979742	0.077968	0.172561	0.364828	0.154265	0.113021
AK7	0.0596164	0.131376	0.373841	0.143445	0.57637	0.128656	0.374024	0.553804	1.07396	0.0409574	0.210637	0.4209	0.0358959	0.286108	0.607139
AK8	0.637193	0.722907	0.495327	0.183808	0.217917	0.215154	0.270959	0.395714	0.305585	0.277693	0.371712	0.281564	1.07771	1.83523	0.14523
AKAIN1	0.0921866	0.0586608	0.230841	0.0877698	0.0797799	0.558074	0.222405	0.512354	0.271718	0.14866	0.847074	0.0232131	0.113509	0.978968	0.243418
AKAP1	0.282554	0.00256926	1.05902	0.289671	0.212526	1.4485	0.918255	0.179185	0.203937	0.127523	0.0104339	0.987271	1.59314	0.925244	0.165612
AKAP10	0.141401	0.336159	0.0697308	0.58471	0.531152	0.17298	0.0996411	0.130938	0.126935	0.231448	0.168191	0.288015	0.391929	0.696813	0.19371
AKAP11	1.09059	0.33613	0.189126	0.0831127	0.00335009	0.187955	0.330896	0.0263936	0.231194	0.0928794	0.678532	0.19713	0.32181	0.0152619	0.397536
AKAP12	0.119095	0.403127	0.350711	0.0333294	0.128115	0.323252	0.388491	0.538608	1.46793	0.0283686	0.237957	0.277974	0.92275	1.20212	0.173861
AKAP13	0.551338	0.219797	0.2585	0.363155	0.164782	0.533941	0.565382	0.100504	0.109564	0.0277978	0.1997	0.463355	0.831648	0.183627	0.690248
AKAP14	0.473752	0.0589811	0.0954367	0.369467	0.0614079	0.187211	0.470332	0.277428	0.439968	0.1515	0.323543	0.00924654	0.297354	0.695968	0.441822
AKAP17A	1.3618	1.0417	1.1755	0.342419	0.330385	0.372985	0.140635	0.179339	0.411299	0.514122	0.967108	0.31432	0.441454	0.525292	0.427156
AKAP5	0.166899	0.825669	1.17919	0.279112	0.134401	0.189557	0.169981	0.172986	0.0489727	0.521813	0.280556	1.57971	1.19959	0.14537	0.529846
AKAP6	1.28184	0.182248	0.630736	0.339701	0.403374	0.31901	0.230958	0.108588	0.524816	0.145266	0.763942	0.000640361	0.186764	0.0833482	0.295796
AKAP7	0.0589086	0.334505	1.33347	0.313627	0.401375	1.63168	0.186629	0.153022	1.05644	0.489298	1.008	3.03954	0.290997	0.186049	0.850857
AKAP8	0.549801	0.740621	0.862706	0.316066	0.0926371	0.713745	0.0178509	0.127966	0.067054	0.709863	0.341193	0.746085	0.0841674	0.0537982	1.17115
AKAP8L	0.198898	0.37091	0.16296	0.175423	0.114637	0.0139978	0.133052	0.667807	0.488773	0.194976	0.149094	0.0388414	0.525221	0.200268	0.586312
AKAP9	1.08155	0.523942	0.679177	0.297879	0.0337847	0.227377	0.0633101	0.10727	0.423201	0.170024	0.11225	0.352217	0.189924	0.357104	0.416271
AKIP1	0.168773	0.336088	0.118811	0.564406	0.380447	0.133873	0.974283	0.745189	0.182565	0.85236	1.10573	0.0516393	0.0762477	0.0768077	0.426208
AKIRIN2	0.00909634	0.279311	0.18026	0.16138	0.382978	0.498996	0.0931313	0.278287	0.311228	0.134361	0.821544	0.131694	1.42082	0.712479	0.758405
AKNA	0.248918	0.869197	0.019089	0.152806	0.789801	0.180552	0.26041	0.436302	0.87773	0.202205	0.25522	0.224344	1.06372	0.248002	2.33143
AKNAD1	0.155012	0.0302285	0.171741	1.35078	0.370609	1.54343	0.586146	0.342707	0.807425	0.235665	0.314285	0.204326	0.60556	0.505653	0.421426
AKR1A1	0.0829006	0.016409	0.0682032	0.343972	0.0494379	0.241706	0.225847	0.0626022	0.188658	0.591089	0.219663	0.165544	0.621943	0.244827	0.0319114
AKR1D1	2.03547	1.84449	1.3979	0.415313	0.57675	0.20481	NA	NA	NA	0.108827	1.11608	0.494374	0.359875	0.479063	0.887483
AKR7A2	2.26301	0.531938	0.282146	0.375064	0.127281	0.278044	0.691393	0.152309	0.326513	1.02103	0.707797	0.0298783	0.483163	0.173999	0.0343042
AKT1	0.0353186	0.05716	0.625049	0.242265	0.742493	0.411182	0.25586	0.20327	0.00385768	0.05293	0.993809	0.468994	0.350912	0.198326	0.432803
AKT3	0.144699	0.3351	0.102245	0.0331393	0.164833	0.496532	1.34552	0.431656	0.188698	0.0335229	0.31983	0.16794	0.679188	0.914061	0.153188
AKTIP	0.41781	0.0330102	0.336579	0.126149	0.573198	1.48305	0.416335	0.477437	0.315829	0.0597041	0.0229237	0.171588	1.13325	1.15067	0.0974556
ALAD	1.27097	0.0847262	1.42737	0.429432	0.0344388	0.967193	0.244377	0.158344	0.0177307	1.3727	0.9411	1.98755	0.426957	0.0683643	0.0783183
ALAS1	0.166457	0.119064	0.0331888	0.0597316	0.124441	0.274318	0.10729	0.326648	0.468695	0.1368	0.124475	0.0447892	0.0250483	0.580363	0.140877
ALB	0.856912	0.0466599	0.413745	1.32281	0.0373331	1.4132	1.16512	0.172511	0.536453	1.21474	0.0588	0.629592	0.473512	0.577138	1.0958
ALCAM	0.909112	0.0392578	0.00174282	0.00010687	0.0184073	0.930333	1.15738	0.949795	0.00526314	0.36082	0.325749	0.377812	0.29564	0.599303	0.577916
ALDH16A1	0.0310614	0.738891	0.366232	0.556572	1.20865	0.990434	0.0804611	0.479228	0.517111	0.856222	0.297216	1.21555	0.342514	0.259198	1.58365
ALDH18A1	0.469676	0.515738	0.275708	0.0755584	0.0254314	0.19086	0.144843	0.00196841	0.214768	0.145247	0.433756	0.0968446	0.19591	0.000787843	0.398472
ALDH1A1	0.994907	0.1514	0.481439	0.288388	0.373689	0.779266	0.665767	1.69579	0.742459	0.0723414	2.29654	0.265112	0.337553	0.553187	0.331925
ALDH1A2	1.11741	0.395938	0.386466	0.4426	1.08357	0.154545	0.194042	0.341738	0.622438	0.550258	0.164018	0.133945	0.338494	0.256952	1.42317
ALDH1A3	1.23384	1.98293	1.94621	1.37033	0.0577034	0.016069	0.233934	0.00243753	0.773259	0.161364	0.0198984	0.0151004	1.54792	0.485992	0.488774
ALDH1L2	0.272147	0.0870718	0.688142	0.401773	0.385555	0.25406	0.24959	0.47241	0.226813	0.104523	1.00812	0.270076	3.36027	1.32358	1.84684
ALDH2	2.53702	2.05619	1.5983	0.782284	1.11011	0.355114	1.10337	3.23377	0.24674	0.440096	2.34741	0.187544	0.0424296	0.886653	0.333572
ALDH4A1	0.986092	2.06935	1.07451	0.08772	1.23153	0.255854	0.101919	1.31341	0.0661105	0.234987	2.83503	0.10508	0.421036	0.814566	0.339735
ALDH5A1	0.0190526	1.28809	0.146321	0.137781	0.530974	0.0543622	0.158059	0.0214624	0.156388	0.453441	0.0466159	0.42469	0.190558	0.168593	0.345112
ALDH6A1	0.577009	0.0424508	0.51164	0.110214	0.881932	0.116934	0.212707	0.0573314	0.426485	0.0653762	0.521211	0.175273	0.175071	0.003401	0.621611
ALDH7A1	1.47171	13.8013	1.66208	0.381763	6.20482	0.117351	0.116843	3.86945	0.391824	0.320501	9.71444	0.72451	0.628139	4.71897	0.824044
ALDH8A1	0.182727	0.157294	0.186041	0.156299	0.200146	0.131887	0.191517	0.0325431	0.319368	0.0653768	0.106992	0.161051	0.0259597	0.0266489	0.0491157
ALDH9A1	1.54132	0.532393	0.433333	0.0216424	0.0428343	0.314254	0.658227	0.650857	0.278206	0.539597	0.571861	0.0619179	0.0526657	0.190479	0.144455
ALDOA	0.864389	0.0306535	0.00332439	0.392643	0.276384	0.258961	0.312319	0.262137	0.837057	0.526074	0.0937274	0.369912	0.531507	0.931947	0.0406679
ALDOB	0.0830714	4.1107	1.60056	0.17954	3.66318	0.371747	0.0634573	0.930363	0.0130383	1.20379	3.43769	0.672745	0.036203	1.26335	0.161489
ALDOC	0.275648	0.161621	0.0508473	0.289213	0.121431	0.62952	0.295165	0.0132067	0.152305	0.323818	0.173494	0.0814297	0.130688	0.260218	0.135154
ALG1	3.70505	0.531564	1.54937	0.841052	0.270707	0.139151	1.95933	0.715842	1.14075	0.609479	0.322913	0.105848	1.37155	0.768087	0.081853
ALG11	0.421488	1.20596	0.165125	0.0134485	0.838125	0.521041	0.0995374	0.420914	0.0748209	0.219608	0.244917	0.144287	0.204726	0.186843	0.530978
ALG12	0.699399	0.166579	1.03147	0.190311	0.407794	0.104238	0.0747865	0.0835285	0.359797	0.107332	0.138845	0.281286	0.0578549	0.0906884	0.0988637
ALG14	0.552712	0.70018	0.399625	0.312881	0.311812	0.262601	0.132668	0.82193	0.0445902	0.170569	0.474508	0.500558	1.2594	0.0415614	0.656377
ALG2	0.316038	0.204661	0.332037	0.147259	0.329633	0.0308011	0.187442	0.351565	0.0970458	0.790045	0.0904128	0.252133	0.297387	0.188868	0.0363416
ALG3	0.326161	0.0788676	0.116426	0.460837	0.220715	0.329686	0.141453	0.0434986	0.138878	0.506252	1.07186	0.296588	0.156483	0.0900102	0.272427
ALG5	0.459549	0.000794566	0.779947	0.34291	0.649617	0.0723817	0.120614	0.0222692	0.303838	0.18127	0.00910948	0.167267	0.13252	0.262676	0.0464751
ALG6	0.110884	0.013831	0.031821	0.195961	0.104552	0.152432	0.315157	0.276049	0.0461575	0.00879791	0.215496	0.0488755	0.783639	0.0906677	0.892144
ALG8	0.359108	0.245686	0.925755	0.119785	0.460969	0.38691	0.380818	0.210666	0.254062	0.0904099	0.233916	0.0215935	1.005	0.296369	0.670009
ALG9	0.180263	0.160134	0.439254	0.117515	0.0427316	0.107674	0.195575	0.0640819	0.310689	0.0385283	0.0263632	0.144034	0.416244	0.178402	0.334698
ALK	0.0800727	0.0686714	0.147635	0.265388	0.339148	1.04162	0.455174	0.177026	0.200269	1.66433	1.10888	1.72987	0.550361	0.497523	0.316546
ALKAL1	0.799685	0.325892	0.0258368	0.0572114	0.0147783	0.107414	0.359281	0.448178	0.0708273	0.110709	0.0465806	0.172227	1.48651	0.126719	1.93787
ALKAL2	2.72222	1.06477	3.73706	0.153523	0.337125	0.458901	0.0794646	0.200531	0.168454	0.386316	0.0410234	0.102519	0.224464	0.525073	0.307178
ALKBH1	0.260437	0.188568	0.164914	0.18292	0.214344	0.47796	0.145917	0.00845134	0.526285	0.0431592	0.456773	0.419314	0.394804	0.122576	0.314042
ALKBH2	0.0446535	0.0120351	0.487912	0.0446702	0.43559	0.658391	0.214118	0.0516203	0.547279	0.0166464	0.639372	0.281035	0.355333	0.0601583	0.442066
ALKBH3	0.159508	0.364742	0.0394657	0.191545	0.276672	0.0197969	0.0259088	0.0806055	0.130722	0.251306	0.501876	0.214219	0.248559	0.141298	1.02501
ALKBH4	0.337935	0.0909158	0.0665753	0.0514331	0.204691	0.154676	0.523635	0.380129	0.101804	0.501387	0.230824	0.0944929	0.588914	0.329789	0.259241
ALKBH5	0.106384	0.742677	0.0261896	0.0750388	0.0331418	0.0168613	0.515764	0.503524	0.524384	0.0803717	0.269748	0.326417	0.538612	1.19708	0.0255374
ALKBH7	0.612828	0.117342	0.0455397	0.326398	0.806325	0.769819	0.0576026	0.203874	1.08659	0.713077	0.185569	0.713156	0.0330213	0.0425976	0.435303
ALKBH8	1.55015	0.46135	0.0369816	0.741691	0.206096	0.313269	0.575455	0.166226	0.00620389	1.15637	0.0310794	0.172541	1.01699	0.124406	0.570182
ALMS1	1.83652	1.09343	2.48207	0.350928	0.223685	1.42207	0.820403	0.506711	0.806337	0.175968	0.380323	0.152026	0.625374	1.64114	0.0874131
ALOX5	0.373125	0.00170297	0.235234	1.21575	0.824078	0.867101	0.394094	0.696952	0.434837	0.31682	0.870526	0.198045	0.442422	0.167642	0.61383
ALOX5AP	0.140315	1.10396	0.0687269	0.0447208	0.987011	0.150115	0.510938	0.128529	0.051801	0.0937925	0.483293	0.201804	1.05223	1.17953	0.66664
ALPK3	0.0696076	0.0430077	1.02309	0.453317	0.416251	0.439217	0.159803	0.0046819	0.386169	0.0080193	0.0557601	0.843523	0.306991	1.0051	0.179311
ALPL	1.43132	0.243733	0.32132	0.0319451	1.27894	0.385684	0.493187	0.158737	0.337664	0.293696	0.0492196	0.218555	0.587396	0.0379567	0.730496
ALS2	0.244877	0.139381	0.0939005	0.985239	0.346681	0.790722	0.599799	0.615389	2.56529	0.461381	0.175453	1.07292	0.33536	0.303334	0.805051
ALS2CL	0.105347	0.436135	0.0530044	0.267877	0.751302	0.0189647	0.113497	0.191451	0.15135	0.913776	0.286876	0.363512	0.0504095	0.00348353	0.38777
ALX1	0.090971	0.0146006	0.0502917	0.50794	0.22768	0.241429	0.0136032	0.400325	0.189456	0.0525336	0.172226	0.305498	0.117815	0.205915	0.342946
ALX4	0.29666	0.172694	1.09036	0.999578	1.09714	0.168638	0.413062	0.669576	0.118075	1.80072	1.34653	1.2068	1.83504	0.541653	1.78874
ALYREF	0.903357	0.037873	0.181289	0.182381	0.108144	0.809355	0.102289	0.0500925	0.421506	0.294276	0.216992	0.264334	0.46116	0.0703725	0.60651
AMACR	0.748218	2.70143	0.291093	0.128122	3.06284	0.164979	0.151021	0.604056	0.43864	0.362638	1.97845	0.138582	0.556278	3.01037	0.481668
AMBRA1	0.275292	0.27257	0.0343933	0.0729337	0.336071	0.0310239	0.233254	0.267575	0.199954	0.187023	0.134568	0.225101	0.177095	0.0415193	0.0688277
AMD1	0.6922	0.41105	0.623891	0.137979	0.337019	0.106466	0.423193	0.862127	0.0128011	0.054525	1.03763	0.215038	1.97985	1.83242	0.644533
AMDHD1	2.25513	2.19466	1.60821	2.51409	3.82933	1.81211	1.02976	0.88474	1.26273	0.650986	1.52113	0.00812876	3.36593	2.31689	1.39754
AMDHD2	0.0118187	0.109518	0.459676	0.03478	0.690639	0.655485	0.201515	0.418699	0.57638	0.405276	1.19541	0.753013	0.172612	0.30489	0.255313
AMER1	0.70228	0.448781	0.211815	0.0392663	0.557985	1.2398	1.34555	0.665008	0.414432	0.171618	0.249398	0.114291	0.0494225	0.00198368	0.247509
AMER2	0.886401	0.20077	0.333584	0.0297898	0.147321	0.291101	1.32058	0.0912104	0.0293462	0.286028	0.596655	0.311426	0.954269	0.601472	0.314845
AMER3	0.593716	0.0590829	0.138669	0.249263	0.277539	1.04887	0.600606	0.351091	0.19439	0.633442	0.0143747	0.325112	0.561384	0.215757	0.403597
AMFR	0.0433584	0.189926	0.449058	0.138823	0.0945358	0.923289	0.00668871	0.572043	0.208141	0.305731	0.3823	0.0240194	1.28629	0.838538	0.253788
AMH	0.0622108	0.174846	0.122176	0.2783	0.447354	0.254009	0.393597	0.313185	0.494534	0.0636367	0.278814	0.0549053	0.651142	1.21244	0.800407
AMHR2	0.224152	0.228855	1.15063	0.50206	0.4098	1.56108	0.10038	0.090687	0.0922962	0.780997	1.1228	0.948912	0.0535341	0.809757	0.291545
AMIGO1	0.557494	0.148573	0.351398	0.331119	0.141819	0.373722	0.558471	0.289061	0.0316822	0.140783	0.449373	0.321686	0.606593	0.81489	0.0504337
AMIGO2	0.242333	0.354277	0.89876	0.00841109	0.171605	0.224283	0.459084	1.0447	0.22766	0.600196	0.566862	2.63548	0.322676	0.238595	0.0960809
AMIGO3	0.144674	0.0759049	0.111244	0.271245	0.00448668	0.321288	0.117103	0.0739988	0.152128	0.0307784	0.167005	0.740474	0.101587	0.363942	0.444889
AMMECR1	1.47135	0.151024	0.700217	0.64111	0.119075	0.568929	0.276466	0.0269163	0.0670138	0.517204	0.592634	0.25492	0.222212	0.537749	0.0771821
AMMECR1L	1.04986	0.0314024	0.537941	1.10174	0.124886	1.0145	0.0867564	0.633255	0.0199672	1.00279	0.319968	0.190999	1.70941	0.597005	0.41772
AMN	0.180381	0.153762	0.24606	0.584859	0.00663719	0.198149	0.170009	0.490958	0.191575	0.585148	0.325339	0.272952	0.446083	0.727562	0.0216258
AMN1	0.026312	0.287938	0.849583	0.430501	0.859382	0.656408	0.249374	0.0325421	0.373132	0.0347536	0.175047	0.381313	0.608661	0.42814	0.000229028
AMOT	0.12615	0.178225	0.223552	0.0711406	0.689116	0.0749228	1.20808	0.667309	2.45535	0.110075	0.456508	0.642003	0.355883	0.0390524	1.31413
AMOTL1	1.57718	0.545155	0.395981	1.17656	0.456586	3.65096	0.340391	0.147434	0.190942	0.101483	0.0939397	0.389131	1.44735	1.01854	0.401846
AMOTL2	0.269378	0.442726	1.77698	1.45457	0.817115	0.233144	0.396899	0.186797	0.422772	1.64576	0.0534037	0.339882	1.2876	0.269182	0.311748
AMPD2	0.33237	0.155391	0.0104485	0.207663	0.212969	0.0331481	0.118491	0.344966	0.205776	2.07676	1.41449	0.343671	0.622104	0.120161	0.610518
AMPD3	0.158727	0.00838928	0.528177	0.1182	0.103631	0.621656	0.441544	0.159894	0.386039	0.381829	0.427898	0.375203	0.414419	0.789946	0.308181
AMPH	0.0485117	0.930136	0.822919	0.467629	1.61651	0.321581	0.0495361	0.802729	0.0594155	0.918153	0.222045	1.64335	1.15852	0.0915263	0.975449
AMT	0.961451	0.599581	0.569386	0.272908	0.181476	0.0833445	0.127359	0.0500071	0.458358	0.689514	1.61466	0.489479	0.97443	0.114316	0.855014
AMZ1	0.566494	0.141206	0.917203	0.171842	0.286716	0.738102	0.705675	0.183874	0.462672	0.0280926	0.0320163	0.508562	1.95275	1.83398	0.368634
ANAPC1	0.160966	0.756972	0.371566	0.0759264	1.00911	0.0645304	0.216068	1.03044	0.288225	0.342082	0.00303058	0.225141	0.378672	0.224658	0.601897
ANAPC10	0.677788	0.327205	1.2196	2.89063	0.321485	4.25806	0.351581	0.0845644	0.150906	0.976567	0.263306	0.648087	0.0324306	0.0749446	0.0107254
ANAPC11	0.938271	0.17763	0.225525	0.484455	0.474764	0.658265	0.573991	0.139511	0.198511	0.375328	0.168796	0.0490904	0.0282226	0.15288	0.109636
ANAPC13	0.123624	0.164113	0.495591	0.0751285	0.0588401	0.00608286	0.286446	0.189094	0.260886	0.310007	0.341928	0.390534	0.191028	0.0901402	0.267299
ANAPC15	1.73454	0.102491	0.674174	0.162535	0.0816195	0.704262	0.480408	0.0943204	0.0650982	0.208797	0.231986	0.237117	0.687252	0.211244	0.509624
ANAPC16	0.796359	0.965756	0.117689	0.248259	0.351656	0.942879	0.114897	0.324168	0.450761	0.00660857	0.729573	0.232515	0.262469	1.6878	0.0595128
ANAPC2	0.38302	0.0534808	0.821757	0.0381767	0.217123	0.638292	0.294482	0.349227	0.0349626	0.305295	0.519373	0.593411	0.501337	0.332526	0.477571
ANAPC4	0.330903	0.980717	0.559615	0.0365632	0.705834	0.910633	0.147009	0.639191	0.10367	1.12964	2.89452	0.65356	0.0594908	0.796121	0.0959855
ANAPC5	0.651249	0.0453897	0.0529633	0.0325922	0.159873	1.10715	0.0199198	0.122339	0.515679	0.230152	0.22558	0.00130092	1.89036	1.40844	0.237696
ANAPC7	0.0783639	0.223408	0.171263	0.348228	0.414279	0.170256	0.325696	0.0642844	0.483664	0.410851	0.334249	0.333114	0.0966635	0.20822	0.116713
ANGEL1	0.419723	0.952575	0.0745744	0.607035	1.83338	0.125966	0.0374858	0.881632	0.333719	0.972246	1.35023	0.0477593	1.49792	0.334026	0.661013
ANGEL2	0.830548	0.168436	0.742211	0.487626	0.513135	0.48831	0.445893	0.22542	0.174924	0.871001	0.119463	0.419819	0.60753	0.290102	0.382953
ANGPT2	1.03195	1.88788	0.398076	0.418614	1.92297	0.236136	0.306094	0.132554	0.962327	0.111117	0.185312	0.127157	0.305737	0.676544	0.491027
ANGPT4	0.0237135	1.25064	0.371892	2.76237	2.84986	1.06	0.0418753	0.0491324	0.695079	0.355278	0.0292966	0.580788	2.21791	0.669244	1.09658
ANGPTL1	0.483677	0.695879	0.213548	1.04857	0.263905	0.97868	0.0533579	0.0335326	0.0538161	0.536542	0.0228894	0.108608	0.0984091	0.100404	0.208304
ANGPTL2	0.0818189	0.780859	0.223166	0.0295124	0.16976	0.0479696	0.524287	0.391206	0.0589023	0.00551296	0.12856	0.436078	0.702804	0.00531139	0.0412292
ANGPTL4	0.26909	0.648289	0.0670061	0.547733	0.981483	0.311845	1.99078	2.8608	0.0244751	1.01941	1.59017	0.0700429	2.06277	3.48082	0.325156
ANGPTL5	0.0919858	1.75817	0.60517	0.242461	0.658043	0.23687	0.513176	1.606	0.22688	0.514166	0.601375	1.42058	0.145684	0.00613483	0.72575
ANGPTL7	0.444452	0.0469534	2.12099	0.268619	0.137548	1.31127	0.12021	0.138286	0.153596	0.17743	0.383331	0.700742	1.04593	0.526662	0.0349494
ANK1	0.502468	0.171569	0.355194	0.154428	0.346572	0.302284	0.75101	0.542087	1.19894	1.22052	1.03681	0.413773	1.33106	1.5048	0.028588
ANK2	1.45979	0.278753	0.0420049	0.0169593	0.00439087	1.5781	0.266249	0.463914	0.401103	0.00117542	0.357196	0.155345	1.12503	0.827656	0.0155347
ANK3	1.09342	0.217372	0.255431	0.309978	0.399211	0.880875	0.11344	0.19541	1.1695	0.178513	0.442673	0.464972	1.12633	1.02359	0.136061
ANKDD1A	0.114346	0.537858	0.494886	1.42923	0.332805	0.0516332	1.20337	0.824696	0.537289	0.871931	0.55278	0.0298828	0.192768	0.0356163	0.362265
ANKDD1B	0.937814	7.90658	2.09661	0.0422557	8.08355	0.212753	0.61802	4.09366	0.439352	0.0257238	5.2204	0.410641	0.575659	2.70367	0.100197
ANKEF1	0.00874744	0.289043	0.701032	0.0397449	0.287286	0.786111	0.0564804	0.0817128	0.997199	0.0699904	0.302496	0.821683	0.375353	0.14653	0.16502
ANKFN1	0.257693	0.31519	1.26768	0.235864	0.082805	0.961172	0.370645	0.0420121	0.627716	0.0325998	0.128587	0.682705	0.50589	0.137783	0.041758
ANKFY1	0.473895	0.0125188	0.0673894	0.00130464	0.0617943	0.48009	0.539826	0.0260341	0.127782	0.282067	0.0354962	0.29388	0.227977	0.0452463	0.0285415
ANKH	1.25008	0.321376	0.428288	0.176221	0.0182876	0.0442726	0.705578	0.251074	0.317596	0.601229	0.911859	1.06149	1.22722	1.15155	0.535401
ANKIB1	1.14375	0.13499	0.616162	0.0416322	0.0770377	0.214419	0.424995	0.0735679	0.00641158	0.0489883	1.27886	0.0190198	0.00648506	0.127866	0.0518693
ANKLE2	0.858707	0.190283	0.0959131	0.052445	0.143411	0.732892	0.719437	0.0625225	0.453652	0.451238	0.480734	0.422974	0.191543	0.0270482	0.0941104
ANKMY2	0.311027	1.11529	0.0749586	0.0931538	0.610012	0.0446184	0.100194	0.757897	0.312476	0.434744	2.42248	0.079172	0.494087	0.406064	0.770029
ANKRA2	0.672212	3.27901	0.300719	0.139325	1.05215	0.0571452	0.07614	1.12388	0.383175	0.0580074	3.41313	0.146116	0.567979	0.164836	0.616185
ANKRD10	0.696124	0.390173	0.80853	0.124846	0.0470999	0.230045	0.368306	0.231694	0.616197	0.0244981	0.398846	0.850543	0.290214	0.181583	0.638749
ANKRD12	0.798443	0.104128	0.342059	0.0663689	0.194577	0.0419489	0.125149	0.0425336	0.580001	0.977546	0.349726	0.634431	0.440321	0.0373657	0.142636
ANKRD13A	0.679271	0.0778013	1.10097	0.00731309	0.428344	0.565016	0.45842	0.615721	0.483859	0.692479	0.464633	0.463052	4.32239	1.35471	2.19845
ANKRD13B	0.0501826	0.196625	0.210804	0.0744211	0.097826	0.671098	0.135122	0.333337	0.196638	0.197643	0.134893	0.673872	0.951054	0.179993	0.607326
ANKRD13C	0.403639	0.0822821	0.0832579	0.544086	1.03328	0.0975347	1.01639	0.549785	0.189279	0.021609	0.178571	0.145199	0.132831	0.00845167	0.122953
ANKRD13D	0.482434	0.0276763	0.423831	0.67424	0.505091	2.83683	0.43416	0.0451409	0.574491	0.00134673	0.0138824	1.23053	0.0177378	0.273349	0.227102
ANKRD16	0.277168	0.287369	0.446954	0.454685	0.31968	1.25176	0.202248	0.125425	0.010301	0.156426	0.134088	0.219478	0.107873	0.136586	0.129168
ANKRD17	1.90574	1.08291	0.936938	0.396169	0.859404	0.0136699	0.139045	0.145436	0.143639	0.126621	0.528329	0.252429	0.540055	0.515801	0.198727
ANKRD2	0.410305	1.81103	0.158719	0.291264	0.229843	0.0693748	0.532805	0.459345	0.518263	0.235224	1.10922	0.164926	0.187405	0.107537	0.570575
ANKRD24	1.3002	0.880102	0.816893	0.539238	0.431812	0.559974	1.85365	0.821151	0.693106	0.200444	1.89438	0.178802	0.451325	0.827087	0.384938
ANKRD27	1.32802	0.790781	1.07727	0.0749372	0.198193	0.318607	0.0332416	0.218419	1.4576	0.465249	0.527037	0.165978	0.55975	0.6855	0.0817302
ANKRD28	0.484392	0.429977	0.152312	0.00922874	0.327001	0.243475	0.111141	0.106779	0.61989	0.0784325	1.0287	0.209199	0.917566	1.10834	0.203884
ANKRD29	0.115257	0.616514	0.234333	1.31253	1.38828	0.606182	1.30334	1.12086	0.114362	0.308947	0.870431	0.304869	1.00178	2.13713	0.0248362
ANKRD31	0.176602	0.892578	0.12347	0.0108154	0.710243	0.196738	0.00713661	0.524349	0.222387	0.775921	0.163766	1.07506	0.411072	2.42885	0.186291
ANKRD33B	1.33825	0.245738	0.220972	0.300615	0.123505	1.16422	1.12972	0.0947243	0.322723	2.77612	0.50579	1.59312	0.50061	0.627987	0.37786
ANKRD34A	0.468887	0.621007	0.939852	0.17083	0.321307	0.267531	0.228925	0.00543472	0.443525	0.192166	1.13901	0.00759292	1.0689	0.503611	1.5667
ANKRD34B	0.888306	0.180236	0.156079	0.585337	0.24167	0.0832335	0.340854	0.0496503	0.0575825	0.324847	0.429986	0.399963	0.0082464	0.0994167	0.915452
ANKRD34C	0.529278	0.000134064	1.11605	0.0509557	0.233134	0.859436	0.00974625	0.245123	0.145272	0.374678	0.180019	0.127984	1.48973	0.731871	1.52288
ANKRD37	0.164307	1.64442	0.186285	0.86623	0.156207	0.597288	0.00515043	0.0143929	0.0655106	0.0197789	0.469489	0.0787511	0.0758726	0.231852	0.591398
ANKRD39	0.314967	0.0337065	0.479138	0.0759842	0.114367	0.479008	0.311094	0.0649174	0.168015	0.141657	0.0904658	0.143443	0.156554	0.151231	0.277769
ANKRD40	0.930954	1.17148	1.13589	0.70034	0.201034	0.0364391	0.4249	0.102675	0.151179	0.0478154	0.0846458	0.632156	4.02826	1.95701	2.3393
ANKRD42	0.70035	0.677142	0.000220679	0.686199	0.455633	0.0913985	1.3788	0.152572	0.412851	0.646839	0.309604	0.151672	0.990731	0.491625	1.35884
ANKRD44	0.193211	0.615022	0.677744	0.0065099	0.195115	0.0706632	0.269277	0.280372	0.984462	0.465553	0.198374	0.326791	0.485601	0.599065	0.167685
ANKRD46	0.271617	0.0234124	0.578059	0.243414	0.23665	0.512497	0.0471137	0.152617	0.0493943	0.0923689	0.626198	0.0339493	1.09313	0.412668	0.508445
ANKRD49	0.62574	0.438485	0.0433823	0.609958	0.238092	0.182468	0.603271	0.00222153	0.0290319	0.485229	0.0524482	0.00191976	0.0725988	0.529386	0.12546
ANKRD50	0.888729	0.130298	0.205604	0.108667	0.580009	0.437379	2.02499	0.478165	0.638564	0.129834	0.0121495	0.208626	0.149197	0.228824	0.255398
ANKRD52	0.286013	0.0525469	0.193584	0.332691	0.528843	0.0548319	0.370099	0.434309	0.180691	0.773426	0.590964	0.00254325	1.63714	0.528777	0.918193
ANKRD54	0.715495	0.322887	0.395338	0.0852322	0.0776066	0.180459	0.0201665	0.177103	0.0538442	0.14401	0.424674	0.0736523	1.14004	0.34175	0.208038
ANKRD55	0.0533762	2.39406	0.0685413	0.0326224	3.40385	0.0738395	0.0313363	1.38409	0.203688	0.202148	3.88949	0.224004	1.42359	0.478225	0.523014
ANKRD66	0.121498	0.146147	1.3715	0.383162	0.17894	0.445157	0.479638	0.117501	1.08129	0.194061	0.234496	0.685128	0.172709	0.367586	0.142025
ANKRD9	0.314324	0.504359	1.38603	0.410717	0.048495	0.39922	0.356873	0.136563	0.806291	0.222537	0.0675899	0.946912	1.94171	0.709807	0.0411081
ANKS1A	0.649214	0.168307	0.694805	0.0433875	0.326872	2.13518	0.0677938	0.134182	0.628161	1.16623	0.329371	1.03962	0.057576	0.022476	0.982647
ANKS1B	0.527751	0.123197	0.320221	0.0351926	0.0926711	0.00951179	0.106473	0.0623195	0.273672	0.141321	0.416073	0.0401592	1.23751	0.572641	0.427408
ANKS3	0.291997	1.48581	0.0789859	0.508776	2.06416	0.401513	0.270534	0.226996	0.912422	0.0175898	0.114632	0.0927806	0.00777834	0.0908697	0.460926
ANKS6	0.419052	0.381131	0.352683	0.578549	0.0345786	0.413803	0.0941134	0.0776031	0.134931	0.609412	0.089978	0.209811	0.24827	0.0901659	0.723036
ANKZF1	0.477781	0.0415559	0.136019	0.296322	0.559227	0.0695592	0.569581	0.120065	0.130419	0.0540955	0.028542	0.349942	0.37439	0.107431	0.436695
ANLN	0.0577141	0.312185	0.217746	0.771896	0.930388	0.127405	0.517553	0.174037	0.9033	0.136646	0.0397865	0.0272686	2.91849	0.830663	1.44714
ANO1	0.0966925	0.503083	0.140007	0.336751	0.163841	0.530366	0.0340524	0.230545	1.23445	1.12808	0.152032	0.273554	0.692931	2.08316	0.90389
ANO10	0.379053	0.229038	0.0136416	0.162605	0.709118	0.192359	0.472584	0.74113	0.134604	0.127036	0.919275	0.322354	0.126278	0.540129	0.555892
ANO3	0.28924	0.0405805	0.0550993	0.169478	0.234621	0.123653	0.184216	0.105692	0.461274	0.654509	0.560165	0.958873	0.529617	0.32332	0.174318
ANO4	1.11315	0.215704	0.919439	0.625923	0.712164	1.05572	0.353756	0.150839	1.46609	0.613207	0.370982	1.19445	0.025333	0.419695	0.180435
ANO5	1.43534	0.110573	0.732876	0.21041	0.0102737	0.00323451	0.780285	0.273773	0.37904	0.236326	0.726094	0.0653037	0.330817	0.346851	0.114168
ANO6	1.87198	1.34449	0.158324	1.00159	1.48911	0.144656	1.13329	0.885416	0.0580096	0.570106	0.382076	0.206887	0.381923	0.178148	0.367668
ANO8	0.734774	0.187542	0.239579	0.354904	0.0234423	0.159096	0.175516	0.43782	0.25891	0.00138226	0.163936	0.0818349	1.22724	1.22853	0.00385481
ANOS1	0.099486	0.348554	0.658433	0.266438	0.0957181	0.0825447	0.543602	0.487578	0.00842525	0.803975	0.207995	1.2749	0.0919292	0.553363	0.769243
ANP32A	0.805976	0.549317	0.481472	0.833026	0.288245	0.561578	0.980156	0.0654929	0.339296	0.0449173	0.0548953	0.225895	0.361433	0.05611	0.180599
ANP32E	0.432738	0.262889	0.989582	0.77044	0.852905	0.101559	0.508736	0.241706	0.562449	0.27252	0.0633174	0.308469	0.0412725	0.443994	0.851347
ANPEP	0.183633	0.701036	0.20667	1.3392	2.17702	1.42197	0.467403	0.965107	1.5325	1.23461	1.64988	1.48493	1.77062	1.42363	1.51331
ANTKMT	1.29329	0.301774	0.250897	0.123952	0.0181769	0.11746	1.16126	0.327576	0.209206	0.285436	0.295453	0.0626049	0.340458	0.103784	0.393941
ANTXR1	0.157133	0.180174	0.0952508	0.449834	0.375031	1.37524	0.0461226	0.143573	0.270243	0.0669903	0.257677	0.0225859	0.79908	0.168822	1.01169
ANTXR2	0.577484	0.27853	0.0745276	0.0137343	0.321706	0.0834578	0.107128	0.0320219	0.0255293	0.103234	0.13829	0.00717988	0.221709	0.448636	1.27177
ANTXRL	0.39376	0.0598028	0.146714	0.607654	0.188274	0.364187	1.43056	0.158504	0.460384	0.763029	0.622739	0.0175958	1.43679	0.255663	0.726776
ANXA11	0.459835	0.83853	0.286759	0.0233126	0.107263	0.321151	0.692585	0.732813	0.425033	0.0495007	0.133716	0.0425565	1.24851	1.16911	0.359401
ANXA2	0.348511	0.248104	1.32642	0.426919	0.0259423	0.365527	0.0843541	0.0628821	0.648411	0.110706	0.0592033	0.611344	0.0575787	0.48724	0.643642
ANXA4	0.24741	0.0209207	1.34764	0.28324	0.112817	1.7979	0.154946	0.16329	0.237408	0.198281	0.143581	0.248746	1.05318	0.38676	0.159087
ANXA5	1.69851	2.93675	2.16758	0.843486	0.0765361	0.297081	0.114927	0.322071	0.595245	0.705463	0.344068	0.387689	0.99111	0.0582728	1.88503
ANXA7	0.42102	0.124719	0.798348	0.221776	0.479414	0.312483	0.0863673	0.229748	0.758595	0.30119	0.121469	0.503293	0.609573	0.743554	0.552963
AOC1	0.162178	0.866335	0.277559	0.900455	2.05714	1.56577	0.143492	0.620845	1.18348	0.338652	0.823286	0.997522	1.53267	0.59267	0.437788
AOPEP	0.381278	6.60906	0.745029	0.180994	4.6517	0.555814	0.481122	1.42157	0.574925	0.00010812	0.381994	0.0354496	3.06559	0.209202	1.8471
AOX1	0.143281	0.222858	0.986782	0.76812	1.02313	0.0361899	0.0133553	0.358258	0.0681881	0.154252	0.0874464	0.0702998	2.10325	1.18457	2.91866
AP1AR	1.79806	1.34941	2.1392	0.614127	0.897478	0.721873	0.681643	0.532787	1.06124	1.0759	0.603599	1.89273	0.724104	0.0919328	0.950457
AP1B1	1.18054	0.0942065	0.158363	0.204834	1.31135	0.398365	0.408658	0.418261	0.492388	0.509151	0.0708375	0.100223	0.124737	0.237782	0.141627
AP1G1	0.111523	0.254747	0.469143	0.126863	0.15276	0.430699	0.0195435	0.339491	0.0681814	0.985153	0.370329	1.16464	0.456583	0.0751939	0.626763
AP1M1	0.860733	0.122908	0.942222	0.340211	0.0606266	0.693083	0.93513	0.12526	0.346365	0.347852	0.383665	0.00403868	0.234039	0.219466	0.269989
AP1S1	0.510357	0.295863	0.13791	0.0274827	0.216022	0.042795	0.0781734	0.29162	0.234867	0.13465	0.442138	0.0960174	0.887758	0.728547	0.556714
AP1S2	0.521244	0.00801721	0.209144	0.0479507	0.26027	0.124599	0.196952	0.0475741	0.705832	0.25514	0.311771	0.14337	0.170681	0.258307	0.329171
AP1S3	0.149247	NA	NA	0.177491	0.288072	0.374181	0.139453	0.0630172	1.17695	0.293363	0.303685	0.265459	0.137444	0.233905	0.0420942
AP2A2	0.663052	0.0292322	0.293777	0.55065	1.07089	0.638879	0.869039	0.156256	0.111032	0.212113	0.104365	0.512347	0.46672	0.139129	0.719339
AP2B1	0.68508	0.255103	1.26357	0.109495	0.175413	0.0103027	0.241217	0.143005	0.949369	0.496095	0.855627	0.207096	0.178563	0.270778	0.204268
AP2M1	0.130642	0.0841315	0.333342	0.125407	0.0057724	0.0149117	0.328781	0.111939	0.425261	1.14149	0.50568	0.836432	0.254982	0.0780428	0.488838
AP3B1	0.067814	1.53965	0.690459	0.316085	0.97085	0.616175	0.0360659	0.564069	0.640435	0.588798	0.169709	0.177493	1.08153	1.32688	1.54958
AP3B2	0.37167	0.0599858	0.288487	0.263427	0.315167	0.012961	0.278685	0.178222	0.00576306	0.519229	0.311499	0.699237	0.39377	0.0220141	1.17102
AP3D1	0.663662	0.197575	0.0685468	0.123491	0.160725	0.926364	0.756137	0.325545	0.176134	0.0288138	0.225259	0.418171	0.154127	0.074629	0.626612
AP3M1	0.472485	0.936592	0.0979866	0.280574	0.225135	0.511653	0.510629	0.232321	0.903061	0.0346778	0.63529	0.373045	1.24666	0.365722	0.843408
AP3M2	0.868744	0.441376	0.605918	0.353826	0.037655	0.261941	0.228942	0.266678	0.199893	0.0339121	0.068083	0.0429387	0.299218	0.0886022	0.210236
AP3S1	0.779803	0.0564913	0.407839	0.400472	1.00577	0.285211	0.035438	0.0109972	0.0741222	0.02666	0.099645	0.105059	1.22112	0.712125	0.993147
AP3S2	0.377492	0.159064	0.00388227	0.626603	0.112267	1.24615	0.0450715	0.0476115	0.770133	0.180192	0.51188	0.340667	0.177633	0.0225442	0.0816718
AP4B1	0.210835	0.488432	1.12327	0.722089	0.425648	1.44322	0.290295	0.162158	0.801235	0.148624	1.52959	1.36899	0.403888	0.53667	1.45353
AP4E1	0.91647	0.2007	0.195176	0.181521	0.300286	0.102906	0.227401	0.00104608	0.58556	0.350981	0.879049	0.107079	0.671637	0.36671	0.192871
AP4S1	0.590554	0.387381	0.0861707	0.0740345	0.0437514	0.351041	0.412938	0.297853	0.0812578	0.246822	0.263328	0.0669308	0.169459	0.0648982	0.702992
AP5M1	0.385879	0.151339	0.302214	0.0786527	0.116544	0.248378	0.146016	0.339449	0.094647	0.196142	0.206209	0.403266	0.247473	0.0356415	0.0656544
AP5S1	0.187564	0.88377	0.374002	0.106091	0.325152	0.183092	0.229088	0.146884	0.678693	0.838735	1.36309	0.0973703	0.341971	0.314251	0.416901
AP5Z1	1.1129	0.450064	0.712257	0.485224	0.235018	0.317535	0.86255	0.384169	0.402592	1.04394	1.21503	0.47878	0.389487	0.492755	0.482259
APAF1	0.513079	0.229744	1.14892	0.316984	0.324564	0.251756	0.163793	0.275404	0.132823	0.105925	1.30732	1.19037	0.439513	0.673199	1.41127
APBA1	0.621148	0.173227	0.33476	0.448405	0.241806	0.24763	0.596688	0.00289836	0.0475159	0.201076	0.29486	0.00366157	0.681462	0.0351835	0.808106
APBA2	0.226783	0.0102367	0.0105551	0.576169	0.422154	0.609244	0.134843	0.279808	0.499931	0.0531977	0.409463	1.10037	0.0499274	0.602683	0.834083
APBA3	0.770335	0.53611	0.149348	0.0588168	0.185203	0.182654	0.616601	0.473154	0.00874086	0.0804285	1.07306	0.537786	1.04789	0.103512	2.87574
APBB1	0.961715	0.254746	0.473782	0.00628871	0.0778285	0.335581	0.6511	0.271593	0.0850258	0.193119	0.352995	0.229687	0.351336	0.166114	0.0161734
APBB1IP	0.633231	0.514599	2.02651	1.05466	0.224763	1.53397	0.542828	0.493635	0.676546	0.434715	0.00663054	0.48803	0.172748	0.651582	0.939421
APBB2	0.651476	0.0709971	0.517167	0.0349465	0.378083	0.269027	0.804782	0.314655	0.107729	0.618917	0.706326	0.531488	1.66036	0.900665	0.979287
APBB3	0.112457	0.156538	0.196153	0.104424	0.0081436	0.0847219	0.48286	0.0278434	1.01538	0.344177	0.0731477	0.207763	0.200255	0.0307526	0.899047
APC	0.749964	0.254329	0.220509	0.0280392	0.0376804	0.0665545	0.33726	0.301131	0.58488	0.235082	1.90614	0.0304954	0.0355996	0.45139	0.0111653
APC2	0.651382	0.214991	0.173364	0.346115	0.128255	0.136785	0.538083	0.0582643	0.393575	0.289124	0.444254	0.0504134	0.889044	0.50223	0.754503
APCDD1	0.583559	0.0793457	0.263102	0.68865	0.246481	1.79551	0.260594	0.0472182	0.0512075	0.314035	0.128308	0.737071	0.503498	0.604302	0.125437
APCDD1L	0.111654	0.349158	0.222826	0.0778205	0.563539	0.122164	0.113664	0.462721	0.679329	0.699307	0.15203	0.50885	0.34824	0.0478886	0.0153477
APCS	0.39045	0.81334	0.746573	0.11161	0.309379	0.0159023	0.186647	0.0941336	1.01621	0.0357863	0.522947	0.30056	0.318679	0.0265156	0.0675069
APEX1	0.249884	0.797447	0.216097	0.546391	0.0600333	0.564243	0.668615	0.218742	0.291976	1.11178	0.959072	1.36583	0.358271	0.14904	0.0715609
APH1A	0.676846	0.162517	0.687801	0.0304486	0.209472	0.0770353	0.660539	0.878923	0.0449286	0.120487	0.0730374	0.259435	0.740305	0.345519	0.318396
API5	0.579515	0.103376	0.623933	0.0744192	0.190389	0.0708024	0.592676	0.282995	0.211274	0.735726	1.36857	0.361384	0.395764	0.104457	0.0180453
APIP	1.67071	0.131243	1.43911	1.44665	0.0135001	1.07064	1.30333	0.559544	0.639227	0.821897	0.0270681	0.865513	0.162805	0.0963667	0.35053
APLF	0.442828	1.34892	0.476281	0.622554	1.16534	0.397354	0.279459	0.996616	0.260081	0.404021	2.05978	0.504402	0.141924	0.0950692	0.24818
APLP2	0.122296	0.00196673	1.21086	0.383054	0.0657273	0.563142	0.55817	0.680025	0.933827	0.846513	0.174387	0.487786	1.78259	1.27154	0.477819
APMAP	0.239148	2.43781	0.0866464	0.211489	2.38842	0.013214	0.287896	1.47209	0.503972	0.0757958	1.95801	0.273638	0.801232	0.391701	0.244383
APOA1	2.11165	0.132656	0.608668	0.094202	1.07134	0.558965	0.706274	0.205032	1.10844	0.00181696	0.246372	0.868656	0.482351	0.0469067	1.11545
APOA4	0.485775	0.152171	1.59805	0.64263	0.0963719	0.00612379	0.295902	0.281073	0.219477	0.0318672	0.434893	0.426352	0.0635302	0.0681803	0.0220581
APOA5	0.139774	0.00967023	0.100444	0.152844	0.269524	0.280698	0.203206	0.20924	0.145329	0.390604	0.241865	0.475214	0.14716	0.211208	0.365706
APOBEC2	0.394263	1.02346	0.60461	1.5685	1.62868	1.06429	0.700134	1.01427	0.744435	0.858872	1.0648	0.928816	NA	NA	NA
APOD	0.0898524	0.0878057	0.28167	0.112238	0.0824403	0.770824	0.441535	0.287332	0.558997	0.327034	0.314053	0.819045	2.2867	0.206097	1.37307
APOH	0.0359012	0.197783	0.175653	0.431824	0.86784	0.149113	3.00524	1.24902	1.62355	0.465598	0.825143	0.248287	2.27053	0.373264	1.01438
APOO	0.187561	0.660089	0.985355	0.611038	0.231732	0.966963	0.166552	0.0264895	0.334313	0.909824	0.148967	0.820103	0.281798	0.516189	0.0447914
APOOL	0.65676	0.0744549	0.170867	0.0660652	0.0689414	0.497711	0.114237	0.629137	0.0675529	0.248248	0.0169191	0.177036	0.967574	0.909325	0.264396
APP	0.928016	0.205416	0.148247	0.00832922	0.0412734	0.679416	0.204167	0.121374	0.422269	0.565502	0.191834	0.232672	1.11209	0.204227	0.964445
APPBP2	1.54232	0.19753	0.0127717	0.201457	0.275452	0.466407	0.330128	0.412665	0.0194361	0.0683997	0.350474	0.30882	0.0832389	0.00601944	0.38755
APPL1	0.763643	0.0283315	0.0371048	0.299836	0.343737	0.721554	0.94782	0.156649	0.0969013	0.0470468	0.266459	0.132184	0.0311833	0.0818687	0.241263
APPL2	0.670897	0.199719	0.751575	0.141465	0.14687	0.145085	0.0294619	0.0147404	0.0265397	0.00842372	0.729985	0.114979	1.54301	0.694807	0.830822
APRT	0.550218	0.182644	0.259622	0.744107	0.0110062	0.8658	0.165891	0.589769	0.493856	0.450118	0.00303757	0.0185814	0.534109	0.514842	0.704815
APTX	0.347284	0.0505096	0.0339301	0.35634	0.189638	0.0622825	0.028438	0.140471	0.219063	0.0386968	0.13786	0.0248995	0.434434	0.62167	0.148286
AQP1	1.20985	0.700069	1.03646	1.21145	0.763306	0.299205	1.16441	0.191329	0.970562	0.703987	0.0544015	1.90722	1.56036	0.355009	2.08955
AQP11	0.989475	0.702077	0.523891	0.15269	0.0309897	0.225527	0.117446	0.0436524	1.01934	0.687748	0.949065	0.0678138	0.404121	0.758157	3.53505
AQP4	0.00752608	0.0660292	0.615528	0.254308	1.03077	0.321649	1.05406	0.198146	0.540618	1.06571	0.467907	0.395024	0.262735	0.0731655	0.402882
AQP9	0.946302	0.285591	0.430311	0.106175	0.246625	0.201113	0.343139	0.490118	0.421959	0.0226432	0.290732	0.17452	0.368577	0.00930905	0.704135
AQR	0.109657	0.275309	0.0130092	0.222664	0.685458	0.0526886	0.282985	0.0457741	0.00991596	0.0238297	0.237061	0.16792	0.33064	0.18287	0.0176176
AR	0.710652	0.103069	0.636302	0.762803	0.0415995	3.54389	0.295932	0.728231	1.13789	0.0748126	0.120077	0.862868	0.295376	0.237498	0.747868
ARAP1	1.93416	1.11279	1.27378	0.241889	0.360921	0.140529	0.172919	0.373819	0.253733	0.233435	1.08726	0.139123	2.23054	0.34629	2.08836
ARAP2	0.683663	1.38787	0.650075	0.144259	2.21558	0.0556164	0.0667054	0.776695	0.171121	0.145736	2.8883	0.0945823	0.225492	0.455541	0.312658
ARAP3	0.876866	0.53272	0.98938	0.432383	0.532939	0.498772	0.651962	0.228349	0.148265	0.722996	0.748475	0.617057	0.515801	0.0724038	0.165656
ARC	1.58334	0.886152	0.471655	0.197083	0.149781	0.314688	0.215031	0.0707431	1.31046	0.0597159	0.017491	2.3877	0.135528	0.049288	1.56403
ARCN1	0.215372	0.312919	0.182703	0.0029122	0.0155611	0.10282	0.0882912	0.0223704	0.0599868	0.0391591	0.224341	0.780116	0.281663	0.569705	0.262679
AREG	1.14726	0.187305	2.06802	0.221791	0.0723692	0.815662	0.454328	0.219345	0.402581	0.10718	0.197283	0.804898	0.941486	0.450773	0.903052
AREL1	2.12366	1.01359	1.42225	0.113701	0.0856469	0.105515	0.0971646	0.0349415	0.630168	0.230654	0.120099	0.552055	0.00818884	0.597665	0.174555
ARF1	0.248908	0.532152	0.172988	0.853729	1.14799	0.241448	0.0347588	0.0968871	0.326019	0.0226197	0.239935	0.154107	0.279376	0.0163304	0.440387
ARF3	0.70539	0.0422205	0.230896	0.179588	0.21324	0.214748	0.0704902	0.0366372	1.0782	0.577739	0.605187	0.000525478	1.77116	0.700308	0.771138
ARF4	0.0807889	0.114211	0.0112531	0.0700646	0.224234	0.0732406	0.280659	0.0621847	0.273528	0.307228	0.669842	0.0250589	0.857467	0.764506	0.476562
ARF6	0.14138	0.366303	0.353812	0.282664	0.0722473	0.730384	0.929431	1.17539	1.27483	0.389073	0.17719	0.0540146	0.956307	1.08597	0.272151
ARFGAP1	0.0424845	0.276939	0.0408551	0.772709	0.998571	0.945991	0.288135	0.0069144	0.345411	0.0196295	0.219183	0.187672	0.688312	0.0494543	0.832536
ARFGAP2	1.3141	0.20296	0.570521	0.269213	0.204215	0.0754029	0.278644	0.478436	0.0436209	0.629544	0.762854	0.125011	0.551574	0.560457	0.304184
ARFGAP3	0.313429	0.697459	0.245319	0.0782152	0.00108325	0.368865	0.361961	0.292581	0.0573787	0.507679	0.747484	0.092328	0.298865	0.15359	0.286465
ARFGEF1	1.32117	0.269803	0.424306	0.087792	0.127917	0.285438	2.30695	0.896015	0.254091	0.0129593	0.429133	0.610898	0.213158	0.228532	0.177944
ARFGEF2	0.753654	0.0412416	0.221974	0.411875	0.605734	0.94253	0.272209	0.14593	1.11594	0.492988	0.104542	0.817791	0.153503	0.240579	0.307231
ARFGEF3	0.935374	0.28322	0.118643	0.561783	0.26155	1.73669	0.525194	0.167003	0.370932	0.247808	0.56345	0.174329	0.697825	0.443252	0.437683
ARFIP1	0.707186	0.0828648	1.38166	0.0752823	0.114829	0.597443	0.381738	0.043811	0.127799	0.0330439	0.0451173	0.424276	0.301169	0.499355	0.142247
ARFIP2	0.450741	0.00629533	0.208075	0.253569	0.459463	0.00229982	0.773726	0.353546	0.165519	0.4226	0.589721	0.311181	0.131499	0.152862	0.337003
ARFRP1	0.227453	0.0504547	0.0974067	0.430684	0.221482	0.71737	0.106215	0.206211	0.0943686	0.0839329	0.0608606	0.0396374	0.487925	0.319882	0.0209492
ARG2	0.168129	0.345473	0.186573	0.472888	0.290518	0.468275	0.166044	0.0822186	0.63206	0.521985	0.711596	0.273855	0.0666823	0.0979577	0.0115926
ARGLU1	1.06555	0.460726	0.751028	0.554576	0.517481	0.588315	0.250884	0.0753116	0.725731	0.734421	0.86831	0.290012	0.0455903	0.302887	0.0494358
ARHGAP1	0.407131	0.44427	0.119385	0.133765	0.166312	1.05705	0.424031	0.0261087	0.423692	0.165986	0.124273	0.280227	0.24941	0.619011	0.388395
ARHGAP10	0.383325	1.36354	0.344201	0.325514	1.09154	0.571092	0.0137368	0.122649	0.383601	0.509338	2.04639	0.0754204	0.323064	0.221628	0.222209
ARHGAP12	0.307925	0.124003	0.496188	0.0325721	0.183866	0.0035226	0.0553032	0.0662276	0.0370252	0.139039	0.123254	0.119069	0.142383	0.216138	0.30636
ARHGAP15	0.761104	0.71679	0.0873954	0.159028	0.183007	0.203064	0.110767	0.227707	0.158745	0.0554922	0.504106	0.0981811	0.717455	0.429165	0.736918
ARHGAP17	0.578751	0.196467	0.227625	1.15433	0.750436	0.684372	0.0175378	0.201215	0.210717	0.141013	0.486513	0.522156	0.935512	0.0132185	1.33433
ARHGAP18	0.0566352	0.451719	0.413536	0.170021	1.62543	1.20775	0.453556	0.150163	0.439667	0.251858	0.189233	0.5493	0.585487	0.49106	0.967657
ARHGAP19	0.375205	0.126314	1.18283	0.20129	0.318379	1.38859	0.50557	0.0701944	0.360159	0.168235	0.438225	0.52978	2.77044	1.37689	0.861799
ARHGAP20	0.495894	0.440212	0.0201258	0.0909274	0.27813	0.504181	0.0123148	0.0222634	0.0236039	0.265023	0.0646864	1.01458	1.61791	1.54331	1.48157
ARHGAP21	2.10161	0.548763	0.669063	0.0697083	0.0167481	0.12452	0.0573893	0.151621	0.803546	0.567221	0.104987	0.446193	0.578116	0.60205	0.306331
ARHGAP22	1.32405	0.589331	0.563388	0.0792191	0.282636	0.192136	0.105362	0.178516	0.149488	0.407269	0.0568014	0.603832	0.772512	0.186838	0.302219
ARHGAP23	0.141464	0.251508	1.3598	0.668439	0.200283	2.94344	0.215682	0.163405	1.23774	0.0654382	0.0741959	0.612716	1.37234	0.512186	0.443342
ARHGAP24	1.19298	1.22414	1.42531	0.918402	0.20358	1.15413	0.99653	0.35427	0.859082	1.25231	0.176006	0.209438	0.17157	0.00859263	0.890449
ARHGAP25	1.68533	0.715284	1.03471	0.408337	0.0801153	0.280571	0.323155	0.0791621	0.353168	1.32578	0.592603	0.635085	0.0198511	0.0109089	0.0159571
ARHGAP26	0.230412	0.117064	0.019816	0.261634	0.447837	0.514249	0.00414989	0.109796	0.557039	0.256772	0.289061	0.0680042	0.0916299	0.0589984	0.0377605
ARHGAP28	0.309699	1.59336	0.387623	0.338519	0.0512618	0.0558761	0.132088	0.655429	0.164417	0.236513	0.483942	0.114951	0.10855	0.509808	0.11766
ARHGAP29	0.083876	1.25493	0.051413	0.0139021	0.657472	0.0394547	0.0996847	0.848561	0.116825	0.404056	1.43064	0.494238	0.235459	0.30188	1.08367
ARHGAP30	1.17205	0.0357375	1.44556	0.454636	0.0599551	0.996722	0.143308	0.168008	0.178963	0.288544	0.613701	0.0280232	0.091947	0.0927328	0.14962
ARHGAP31	0.958869	0.0789307	0.0908079	0.836242	1.83464	1.43457	0.763141	0.12889	0.403864	0.34924	0.0555702	0.194833	0.154124	0.247558	0.0186226
ARHGAP35	0.235135	0.405174	0.0898167	0.0548513	0.211248	0.154949	1.99213	2.20449	0.892079	0.492469	0.819584	0.0436999	0.0681186	0.516716	0.0497479
ARHGAP36	0.206062	1.43842	0.64854	0.120066	2.14851	1.56082	NA	NA	NA	0.233248	1.76791	1.93503	0.512729	1.31368	1.04648
ARHGAP39	0.204633	0.151303	0.0900318	0.0915875	0.106688	0.353684	0.0741249	0.151699	0.207967	0.113716	0.00205507	0.184116	1.2022	0.113298	0.973734
ARHGAP40	0.20367	0.254236	0.548705	0.505899	0.00429827	0.168787	0.0998398	0.364536	0.221454	0.166564	0.270722	0.0188883	0.101916	0.167063	0.0449361
ARHGAP44	0.474698	0.154998	0.58277	0.0387745	0.119927	0.0954688	0.420574	0.18677	0.114744	0.532028	0.342599	0.609162	0.583854	0.936819	0.15485
ARHGAP45	0.152474	0.0306664	0.0116299	0.0126221	0.0950772	0.108014	0.218651	0.257475	0.165587	0.0697177	0.00264901	0.313754	0.837753	0.228945	1.14994
ARHGAP5	0.342333	0.0949974	0.14888	0.308296	0.460411	0.15427	0.355003	0.0647013	0.336745	0.146408	0.248624	0.0956021	0.294653	0.566971	0.0165325
ARHGAP6	0.337687	0.076324	0.522077	0.216233	0.430615	1.07193	0.0231524	0.806553	0.141227	0.192598	0.469605	1.49068	0.861196	0.890986	0.0807848
ARHGDIA	0.14426	0.0201504	0.181784	0.339213	0.768012	0.044338	0.171215	0.104748	0.766054	0.371323	0.537261	0.0811028	0.267442	0.14835	0.864005
ARHGDIG	0.141603	0.240188	0.292292	0.0731764	0.133396	0.0121097	0.000800982	0.139581	0.3415	0.361109	0.513731	0.62508	0.59404	0.308757	1.32358
ARHGEF1	0.474809	0.0561604	0.61423	0.374746	0.20839	1.15368	0.277108	0.0493011	0.690885	0.0183131	0.125872	1.60309	0.0260909	0.365557	2.25369
ARHGEF10	0.0463312	0.00381595	0.156011	0.217057	0.0113639	0.10035	0.458144	0.52723	0.0154209	0.581519	0.170447	0.315536	1.64913	1.28659	0.997914
ARHGEF10L	0.455728	0.122952	0.426591	0.0240863	0.135088	0.0677193	0.146903	0.11309	0.0574921	0.258139	0.432141	0.494255	0.0361274	0.188072	0.418818
ARHGEF11	0.373754	0.317437	0.523896	0.488964	0.0655223	0.166613	0.129033	0.118875	0.242213	0.539639	0.132914	0.171881	0.838247	0.293672	0.972969
ARHGEF12	0.204612	0.187366	0.296442	0.466456	0.0515021	1.36505	0.298031	0.166366	0.969107	0.0514703	0.175672	0.0692049	0.165802	0.842511	0.961811
ARHGEF16	0.186781	0.0813082	0.642909	0.567785	1.08233	0.353222	0.23756	0.0571069	0.427128	0.095832	0.243228	0.0183917	2.4181	0.638351	0.7849
ARHGEF17	0.867043	0.368979	0.474292	0.575691	0.384374	0.715996	0.408421	0.0396262	0.126942	0.145472	0.0767922	0.155401	1.13299	0.569012	0.456969
ARHGEF18	0.0689508	0.323768	0.0145175	0.0549679	0.118724	0.0179593	0.0651068	0.0574693	1.17602	0.153133	1.18308	0.207831	0.943184	1.15786	0.0984061
ARHGEF2	0.113745	0.0335097	0.299816	0.501268	0.20821	0.575859	0.487567	0.181316	0.162039	0.209478	0.00130735	0.0921295	0.631587	0.542487	0.214419
ARHGEF26	0.179083	0.0138378	0.0584041	0.285162	0.447504	0.0708102	0.135255	0.253658	0.725673	0.565711	0.186439	0.193915	0.245919	0.300527	1.04021
ARHGEF28	0.328631	0.455605	0.337989	0.114566	1.08873	0.264803	0.523898	1.67476	0.671221	0.874885	0.453819	0.8459	4.81531	1.52494	1.8042
ARHGEF3	1.2181	0.119216	0.559483	0.310013	1.26247	0.483391	1.00584	1.62135	1.3472	0.0359041	0.216484	0.000508767	1.19794	0.607916	0.416924
ARHGEF37	0.162494	0.522752	2.34336	0.00663253	0.92778	1.93812	0.266903	0.226238	4.15304	1.01206	0.020878	5.69897	2.78056	1.41536	0.813874
ARHGEF39	0.849422	1.39513	0.147137	0.326768	0.666681	0.319367	0.55814	0.599629	0.10985	0.177888	0.417719	0.837951	0.442242	0.643332	0.464569
ARHGEF4	0.181011	0.00362679	0.851276	0.233234	0.393138	1.49793	0.337096	0.0300534	0.0768871	0.578832	0.025212	1.1954	0.559949	0.250137	0.003452
ARHGEF5	0.323103	0.326416	0.554038	0.357311	0.378739	0.503912	0.150576	0.187402	0.257967	0.0263516	0.0176108	0.107696	3.06843	1.21372	2.56651
ARHGEF6	0.440136	0.25834	0.605948	0.0716977	0.323559	0.480631	0.275535	0.033154	0.606712	0.0829826	0.0967579	0.32062	0.288254	0.404804	0.196559
ARHGEF7	0.65494	0.80164	0.767245	0.433801	0.438088	1.08361	0.0365675	0.0255226	0.519959	0.131563	0.614491	0.449481	0.640409	0.036729	0.193496
ARHGEF9	0.458454	0.0234122	0.469906	0.123843	0.0136792	1.21374	0.107179	0.167344	0.0913353	0.166417	0.126072	0.937008	1.1438	0.239545	1.25175
ARID1A	1.22939	0.725339	0.215915	0.356663	0.338433	0.36203	0.0991888	0.0142234	0.428529	0.222655	0.0959957	0.0579862	0.141623	0.0450502	0.00970135
ARID1B	1.07253	0.537569	0.336493	0.350652	0.581005	0.0924218	0.991464	0.294222	0.0731734	0.15249	0.679329	0.0339747	0.0632344	0.191153	0.365499
ARID2	0.895127	0.617928	0.629777	0.116751	0.070525	0.4949	0.224494	0.238178	0.142442	0.0136583	0.202447	0.0669338	0.00361119	0.0258682	0.163287
ARID3A	0.147494	0.090934	0.0296668	0.135409	0.345982	0.525632	0.149103	0.254195	0.569786	0.39997	0.271804	0.630109	0.736474	0.498415	0.434027
ARID3B	0.455268	0.536092	0.348183	0.355803	0.984946	0.0871902	1.22645	0.641498	1.02148	0.301029	0.216852	0.40844	0.603808	0.0167273	0.31335
ARID4A	2.17177	0.898541	0.512664	0.279201	0.500697	0.200432	0.213042	0.00378408	0.466689	0.273795	0.061407	0.488767	0.242959	0.0363828	0.166914
ARID4B	0.344151	0.312936	0.0709583	0.528258	1.04979	0.824026	0.022661	0.33174	0.819794	0.271226	0.225049	0.213637	0.427371	0.711907	0.0459902
ARID5A	0.207307	0.537829	0.0184001	0.326376	0.932988	0.839563	0.208422	0.103314	0.562471	0.460711	0.00248807	1.03962	0.434752	0.194489	0.507994
ARID5B	0.332755	0.143199	0.0948377	0.292019	0.419105	0.281406	0.712889	0.116142	0.13685	0.639125	0.4142	0.758446	0.204124	0.0972613	0.253128
ARIH1	0.854214	0.457866	0.0783798	0.21921	0.447878	0.138577	0.15659	0.108587	0.186202	0.0102301	0.13524	0.612427	0.75516	0.703147	0.155979
ARIH2	0.00198124	0.0557634	0.0438827	0.0689432	0.31229	0.0387858	0.600069	0.414884	0.363074	0.151491	0.0610513	0.227	0.501151	0.344095	0.108607
ARL1	0.111306	0.399798	0.000499834	0.135523	0.625959	0.0231281	0.181791	0.142372	0.578552	0.0566619	0.280074	0.137735	0.488494	0.407208	0.462007
ARL11	0.483127	0.626434	0.278087	0.231099	0.294309	0.0430341	0.0370113	0.109007	0.120565	0.0565989	0.641432	0.293748	0.141026	0.383512	0.697074
ARL13B	0.670931	0.124275	0.467343	0.0861494	0.172319	0.193765	0.668802	0.321295	0.00487902	0.146753	0.819555	0.00360934	4.47756	2.22866	1.4221
ARL14EP	0.471183	0.800549	0.599876	0.0165737	0.0674371	0.191043	0.359723	0.685632	0.12706	0.435014	1.60635	0.344002	0.571467	2.31666	0.583269
ARL15	0.19505	0.125575	0.0919861	0.925303	0.33269	1.01014	0.0283488	0.031719	0.370371	0.0763053	0.341919	0.413702	0.812731	0.540369	0.430638
ARL16	0.0513519	0.305178	0.0612656	1.952	2.75856	0.601465	0.0291194	0.170116	0.38198	0.266767	0.191156	0.17122	0.655791	0.570858	0.340914
ARL2	0.332445	0.149373	0.41685	0.0781731	0.171711	1.28252	0.194538	0.114653	0.997763	0.0445363	0.214455	1.03649	0.0113968	0.112366	1.02836
ARL3	0.444814	0.138483	0.0909842	0.0253507	0.380079	0.0938023	0.274722	0.270659	0.591883	0.982562	0.616375	0.829742	1.70641	0.868092	0.0571645
ARL4A	0.480833	0.569099	0.0823819	0.0209318	0.0668192	0.340712	0.360757	0.357889	0.123247	0.526297	0.715664	0.0111949	1.32793	0.404379	1.87336
ARL4C	0.891248	0.559276	0.139433	0.58468	0.444762	3.41123	0.152454	0.265219	0.895433	0.0395383	0.0624939	1.786	0.15376	0.168826	1.71139
ARL5B	0.560342	0.316736	0.28413	0.0235782	0.24998	0.0232424	0.359941	0.117063	0.295371	0.603754	1.14604	0.0612821	0.403032	0.0457782	0.253851
ARL6	0.0279451	0.00895086	0.396204	0.398887	0.925536	0.626816	0.396457	0.883102	0.486056	0.423094	0.152117	0.552793	0.660306	0.367433	0.0312125
ARL6IP1	0.86549	0.59651	0.445237	0.388425	0.455049	0.284856	0.0434024	0.0749919	0.0443168	0.186741	0.00891583	0.304139	0.0741406	0.254773	0.208957
ARL6IP4	1.37794	0.421914	0.0115404	0.78349	0.304405	0.47497	0.770326	0.0831392	0.0568108	0.182748	0.0204604	0.100793	0.38142	0.25006	0.477561
ARL6IP5	0.345571	0.343106	0.442704	0.313731	0.235718	0.0558699	0.521826	0.564997	0.24444	0.0593684	0.855389	0.305128	0.474928	2.07353	0.165226
ARL8A	0.380388	0.0973131	0.22875	0.169142	0.599048	0.189624	0.17692	0.06114	0.180316	0.0954648	0.138893	0.252998	0.0456735	0.0501586	0.325013
ARL8B	1.12874	0.298885	1.50684	0.187773	0.245882	0.262937	0.0643901	0.196201	0.199412	0.205166	0.0864322	0.0401475	0.0990519	0.216948	0.254589
ARL9	0.0258412	0.291202	0.227138	0.351387	0.0208052	0.40629	0.0995305	0.120666	0.233227	0.172627	0.546596	1.33119	0.15028	0.873975	0.887082
ARMC1	0.411642	0.00854281	0.403005	0.186558	0.543293	0.0698962	0.104882	0.0879057	0.224914	0.499041	0.798987	0.170773	0.869893	0.925227	0.083192
ARMC10	0.173495	0.632077	0.203556	0.810374	2.52782	0.225747	0.23931	0.506237	0.522343	0.137994	0.59088	0.261614	1.13832	0.19315	0.925389
ARMC2	0.44915	0.552514	0.163295	0.174907	0.579503	0.0131615	0.104865	0.257933	0.176126	0.471044	1.40215	1.20683	0.951122	2.38398	0.0650534
ARMC3	0.62666	0.509359	0.490228	0.798272	1.29483	1.20762	0.0736309	1.93732	0.104114	0.672272	1.5606	0.368286	0.2255	0.977346	0.377907
ARMC4	1.58204	2.32778	2.86129	0.576316	0.706704	1.27063	0.271872	0.0693312	0.125912	0.674324	0.945713	2.42241	0.0836079	0.837709	0.250878
ARMC5	0.63856	0.657477	0.0938006	0.293668	1.11231	0.236362	0.112585	0.093247	0.440834	0.350439	0.693851	0.353381	0.523213	0.532812	0.655577
ARMC6	0.756887	0.242507	0.00109975	0.0295088	0.032433	0.246603	0.024587	0.152482	0.605538	0.257765	0.657772	0.0929326	0.212402	0.270924	0.253446
ARMC7	0.0742594	0.141981	0.0481124	0.197948	0.125591	0.166501	0.20284	0.136688	0.218993	0.433577	0.407083	0.235185	0.147936	0.0577885	0.192095
ARMC8	0.389604	0.441565	0.133657	0.59862	0.648491	0.0396869	0.195452	0.405804	0.231837	0.168618	0.0277938	0.195848	0.111668	0.277333	0.219677
ARMC9	0.191042	0.654372	0.460376	0.519371	1.3093	0.382024	0.489731	0.20086	0.359882	0.565727	0.0214802	0.826048	1.05797	0.382697	0.174613
ARMH3	0.356751	0.165665	0.135246	0.150505	0.309954	0.00933247	0.0510195	0.0286998	0.0429411	0.459906	0.118832	0.557786	0.119812	0.481875	0.191245
ARMH4	0.0323139	0.0647509	0.0513337	0.230475	0.0822906	0.339625	0.389089	0.0174405	0.439219	0.373813	0.276546	1.35588	0.798908	0.902298	0.199981
ARMT1	0.331122	0.748445	0.198997	0.644883	1.82108	0.607896	0.217088	0.152021	0.246181	0.131224	0.207082	0.364258	0.669617	0.432163	0.689279
ARNT	0.459708	0.0762154	0.308757	0.689398	0.187327	0.192974	1.07933	0.114598	0.166338	0.672357	0.101325	0.281075	0.379405	0.436273	0.548616
ARNT2	0.278555	0.026375	0.124595	0.267962	0.129882	1.20806	0.627197	0.127925	0.13775	0.32072	0.101137	1.24602	0.962153	0.481101	0.316033
ARNTL	0.433954	0.955309	7.06753	0.15565	0.0680299	3.55159	0.256335	0.123623	7.02919	0.0376328	0.0302943	5.1107	0.458721	0.344171	4.90658
ARNTL2	1.28113	0.227864	0.214674	0.312894	0.179053	0.263076	0.180546	0.0997155	0.538071	0.0732031	0.00289506	0.151735	1.8723	0.343566	0.711576
ARPC1A	0.576584	0.959187	0.880066	0.0914298	0.0502119	0.218469	0.255635	0.184611	0.197896	0.209029	0.245561	0.0985357	0.0910094	0.156463	0.376982
ARPC1B	0.381403	0.338246	0.0279923	0.422019	0.0983161	1.20949	0.0841475	0.237402	1.22562	0.603279	1.35865	1.01421	0.0610138	0.197754	0.258234
ARPC2	1.00277	0.359222	1.52805	0.0309504	0.129202	0.0422076	0.383396	0.049543	0.0467812	0.482403	0.181944	0.195674	0.431639	0.041214	0.168972
ARPC3	0.582509	0.0026674	0.0455653	0.314595	0.00878227	0.175433	0.110292	0.0313466	0.474459	0.371769	0.181046	0.0487918	1.64383	0.632038	0.205229
ARPC5	0.829594	0.792553	1.02324	0.175736	0.300866	0.558247	0.0464484	0.0535957	0.143575	0.951571	0.583251	0.933363	2.34447	1.62487	0.863225
ARPC5L	0.49263	0.304494	0.0324809	0.213997	0.0441567	0.729483	0.464088	0.164192	0.204408	0.134374	0.185677	0.201415	0.264372	0.0213568	0.38353
ARPP19	0.151631	0.3349	1.12385	0.121514	0.441998	1.5394	0.125806	0.157099	0.248341	0.911674	0.482576	1.0918	0.229213	0.513377	0.0823156
ARPP21	0.204406	0.927483	0.934915	0.143727	0.839493	0.562057	0.0813065	0.135637	0.00665239	0.500057	0.410352	1.67611	1.15601	0.452139	0.0155619
ARRB1	0.548565	0.0253278	0.0645731	0.244839	0.00312997	0.0367541	0.244712	0.0439737	0.0446116	1.16799	1.28932	0.735456	1.39974	0.819829	0.709806
ARRDC1	0.845113	1.40032	2.261	0.899985	0.593003	3.00152	0.178243	0.103415	0.026889	1.09601	0.383061	1.15509	0.786073	0.554133	1.00577
ARRDC2	1.17026	1.30972	5.7986	0.431149	0.632041	5.21681	0.00642866	0.130207	4.24185	0.360503	0.503299	7.60206	1.05772	0.201721	0.223788
ARRDC3	0.488635	0.309802	0.0550976	0.023782	0.137126	0.588668	0.91758	0.893286	0.360075	0.988457	1.48297	0.118061	0.67232	0.625097	0.0271583
ARRDC4	3.09915	1.20758	1.06765	0.129089	0.0307063	0.0225718	0.410717	0.386369	0.123468	0.858267	0.000203725	0.730151	0.467033	0.101648	0.219739
ARSA	0.182175	0.669035	0.272504	0.951901	0.236441	0.657556	0.0494085	0.360493	0.773409	0.0861699	0.574713	0.00914691	2.45894	0.323374	0.517485
ARSB	0.289323	1.15849	0.0756647	0.704979	1.80955	0.170585	0.465992	1.8486	0.213415	0.821551	2.2226	1.08938	1.31232	1.56015	0.201996
ARSG	2.9505	1.01917	3.44975	0.0479462	0.382926	0.448373	0.286673	0.499134	0.210778	0.923657	1.02048	0.692433	0.104429	0.058332	0.508395
ARSI	3.39856	1.00733	0.386459	0.0470202	0.190042	0.120242	0.127158	0.14811	0.266109	0.101724	0.0380194	0.0689867	0.255761	0.201555	0.0849293
ARSJ	0.235606	0.472074	0.650927	0.792223	0.0631332	0.798958	0.121584	0.742257	0.203093	0.503047	0.187785	1.02355	2.20334	1.11094	0.760746
ARSK	0.407584	0.0137728	0.742768	0.110191	0.561573	0.202254	0.468374	0.347078	0.763265	0.0506719	0.230691	0.109606	0.715593	1.17473	0.678539
ARTN	1.34261	0.461938	2.1789	0.135848	0.00321604	0.00973603	0.00736295	0.385621	0.867936	0.164367	0.462726	0.0635845	0.901058	0.565649	0.571218
ARV1	0.0604602	0.450963	0.106451	0.00132476	0.0346167	0.303403	0.808217	0.42639	0.332224	0.0252357	0.70237	0.0386946	0.0831353	0.319226	0.306302
ARVCF	0.320208	0.213795	0.0702868	0.201485	0.155464	0.486571	0.253435	0.673258	0.358116	0.362171	0.00815547	0.993966	0.000591699	0.309714	0.455594
ARX	0.248923	0.509811	0.21647	0.231989	0.458518	0.624424	0.0832617	0.464282	0.0583752	0.311619	0.0896053	0.661637	0.828992	1.14693	0.0914678
AS3MT	0.0164548	0.859485	0.196673	0.0753749	1.03626	0.471899	0.0725823	1.28386	0.00543709	0.307642	1.4667	0.0836926	2.72491	0.157243	1.17076
ASAH1	0.291505	0.517074	0.617413	0.0208645	0.471281	0.00943558	0.240477	0.297187	0.0855211	0.127728	0.356979	0.508674	1.08854	0.243089	0.303993
ASAP1	2.10364	0.370901	1.42292	0.0675547	0.2828	0.177272	0.316054	0.0503342	0.0782433	1.04405	0.448036	1.03526	0.603935	0.95906	0.0024348
ASAP2	1.80975	1.48674	1.70883	0.0184137	0.599363	0.147985	0.165698	0.555672	0.116051	0.348823	1.473	1.60322	0.297521	0.296323	0.160661
ASAP3	0.0461642	0.171003	0.144649	0.487929	0.13133	0.242064	0.377392	0.385708	1.11859	0.0322949	0.385425	0.334909	0.54534	0.137799	0.753714
ASB1	0.607183	0.274698	0.570298	0.08188	0.36269	0.225667	0.193778	0.144743	0.194126	1.02055	2.80907	1.11687	1.87536	3.28035	1.4773
ASB10	0.0154996	0.738244	0.0217468	0.013428	0.535781	0.0903157	0.0582644	0.232913	0.265633	0.028811	0.350584	0.1459	0.0446763	0.0233717	0.416832
ASB13	0.00921393	0.0307688	0.128019	0.640843	0.323978	0.111891	0.575958	0.181707	0.441936	0.344036	0.351337	0.017206	0.0759693	0.385321	0.0505098
ASB14	0.156861	0.73615	1.15159	0.293511	0.352323	0.150804	0.408464	0.0878615	0.258155	0.396381	0.314132	0.738192	0.375803	0.202386	0.0362903
ASB16	0.313155	0.470022	0.835444	0.219909	0.819343	0.554015	0.11049	0.919618	0.407805	0.228594	0.422724	0.00186903	0.0903008	0.134696	0.0893655
ASB2	0.843794	1.02973	0.389696	0.12423	0.278294	0.137445	0.671241	0.585579	0.910215	0.271923	0.381261	0.320971	0.99848	0.15249	1.47888
ASB3	0.0841253	0.182987	0.444216	0.245412	0.29813	0.176532	0.767585	0.841574	1.0248	0.374311	0.095692	0.613129	0.0794007	0.120037	0.0676401
ASB5	0.0130611	1.68965	0.0603829	0.107907	2.63526	0.194728	0.417577	2.214	0.327766	0.200096	3.40733	0.549275	0.00752721	1.74569	0.161418
ASB6	0.850004	0.117858	0.812731	0.43627	0.157123	0.24937	0.0230816	0.034305	0.0887667	0.0287146	0.077311	0.0737383	0.0340857	0.232864	0.0196388
ASB7	0.022485	0.26736	0.302903	0.159602	0.0234775	0.469061	0.259692	0.0886083	0.304434	0.380512	0.511172	0.0600228	1.19736	0.653041	0.524256
ASB8	0.477108	0.0759967	0.167197	0.812764	1.16027	0.331582	0.246606	0.114949	0.261146	0.0677668	0.590138	0.0129353	0.554415	0.280032	0.0934911
ASB9	1.08621	0.430324	0.229431	0.0737514	0.79254	0.0753765	0.469045	0.104888	0.251149	1.04538	0.472745	0.0360985	0.304429	0.673939	0.684378
ASCC1	0.244926	1.06281	0.0831862	0.572776	0.269186	0.79383	0.754246	0.213626	0.889721	0.0359208	0.648921	0.674006	0.0258292	0.214091	0.0255999
ASCC2	0.01998	0.0155882	0.210751	0.931594	1.12356	0.250588	0.100176	0.115903	0.0828706	0.289387	0.380968	1.07692	0.113979	0.0375972	0.219167
ASCC3	0.282335	0.312943	0.551777	0.522599	0.754453	1.25631	0.427298	0.112877	0.220923	0.233135	0.218398	1.60719	0.200287	0.0878057	0.0805757
ASCL1	0.41472	0.218609	0.193026	0.428792	0.888767	0.161179	0.304984	0.0682331	0.0743947	0.236624	0.497386	0.0531748	0.337573	0.0833333	0.902976
ASCL3	0.0345207	0.0988944	0.129538	0.276318	0.266688	0.0531231	0.002065	0.00893796	0.0518907	0.171747	0.245261	0.444309	0.485501	0.16328	0.487964
ASDURF	0.427602	0.135183	0.10136	1.07455	0.462321	0.605035	0.437614	0.374552	0.107123	0.142615	0.200625	0.619717	0.00823678	0.871428	0.0358007
ASF1A	0.00210967	0.210979	0.480123	0.142531	0.0306077	0.976709	0.0491525	0.0607493	0.258093	0.107341	0.0656773	0.532222	0.0103714	0.138348	0.196621
ASH1L	0.701971	0.471338	0.0682122	0.259609	0.0606749	0.8245	0.104909	0.107622	0.943639	0.0963509	0.345294	0.256769	0.216364	0.0987346	0.187611
ASH2L	0.0657184	0.103675	0.408851	0.403469	0.159921	1.31298	0.115482	0.0956351	0.595467	0.536471	0.0625327	0.838936	0.0617715	0.261192	0.843622
ASIC1	0.36357	0.128893	0.258046	0.332628	0.186506	0.276468	0.956116	0.442285	0.495877	0.0769953	0.812531	0.171948	0.804807	0.443317	0.0211511
ASIC3	1.19954	0.313663	1.04809	0.983292	0.905701	0.669253	0.231761	0.284634	0.719702	0.251063	0.00236168	0.388887	0.452745	0.0755962	1.20345
ASIC4	1.38823	0.243677	1.45505	0.426699	0.562028	0.228726	0.24405	0.125886	0.0459931	0.538195	0.745671	0.105803	2.38441	0.790921	0.535353
ASIC5	0.515674	11.3497	0.303904	0.152316	10.5017	0.195682	0.940634	6.69037	0.072177	0.198129	10.3116	0.0449216	0.199624	0.679513	0.303918
ASMTL	2.34505	2.04719	4.49349	0.115461	0.40027	2.11948	0.418306	1.0773	0.825576	0.157051	1.25965	0.717677	0.0317644	0.114921	1.09552
ASNS	2.05259	0.374462	1.19451	0.11656	0.520833	0.175591	0.536187	0.392931	1.18904	0.210878	0.871988	0.173938	0.228226	0.0129517	0.375679
ASNSD1	0.146995	0.302202	0.114211	0.413295	0.20335	0.153484	0.293558	0.0357321	0.265513	0.106436	0.396499	0.0688587	0.975937	0.0911656	0.19198
ASPA	0.0521251	0.0894207	0.0947774	0.129574	0.0574561	0.303322	0.0635476	0.149566	0.340823	1.26398	0.729918	0.35272	0.156313	0.097062	0.106801
ASPG	0.575676	0.779262	0.422736	0.773079	0.392602	0.722567	0.615801	1.096	0.342571	0.506376	0.727219	0.830093	1.05072	1.0463	1.91676
ASPHD2	0.589437	0.0907509	0.128885	0.596316	0.613205	0.901706	0.193016	0.47514	0.192805	0.0827226	0.287918	0.713201	0.399049	0.0271021	0.655085
ASPM	0.21709	0.0846075	0.128292	0.421123	0.74969	0.461881	0.95035	0.556471	0.716214	0.287233	0.776498	0.726964	1.44009	0.721275	0.283481
ASPN	0.618664	1.04242	1.2815	0.589703	0.0432348	0.424766	0.813637	1.52999	0.114998	1.21777	1.18456	0.00882814	0.518492	0.343073	0.0232334
ASPSCR1	0.133942	0.24551	0.0238104	0.33062	0.51583	0.134871	0.0541212	0.407262	0.0696081	0.237323	0.199753	0.46167	0.508767	0.29383	0.235084
ASRGL1	0.340365	0.107792	0.795492	0.30123	0.307017	2.17183	0.305339	0.275889	0.602723	0.206646	0.212239	0.117784	0.09995	0.0848147	0.413078
ASS1	0.176119	0.243348	0.0034765	0.593185	0.541751	0.091073	0.18957	0.00899831	0.0765156	0.611316	0.761167	0.873034	0.253885	0.245917	0.102323
ASTE1	0.51616	0.434778	0.272665	0.449259	0.589731	0.0699587	0.461167	0.103228	1.32518	0.00994988	0.177555	0.295144	0.753366	0.786496	0.0270389
ASTN1	0.271581	0.00353753	0.109554	0.0437922	0.0771679	0.722693	0.960224	0.521559	0.360956	0.700282	0.166866	0.853479	0.658645	0.309041	0.856046
ASTN2	0.532368	0.287732	0.457467	0.197751	0.0929018	0.254272	0.460675	0.498341	1.31601	0.417784	0.218574	0.784186	0.74447	0.00715991	0.743328
ASXL1	0.666779	0.282783	0.393387	0.0692112	0.0866361	0.0302077	0.0362057	0.145793	0.403719	0.0361609	0.249262	0.119295	0.545438	0.341076	0.229989
ASXL2	0.285005	0.398022	0.0207725	0.101781	0.454015	0.148087	0.25666	0.307959	0.654205	0.162956	0.161277	0.199852	0.891567	0.593206	0.320884
ASXL3	0.125029	0.214234	0.238624	0.445456	0.209275	0.0567935	0.840058	0.0759685	0.241039	1.4001	0.380334	1.69434	0.182875	0.0794404	0.0668206
ASZ1	0.507931	0.228916	0.801808	0.417873	0.639328	0.0138776	1.16716	1.09281	0.496132	0.955487	1.39247	0.0173024	0.192851	0.154769	0.633433
ATAD1	0.150509	0.14162	0.0887763	0.285312	0.234203	0.97892	0.0716688	0.196057	0.516629	0.14688	0.209664	0.0121395	0.310956	0.581781	0.184183
ATAD2	0.677557	0.105162	0.874194	0.310266	0.266844	0.0193278	0.394652	0.704273	0.63966	0.182642	0.785369	0.4436	0.132075	0.627952	0.397662
ATAD2B	0.736167	0.31197	0.0937688	0.142537	0.146831	0.55383	0.224896	0.0991727	1.09438	0.0450274	0.614668	0.29875	0.0211864	0.00431952	0.0106644
ATAD5	0.415627	1.07903	0.206534	0.00264323	0.46692	0.144683	0.174067	0.51383	0.166128	0.0178769	0.702941	0.199057	0.00773002	0.226651	0.0569927
ATAT1	1.25458	0.0581149	1.20115	0.291278	0.0135786	0.366555	0.126103	0.199614	0.236683	0.643572	1.11625	0.46241	0.215099	0.180082	0.0654349
ATCAY	0.413598	0.330317	0.622718	0.647474	1.61941	3.30489	0.701656	0.0165449	0.446563	0.419836	0.446914	2.56774	0.242729	0.212427	1.03061
ATE1	0.26459	0.178981	0.106658	0.532966	0.802478	0.187849	0.105715	0.173348	0.491618	0.0713137	0.0555825	0.354485	0.124475	0.110021	0.65223
ATF1	1.22714	0.509264	0.715386	0.274001	0.250794	0.185467	0.779684	0.148442	0.387907	0.938007	1.4881	0.372597	0.146631	0.22453	0.884961
ATF2	0.877323	0.115333	0.440064	0.212974	0.280053	0.388516	0.346649	0.143159	0.216631	0.000299052	0.654299	0.238367	0.61946	0.0995948	0.874038
ATF3	0.0785458	0.0427121	0.378376	1.12798	1.12717	0.0202863	0.397882	0.513937	0.136868	0.390822	0.274145	3.0361	4.08672	1.95287	0.724794
ATF4	0.0406016	0.255828	0.568166	0.0663477	0.308361	0.745386	0.332658	0.202807	0.119607	0.0184872	0.30225	0.0319961	0.877588	0.182152	0.126617
ATF6	0.858742	0.397442	0.0422349	0.861367	1.0846	0.144872	0.299314	0.288383	0.226785	0.196107	0.0939044	0.132294	2.75057	2.17759	0.458941
ATF7IP	0.9863	0.201834	0.759123	0.160744	0.330546	0.0713109	0.740151	0.192495	0.364602	0.141527	0.661472	0.0403318	0.103621	0.0721544	0.209388
ATG10	0.461172	0.364934	0.0286797	0.184511	0.525409	0.261401	0.165578	0.020301	0.173773	0.136594	0.0245639	0.0615721	1.60914	0.749564	0.86625
ATG101	0.619238	0.211474	0.480789	0.358586	0.295569	0.342621	0.0926613	0.0448902	0.140635	0.234149	0.0209537	0.172122	0.383329	0.367737	0.199502
ATG12	0.384186	0.964822	1.7529	0.697677	0.904334	0.582737	0.0593962	0.183362	0.442817	0.21826	0.560826	0.0163582	1.24932	0.862154	0.0151821
ATG13	0.290811	0.564295	0.135702	1.07547	0.148199	1.5573	0.32304	0.185461	0.259018	0.261982	0.0595297	0.206402	0.238845	0.132358	0.443548
ATG14	0.0442769	0.280734	0.138803	0.0184188	0.122438	0.70599	0.481433	0.198903	0.380018	0.285652	0.100819	0.19991	0.952992	0.817686	0.847064
ATG16L1	1.36257	0.999336	1.1913	0.106373	0.076164	0.169417	0.106175	0.0915364	0.118144	0.118998	0.0929924	0.213941	1.03453	1.24118	0.265506
ATG2B	0.737053	0.0173329	0.311779	0.128384	0.409101	0.115909	0.623642	0.0497707	0.0269814	0.321265	0.113862	0.663081	0.0637962	0.0848025	0.200268
ATG3	0.46806	0.484801	0.125634	0.23057	0.854789	0.976183	1.37899	0.691208	0.178872	0.987209	0.595568	0.692834	0.0914903	0.0810927	0.0344862
ATG4A	0.514711	0.0745441	0.495477	0.905619	0.683088	0.152975	0.103619	0.274987	0.0157271	0.175668	0.356374	0.43469	0.254671	0.0273006	0.681066
ATG4C	0.449348	0.373778	0.138292	1.02356	0.876386	0.331942	0.291347	0.244335	0.236203	0.859141	0.752736	0.799779	0.153386	0.0484091	0.195151
ATG4D	0.79876	0.238007	0.336325	0.207436	0.287972	0.0121898	0.562201	0.0162306	0.032935	0.213004	0.144261	0.0483773	0.470213	0.234763	0.321469
ATG5	0.347084	0.018538	0.884799	0.288049	0.313106	0.279616	0.106258	0.255807	0.122658	0.110315	0.569038	0.282974	0.443958	0.0230854	0.079597
ATG7	0.538142	0.0783891	0.23331	0.169592	0.187912	0.20988	1.45164	0.113982	0.570929	0.0396199	0.022887	0.0427116	0.0954003	0.0150566	0.22845
ATG9A	0.592844	0.308352	0.0710911	0.0860188	0.00111093	0.0442585	0.131041	0.361005	0.28359	0.896288	0.977632	0.145703	0.18449	0.033876	0.113991
ATG9B	1.12144	0.343324	0.82428	0.244068	0.297223	0.0239772	1.17594	0.305469	0.550437	0.109488	0.284559	0.46484	0.104756	0.387732	0.226977
ATIC	2.88027	0.775413	1.26253	0.00230417	0.0761116	0.141527	0.175312	0.0722599	0.971691	0.257104	0.430458	0.472126	0.167566	0.659589	0.524213
ATL1	0.220832	0.0101451	0.721352	0.0244078	0.111751	1.03821	0.170441	0.018324	0.506754	0.298226	0.265963	0.0337424	0.0758168	0.318895	0.114897
ATL2	0.0549295	0.439456	0.000228024	0.493201	0.280502	0.179149	0.83588	0.706328	1.42651	0.182365	0.402552	0.712627	0.077453	0.639244	0.629435
ATM	1.25343	0.31749	0.928359	0.15598	0.611705	0.39996	0.594184	0.298821	0.193743	0.253999	0.132212	0.145427	0.118062	0.551143	0.00122948
ATMIN	0.772401	0.26667	0.501983	0.27793	0.125724	0.270306	0.605314	0.26054	0.0631264	0.475204	0.827946	0.127902	0.335168	0.0185101	0.22603
ATN1	0.144192	0.156266	0.25256	0.209569	0.933545	0.59187	0.130065	0.0896395	0.763175	0.211722	0.217992	0.00943556	1.02019	0.447419	0.217822
ATOH8	1.78746	0.410533	1.21714	0.00717023	0.0156846	0.505226	0.811228	0.608461	0.720239	0.584861	0.0544992	0.94163	0.109636	0.716729	0.0178293
ATOX1	0.563043	0.285705	0.00607019	0.538301	0.19253	1.14222	0.115173	0.229303	0.578769	0.0536564	0.129704	0.0825934	0.451666	0.0170926	0.337767
ATP10A	0.855634	1.89565	0.669817	0.0580136	4.21325	0.301276	0.0921706	1.56819	0.29079	0.0205926	1.82109	0.0890466	1.2121	0.244777	0.575968
ATP10D	0.0538616	0.219527	0.204065	0.168148	0.270541	0.051292	0.453451	0.48252	0.180677	0.200259	0.522782	0.310031	0.137909	0.209101	0.277862
ATP11A	1.22434	0.103768	0.0796446	0.274741	0.00483884	0.236994	0.698348	0.0998768	0.0446084	0.985137	0.443131	0.565314	0.250709	0.0184113	0.613082
ATP11B	0.0880209	0.151916	0.212336	0.0986267	0.0888737	0.0203772	0.534511	0.226674	0.224135	0.0354197	0.354496	0.854014	0.10414	0.371978	0.0597676
ATP13A1	1.04052	0.035145	0.0834116	0.530007	0.00441557	0.266367	1.00002	0.271696	0.489976	0.419134	0.405047	0.135628	0.31858	0.0245101	0.238749
ATP13A2	0.692176	0.605849	1.52149	0.0959754	0.481158	1.04563	0.453517	0.514869	0.631334	0.255816	1.69999	0.882348	0.521095	0.178587	0.139339
ATP13A3	0.355327	0.123558	0.0279743	0.459464	0.684499	0.459271	0.865903	0.0872473	0.118939	0.182313	0.118445	0.679886	0.0688108	0.0296641	0.375742
ATP1A1	0.370451	0.0676139	0.262405	0.204685	0.446504	0.649859	0.549048	0.382327	0.956675	0.315427	0.512272	0.250069	1.55082	0.349796	0.212852
ATP1A3	0.225826	0.0544261	0.937091	0.0520119	0.0344775	1.02546	0.0434426	0.568907	0.221642	0.66907	0.250549	0.0979203	0.0419336	0.339546	0.538176
ATP1B1	0.0936839	0.0438667	0.265924	0.123061	0.0545584	0.294741	0.21641	0.260058	0.0357155	0.0333948	0.152114	0.0184504	0.608822	1.23808	0.116816
ATP1B2	0.84782	0.0476773	0.0415167	0.0221628	0.184205	1.17768	0.766493	0.187956	0.51058	0.464018	0.245693	0.0429813	0.783912	0.510862	0.0700498
ATP1B3	0.0613553	0.704809	0.259498	0.315053	1.18542	0.520239	0.151248	0.676783	0.609368	0.00310424	0.230694	0.128665	0.0176041	0.058384	0.277612
ATP1B4	0.183175	0.207506	0.265501	0.472541	0.0924006	0.732442	0.582775	1.03933	0.125519	0.0865196	0.129754	0.130759	0.147942	0.0209192	0.276651
ATP23	0.0354762	0.624554	0.339423	0.316329	2.02766	0.375548	0.0281449	0.511508	0.258078	0.153095	0.977055	0.0593295	0.113705	1.06965	0.0940648
ATP2A2	0.0299964	0.0976088	0.0657375	0.299815	0.0285999	0.337436	0.0670845	0.119167	0.0194866	0.564097	0.181377	1.29291	0.458825	0.820568	0.00102306
ATP2A3	1.09133	0.352523	0.100118	0.516305	0.303725	1.87082	0.178413	0.189545	0.312609	1.1582	0.331657	1.0632	1.36323	0.684684	0.754292
ATP2B1	1.79254	0.448446	1.46965	0.240102	0.577456	0.0653322	0.888222	0.112702	0.117538	0.348629	0.0512564	0.930745	1.16847	0.362643	1.57119
ATP2B2	0.546963	0.151096	0.289403	0.0947517	0.27537	0.102149	0.0723361	0.255126	0.703056	0.0389471	0.103174	0.031353	0.525048	0.901261	0.13799
ATP2B3	0.587326	0.016896	0.0796939	0.170809	0.127393	0.000649655	0.121937	0.0994881	0.119401	0.211053	0.0144389	0.102338	0.183246	0.247406	0.427605
ATP2B4	0.0915784	0.00937402	0.129076	0.249943	0.0501819	0.19266	0.0407007	0.136224	0.231332	0.339186	0.0269213	0.974266	0.0713885	0.093951	0.0165232
ATP2C1	0.176071	0.232079	0.0104564	0.166729	0.257954	0.0472095	0.623785	0.605442	0.277334	0.21312	0.400318	0.508096	0.328541	0.385284	0.260207
ATP5F1A	0.878079	0.194992	0.188377	0.154851	0.00757507	0.660367	0.323556	0.0405872	0.182844	0.166323	0.0589327	0.282898	0.547869	0.941568	0.399046
ATP5F1B	0.619017	0.12498	0.108874	0.261898	0.0703499	1.46263	0.442276	0.0396613	0.391204	0.18371	0.228203	0.0105868	0.749484	0.866573	0.136318
ATP5F1C	0.55899	0.0789611	0.172142	0.122778	0.029277	1.21001	0.637083	0.379872	0.010518	0.431408	0.419798	0.162802	0.493383	0.821301	0.232824
ATP5F1D	0.765106	0.213078	0.453504	0.217643	0.0123804	0.238443	0.00112841	0.0530382	0.485169	0.0620194	0.459814	0.0259237	0.523702	0.678019	0.0100976
ATP5F1E	0.532351	0.0304423	0.113678	0.161233	0.274025	0.761209	0.0342142	0.0393917	0.123239	0.0844398	0.0120458	0.0308655	0.302279	0.691003	0.197115
ATP5IF1	0.622608	0.0277634	0.0669676	0.587443	0.403619	1.18417	0.214947	0.0873214	0.454237	0.154292	0.00130982	0.259101	0.603773	0.722362	0.00117418
ATP5MC1	0.59567	0.111997	0.198812	0.360858	0.121455	0.499355	0.328048	0.28985	0.184939	0.0382774	0.350746	0.0165805	0.877119	0.719211	0.134054
ATP5MC2	1.51761	0.107758	0.189261	0.0165953	0.138664	0.842743	0.46482	0.0145422	0.0258259	0.313936	0.285359	0.381406	0.300155	0.458685	0.0248519
ATP5MC3	0.618094	0.167241	0.27273	0.380182	0.0179098	0.926204	0.152864	0.235521	0.335548	0.115784	0.302407	0.141249	0.421663	0.427733	0.231233
ATP5MD	0.974321	0.23942	0.00632885	0.261571	0.0258433	1.1996	0.378353	0.142315	0.0212704	0.160719	0.0703092	0.0330009	0.246042	0.503738	0.123609
ATP5ME	0.483211	0.181627	0.203358	0.0181455	0.00880847	0.141622	0.0569935	0.0566229	0.164569	0.146482	0.165057	0.0209734	0.59375	0.943788	0.101143
ATP5MF	0.914915	0.0978474	0.176526	0.346631	0.0414742	1.2636	0.395742	0.304113	0.128045	0.0734134	0.234719	0.0400747	0.53326	0.750743	0.00229813
ATP5MG	0.713649	0.0425445	0.150666	0.496313	0.11091	1.02015	0.213107	0.0856405	0.259139	0.109295	0.159814	0.020578	0.368734	0.457526	0.154994
ATP5MPL	0.105126	0.483132	0.599471	0.399354	0.122893	1.48939	0.179824	0.166958	0.00149145	0.201811	0.0616421	0.211015	0.586081	0.829868	0.0767271
ATP5PB	0.917017	0.0986182	0.0595821	0.171943	0.210026	0.832095	0.468302	0.21762	0.156758	0.0244555	0.293399	0.0863956	0.651538	0.687234	0.038132
ATP5PD	0.671235	0.421759	0.0210082	0.277401	0.159856	0.987717	0.887762	0.949032	0.00956255	0.303522	0.538592	0.0874094	0.540662	0.633604	0.197029
ATP5PF	0.681114	0.332389	0.149521	0.146454	0.58531	0.380633	0.311289	0.343027	0.126728	0.0263126	0.0798902	0.0463639	0.237965	0.431301	0.249519
ATP5PO	1.23163	0.215334	0.141519	0.178738	0.0459608	0.565216	0.833477	0.2948	0.00959012	0.506869	0.186876	0.142921	0.192048	0.536157	0.246167
ATP6AP1	0.27333	0.273459	0.242134	0.483837	0.5069	0.033341	0.121477	0.442574	0.017293	0.0321654	0.0248256	0.281702	0.380923	0.0408734	0.410222
ATP6AP1L	0.0629585	1.12282	0.524378	0.13189	0.0130967	0.311658	0.26212	0.920663	0.398502	0.353009	0.0594193	0.95155	0.587775	0.0590584	0.296539
ATP6AP2	0.161062	0.435856	0.449786	0.06006	0.576421	0.1332	0.0804962	0.0219375	0.113758	0.567094	0.259892	0.427551	0.853532	0.261389	0.830329
ATP6V0A1	1.07908	0.773157	0.677675	0.00612299	0.392171	0.155792	0.714715	0.793273	0.438592	0.00783676	0.208266	0.0653455	0.362236	0.23346	0.60962
ATP6V0A2	0.440281	0.15871	0.509916	0.0540805	0.807693	0.565532	0.636278	0.0504681	0.15102	1.78629	0.78664	1.76538	0.288006	0.36058	0.121386
ATP6V0A4	1.6821	1.52552	2.79229	0.179413	0.736122	0.0770863	0.126608	0.485648	0.378265	0.146389	0.700089	0.282884	0.969666	0.394303	0.781518
ATP6V0B	0.54281	0.0909593	0.144439	0.137565	0.0951886	0.710391	0.273084	0.0151706	0.394197	0.245211	0.229216	0.070382	0.415599	0.0294731	0.681511
ATP6V0C	0.199383	0.178295	0.0487978	0.0938084	0.0233944	0.0749939	0.0199787	0.490986	0.563235	0.0372373	0.250059	0.100564	0.408667	0.00886615	0.533377
ATP6V0D1	0.497631	0.0375061	0.28087	0.0578661	0.057951	0.0172815	0.331743	0.0642604	0.269156	0.666387	0.510056	0.320701	0.522833	0.0987496	1.15077
ATP6V0E1	0.0708444	0.0791778	0.08283	0.789252	0.505741	0.914927	0.154495	0.0886506	1.33114	1.44846	0.403145	1.82302	3.39205	1.31601	1.68694
ATP6V1A	0.852755	0.839977	1.05917	0.775821	2.3467	0.0922497	0.247795	0.140944	0.100783	0.573041	0.818007	0.233665	0.513628	0.132439	0.899474
ATP6V1B2	0.0804915	0.124027	0.167177	0.308839	0.121566	0.429839	0.092115	0.0510077	0.460657	0.368518	0.315606	0.0372271	0.00190931	0.380784	0.391549
ATP6V1C1	0.00244122	0.367495	0.12188	0.511096	1.24003	0.0115053	0.0649123	0.0558457	0.363396	0.0315166	0.115135	0.12106	0.704179	0.0671803	0.96343
ATP6V1C2	0.0950636	1.80661	0.831592	0.771499	3.06486	1.63853	1.10673	1.78296	0.889249	0.457615	1.0479	0.255062	0.111101	0.90534	0.423334
ATP6V1D	0.727904	0.321154	0.116684	0.638344	0.688856	0.293108	0.779245	0.246666	0.177919	0.383554	0.106193	0.349423	0.79392	0.00980275	0.623671
ATP6V1E1	0.145394	0.131186	0.0999956	0.0930775	0.104578	0.240887	0.176061	0.0593	0.214739	0.252624	0.0420575	0.4052	0.262732	0.0123772	0.77242
ATP6V1F	0.486442	0.00511908	0.292816	0.0750049	0.322868	0.0454041	0.515111	0.106771	0.186081	0.295518	0.0886875	0.286	0.0112219	0.21905	0.509003
ATP6V1G1	0.539428	0.118015	0.145817	0.196048	0.190616	0.0394157	0.408226	0.168821	0.0369603	0.513128	0.503843	0.340488	0.587164	0.0453914	0.746945
ATP6V1G3	1.03968	2.51772	0.457707	0.479112	3.02283	0.463459	0.589929	1.74211	0.276025	0.474788	2.47359	0.0081351	0.652524	1.90867	1.87101
ATP6V1H	0.795007	1.3171	0.473261	0.518592	0.49185	0.406107	0.0714203	0.267692	0.133365	0.0606103	0.692278	0.230696	0.178247	0.340938	0.554049
ATP7A	1.04245	0.0995276	0.0585666	0.508221	0.0232323	0.55484	1.14239	0.0853617	0.612614	0.092634	0.0725445	0.198203	0.445917	0.293757	0.0634326
ATP7B	0.429173	0.305688	0.930253	0.970694	0.16496	0.743696	0.796719	0.437983	0.839272	1.15244	0.0757204	0.617239	0.10875	0.105374	0.0286169
ATP8A1	0.0696741	0.0877614	0.408391	0.057246	0.149413	0.521579	0.99143	0.747553	0.172727	0.19725	0.709992	0.575056	0.734222	0.146104	0.490024
ATP8A2	0.113071	0.275466	1.90103	1.21089	0.483499	8.1986	0.386815	0.0412299	1.16053	0.0449735	0.134438	0.781567	0.459789	0.132547	0.458717
ATP8B1	0.879864	0.717704	1.3656	1.13699	0.970123	1.39964	0.111428	0.0152789	0.809941	0.125118	0.250387	0.681077	2.14409	0.968142	0.772617
ATP8B2	0.135513	0.0934711	0.0996265	0.512193	1.0354	0.0378293	0.75608	0.723583	1.45264	0.127206	0.0797695	0.323989	0.118769	0.250706	0.26381
ATP9B	0.114229	0.51956	0.262766	0.488392	0.798388	0.673597	0.650614	0.120514	0.642635	0.0156993	0.0834185	0.550882	0.493427	0.288862	0.0523456
ATPAF1	0.663002	0.714105	0.0337652	0.033529	0.380915	0.578069	0.127453	0.11654	0.329934	0.106929	0.306847	0.0541489	0.293924	0.046332	0.0316879
ATPAF2	0.537932	0.719325	0.106853	0.0892397	0.368952	0.200007	0.0714093	0.363339	0.165372	0.137838	1.91831	0.294549	0.253579	0.385838	0.407624
ATPSCKMT	0.383373	1.99015	0.428261	0.533645	0.995792	0.38671	0.444886	1.67212	0.55718	0.193208	2.70226	0.125016	0.619194	0.539358	0.449714
ATR	0.724808	0.542087	0.528902	0.319022	0.251213	0.183914	0.386998	0.162039	0.190701	0.17596	0.274948	0.0704405	0.177535	0.0984587	0.518422
ATRAID	0.308161	0.136069	0.171928	0.17725	0.0596174	0.577234	0.0614396	0.0764617	0.888135	0.18556	0.776602	0.187551	0.00388991	0.353411	0.0762191
ATRIP	1.08346	0.59138	0.807159	0.761285	0.116996	0.505776	0.429434	0.279542	0.614991	0.135982	0.588965	0.261308	0.760637	0.312412	0.25426
ATRN	0.471927	0.037803	0.00822086	0.0891227	0.321881	0.498608	1.05387	0.207004	0.0984874	0.0300012	0.162431	0.360371	0.593527	0.51126	0.106814
ATRNL1	0.0409059	0.408717	0.395586	0.0885048	0.015643	0.0516797	1.48449	0.414984	0.254224	0.210843	0.645895	0.449873	0.0552843	0.0703947	0.850747
ATRX	0.868284	0.0402581	0.266174	0.706086	0.620473	1.06498	0.0266701	0.0183044	0.930673	0.0974134	0.0905621	0.320818	0.488789	0.13129	0.629612
ATXN1	2.03623	0.667632	0.693348	0.220257	0.184929	0.034968	0.233412	0.146572	0.141427	0.51877	0.366938	1.1566	0.470774	0.137692	0.0115542
ATXN10	0.239777	1.16063	0.0504968	0.0855915	0.991355	0.193931	0.417096	0.492864	0.63343	0.0135715	0.773567	0.0462816	0.208381	0.490905	0.0570893
ATXN1L	0.0239463	0.17664	0.35188	0.0496221	0.426985	0.550434	0.15915	0.278787	0.04459	0.523395	0.0258811	0.410454	0.089386	0.018663	0.0804943
ATXN2	2.60401	1.26501	0.465328	0.0824811	0.227676	0.811689	0.38949	0.490474	0.0898463	0.179714	0.0513405	0.375165	0.861216	0.932608	4.56359039299405e-06
ATXN3	0.996691	0.165418	0.460769	0.0179753	0.31623	0.0208425	0.514068	0.298537	0.0374228	0.419875	0.868453	0.0363735	0.439555	0.117586	0.22009
ATXN7	0.988319	0.4185	0.433598	0.264381	0.225146	0.065009	0.287432	0.236445	0.511504	0.484213	0.608969	0.398442	0.240827	0.0193724	0.320673
ATXN7L1	0.749514	0.160823	0.435437	0.113763	0.132826	0.186037	0.0721913	0.0381081	0.733926	0.283321	0.985511	0.0882892	0.059349	0.177699	0.351421
ATXN7L2	0.217988	0.465241	0.298083	0.804009	0.892986	0.34942	0.54055	0.0520223	0.30504	0.703361	0.186953	0.504743	0.446017	0.216752	0.246204
ATXN7L3	0.252639	0.191682	0.789719	0.168203	0.672881	0.103499	0.349392	0.969674	0.985377	0.167968	0.0185291	0.0627688	0.0603836	0.396856	0.305361
AUH	0.0974453	0.0677094	0.104082	0.201536	0.095056	0.0235177	0.453925	0.0275186	0.630138	0.165717	2.17732	0.010536	0.285633	0.702028	0.494786
AUP1	0.644338	0.0105662	0.15202	0.107475	0.537511	0.866708	0.546471	0.253524	0.747794	0.00950032	0.22224	1.03604	0.548865	0.270096	0.626265
AURKA	0.0511772	0.272465	0.0449811	0.835041	0.282206	0.728973	0.170378	0.300393	0.0607313	0.579144	0.563166	0.250053	0.208368	0.38115	0.172219
AURKAIP1	0.0499355	0.491235	0.772562	0.192099	0.527035	1.33114	0.111262	0.110942	1.11622	0.595261	0.418016	2.41704	0.159743	0.0112874	0.220312
AUTS2	0.483794	0.357589	0.832961	1.17574	1.2075	0.413858	0.360025	0.194168	0.23761	1.0552	0.627677	1.29153	0.764056	0.396733	0.316427
AVEN	0.169676	1.9001	0.189993	0.20007	2.02129	0.813225	0.218036	0.180265	0.0272851	0.370224	1.57333	0.527926	0.0163697	0.825274	0.00430744
AVL9	1.65538	0.0564582	0.956313	0.392728	0.702268	0.4673	0.863294	0.7544	0.0311894	0.104168	1.04478	0.079193	0.470536	0.419755	0.48941
AVPI1	1.64088	2.88939	0.83457	0.341263	1.04199	0.270194	0.941272	1.05447	0.0861488	0.116561	1.09912	0.307673	0.483198	1.30884	0.020876
AVPR1A	1.61512	0.296211	0.439216	0.951378	0.177998	0.545537	0.365536	0.0877755	0.615233	0.516311	0.675359	0.431135	0.44402	0.174568	0.943688
AXIN1	0.022203	0.577905	0.319872	0.281901	0.130717	0.0644689	0.62557	0.331254	0.580763	0.311721	0.342905	0.26007	0.16265	0.232127	0.298896
AXIN2	0.815262	0.428773	0.649918	0.411136	0.0320592	0.116387	0.444685	0.104483	1.20362	0.357931	0.00521052	0.566805	0.820196	0.103192	0.153754
AXL	0.121358	0.342875	0.522318	0.427849	0.929415	0.0220861	0.515989	0.427719	2.18255	0.526544	0.0958106	0.134269	0.669381	0.356282	1.95819
AZI2	0.017222	0.0216099	0.140622	0.668744	0.45553	0.0817182	0.0962725	0.0659896	0.134748	0.010928	0.204061	0.00644871	0.974667	1.72294	0.590428
AZIN1	0.624934	0.0279027	0.779907	0.438551	1.22123	0.0998012	0.162281	0.403664	0.00912287	0.155138	0.449491	0.0275696	0.516701	0.0642554	0.516594
AZIN2	0.960914	0.496327	0.83315	0.00888292	0.0797101	0.126096	0.336633	0.10804	0.0444216	0.270916	0.700218	0.118489	1.94262	0.855563	1.53429
B2M	2.13462	0.382605	2.91136	0.108744	0.309587	0.12472	0.0147855	0.0725454	0.0237189	0.210121	0.499051	0.550055	0.393662	0.175783	0.304132
B3GALNT1	0.846688	0.379829	0.349942	0.365851	0.219896	0.111685	0.16731	0.029069	0.279478	1.5456	0.38813	1.72667	1.21149	0.929174	0.125586
B3GALNT2	0.805707	0.33986	0.587748	0.105519	0.163393	0.212942	0.408537	0.0424586	0.19431	0.136365	0.287384	0.117763	1.59158	1.37605	0.398072
B3GALT1	1.14948	0.0832538	0.407736	0.0357305	0.422508	0.277864	1.16899	0.280379	0.0165459	0.0274368	0.194163	0.12872	0.83297	0.396736	0.347172
B3GALT4	0.292637	0.720738	0.415943	0.0416283	0.719075	0.0392135	0.294578	0.42518	0.207463	0.0259994	0.909529	0.214075	0.519271	0.97755	0.309957
B3GALT5	0.504774	0.338156	0.175829	0.51746	0.867224	1.35358	0.124651	0.731282	0.659103	2.15175	2.60391	4.11295	0.399359	0.831095	1.70541
B3GALT6	0.392316	0.124864	0.458288	0.26776	0.622352	0.161632	0.371781	0.099788	0.334469	0.506174	0.498723	0.463051	0.333256	0.201777	0.0919651
B3GAT1	0.586053	0.780972	2.42388	0.0190873	0.0754686	0.723243	0.888202	0.47631	0.923836	0.133178	0.353434	0.199457	0.557206	0.96106	0.927547
B3GAT2	1.48972	0.192172	0.185515	0.146175	0.622609	1.19385	0.451796	1.02824	0.834854	0.691094	1.65732	4.70997	1.55607	0.0841067	0.202632
B3GAT3	0.475973	0.0128121	0.182283	0.468012	0.114682	1.28841	0.354596	0.198053	0.972764	0.24251	0.0906311	0.873579	0.220134	0.0741846	0.363541
B3GNT2	0.895409	0.616878	1.89308	0.0409817	0.0156884	1.24984	0.332922	0.530359	0.0507753	0.200976	0.339606	0.160731	0.888504	0.262281	2.19828
B3GNT4	0.44461	0.0510202	0.290152	0.125362	0.512765	0.0269045	0.13675	0.399735	0.0999599	0.197692	0.0684599	0.0140847	0.145116	0.436454	0.492569
B3GNT5	0.63174	0.0133274	0.156211	0.109344	0.011921	0.0866867	0.351706	0.344905	0.0843388	0.0968906	0.0424441	0.0813328	0.0235417	0.596129	0.129448
B3GNT7	0.775183	1.40803	0.254736	0.122398	0.16664	0.141787	0.148989	0.320493	1.11024	0.153666	0.640931	1.37576	0.887439	0.975036	0.463567
B3GNT9	0.648213	1.17551	1.76137	0.633044	1.07732	1.23973	0.126827	0.36365	0.0647568	0.135003	0.780073	0.602394	0.296841	0.284458	0.174787
B3GNTL1	0.933739	0.222161	0.285173	0.61848	0.243402	0.0249485	0.339903	0.45814	0.0891639	0.338361	0.121274	0.316812	0.469309	0.112305	0.251167
B4GALNT1	0.725964	0.128841	0.218569	0.351023	0.133166	0.934461	0.159185	0.0202577	0.228387	0.0829121	0.230902	0.141436	0.837976	0.715741	0.25264
B4GALNT3	0.593702	0.129676	0.0688178	0.555148	0.364404	0.982016	0.304996	0.135662	0.0237227	0.770387	0.237246	0.111379	2.38249	1.30729	2.01645
B4GALNT4	0.227799	0.392846	0.0904782	0.109091	0.70061	0.373916	0.110039	0.0767518	0.0194178	0.266327	0.716736	0.69426	0.0862273	0.287515	0.0161377
B4GALT1	2.91841	1.13099	3.22061	0.135717	0.605461	0.723809	0.449907	0.694914	0.203851	0.1766	0.948233	0.0396156	0.531386	0.807491	0.0319633
B4GALT2	0.244434	0.0104998	0.127009	0.749877	0.606727	0.275376	0.0862458	0.197023	0.567088	0.275239	0.544607	0.329155	0.370515	0.0264899	0.18147
B4GALT3	1.11543	0.0934263	0.887896	0.0289261	0.00772908	0.0393701	0.0377038	0.0758518	0.0766799	1.51942	0.815987	1.7774	1.24848	0.223008	1.19859
B4GALT5	0.466108	0.605317	0.170416	1.71535	1.3014	0.995946	0.199034	0.0131196	0.995613	0.02049	0.0186276	0.0964535	0.332219	0.774612	0.295675
B4GALT6	1.22585	0.0426399	0.631856	0.0344609	0.199033	0.0777157	0.812349	0.111427	0.118292	0.837923	0.743309	0.858764	0.625483	0.284013	0.577816
B4GALT7	1.15696	0.53221	0.0748479	0.162675	0.178694	0.392445	0.585906	0.133016	0.141888	0.663493	0.575997	0.429663	0.20328	0.174069	0.138941
B4GAT1	0.532134	1.31488	0.378381	0.188229	1.80694	1.91382	0.227851	1.04566	1.04572	0.0888108	0.79689	1.11641	0.0406321	0.385797	0.481914
B9D1	0.711307	0.477518	0.300347	0.143796	0.351179	0.136375	0.082295	0.0403165	0.140641	0.68109	0.652277	0.631815	0.692616	1.3165	0.103736
B9D2	0.187787	1.36794	0.909752	1.22681	1.91193	2.62281	0.623734	1.85282	1.12409	0.673482	1.72807	1.33137	0.144824	0.522517	0.261635
BAALC	0.674727	0.160314	0.20072	0.0188247	0.228139	0.48246	1.52574	0.252225	0.0148472	1.42363	1.05042	0.092722	0.452965	0.44353	0.405519
BABAM1	0.159351	0.0525149	0.00653991	0.766935	0.0317119	1.16007	0.464209	0.202689	0.540938	0.342158	0.396673	0.0957518	0.217691	0.0992683	0.0147019
BABAM2	0.0787625	0.0870383	0.403149	0.481535	0.856482	1.07565	0.365949	0.200478	0.204832	0.0262503	0.471834	0.76446	0.624838	0.208183	0.288229
BACE1	0.165597	0.494924	1.61184	0.519086	0.266184	1.61021	0.135231	0.0786558	0.0713602	1.04765	1.11486	1.92259	0.592462	0.0970334	1.82537
BACE2	1.61628	0.0358184	0.63379	0.0184432	0.0929034	0.654733	0.499239	0.00133365	0.826336	0.363965	0.0237758	0.089048	0.130569	0.275268	0.498797
BACH1	0.400541	0.39067	0.00727058	0.270009	0.191378	0.0975396	0.253365	0.12687	0.354227	0.209875	0.382574	0.304072	0.135426	0.186509	0.224251
BACH2	0.692745	0.131706	0.192132	0.103441	0.190901	0.396944	0.769918	0.0460721	0.339916	0.00198696	0.808948	0.136113	1.18142	0.708221	0.59935
BAD	0.942533	0.724429	0.601016	0.76903	0.464564	1.09882	0.436808	0.61337	0.00116169	0.211512	0.425323	0.01795	0.0959686	0.287582	0.393218
BAG1	0.00335634	0.401613	0.0696866	0.198303	0.410936	0.113075	0.0592215	0.230076	0.653132	0.509331	0.860851	0.114694	0.057741	0.630246	0.404221
BAG2	0.546395	1.74065	1.28556	0.202797	0.473797	0.211201	0.242342	0.247585	1.33721	0.415485	1.53303	1.31067	0.760251	1.34107	0.0623264
BAG3	0.539487	1.9991	0.127006	0.236977	1.7216	0.550615	0.316661	1.10321	0.21609	0.306265	1.07209	0.83373	0.66224	0.708241	0.104997
BAG4	0.0375503	0.360242	1.32895	0.42803	1.22166	0.984449	0.120621	0.0409444	0.571007	0.442389	0.530654	0.087661	0.180068	0.119607	2.52892
BAG5	0.386119	0.0545652	0.810537	0.471236	0.900623	0.0891902	0.0648683	0.0645156	0.35405	0.174346	0.703745	0.195651	0.418466	0.11276	0.0734734
BAHCC1	0.0553662	0.415557	0.854804	0.37831	0.212039	1.41623	0.396819	0.00388609	0.974309	0.0176584	0.00396426	0.245671	0.588348	0.395183	0.517881
BAHD1	0.559418	0.120941	0.673297	0.14801	0.146613	2.27435	0.490469	0.308696	0.15343	0.0281452	0.0300008	1.0793	0.216993	0.0688231	0.185455
BAIAP2	1.361	0.602598	2.21645	0.0648682	0.0687796	0.847678	0.154519	0.183837	0.106737	0.415411	0.0805439	0.861017	1.35552	0.330574	0.807816
BAIAP2L1	0.0717436	0.461906	0.205535	0.584929	0.672798	0.253675	0.16421	0.0574636	0.315696	0.149851	0.844519	0.311323	0.328327	0.00354686	0.277144
BAK1	0.437183	0.125922	0.547229	0.573809	0.616393	0.422079	0.562113	0.487076	0.0773828	0.0818241	0.268442	0.197998	0.485209	0.331636	0.189045
BAMBI	1.32049	0.535962	0.135709	0.101424	0.0677322	0.618069	0.0599014	0.344142	0.646721	0.29812	0.55329	0.121571	0.265509	0.109867	0.235423
BANF1	0.772893	0.0857835	0.147719	0.377027	0.303367	0.77251	0.364305	0.25946	0.556238	0.0993548	0.278154	0.0939743	0.0949778	0.182378	0.0828348
BANK1	1.61567	1.11212	0.6649	0.0132543	1.18431	1.17933	0.0365755	0.211978	0.0305183	0.0481094	0.18091	0.0369249	0.141855	0.325411	0.670418
BANP	0.0185149	0.132111	0.00643252	0.00495164	0.275321	0.0501236	0.199472	0.163407	0.220941	0.385363	0.363874	0.478049	0.321296	0.0966146	0.225705
BAP1	0.447396	0.282756	0.0221727	0.0420831	0.225492	0.00329449	0.268817	0.203077	0.0901285	0.484964	1.49273	0.175192	0.456613	1.23738	0.369655
BARD1	0.0516253	0.23721	0.0856971	0.311574	0.232836	0.0731784	1.78213	1.64157	0.775385	0.11259	0.102925	0.556847	0.0172047	0.11404	0.282262
BARX2	0.440562	0.43042	0.116227	0.30812	0.135692	0.483923	0.341673	0.724816	0.0824862	0.413185	0.0622907	0.617594	0.425614	0.0290863	0.689522
BASP1	0.829367	0.651574	1.03833	0.954268	0.386221	1.23851	0.383973	0.0589308	0.492494	0.0749197	0.00339475	0.175344	1.62375	0.894112	0.938269
BATF	1.31025	1.9981	0.543953	0.237194	1.11095	0.172081	0.555814	1.46055	0.0365566	0.180402	0.612087	0.455324	0.319187	0.0773778	0.116893
BATF3	0.449029	0.37204	0.218735	0.0955437	0.137088	0.250425	0.116983	8.35111316442012e-05	0.188617	0.221173	0.00653151	1.21358	1.69112	0.099564	1.11803
BAZ1A	0.0207904	0.448958	1.00851	0.596247	0.523945	0.604195	0.136413	0.178539	0.578589	0.126849	1.19683	0.542444	1.27853	0.656811	0.750448
BAZ1B	0.522524	0.42167	0.175525	0.00190765	0.222957	0.249344	0.172235	0.360787	1.11713	0.136975	0.0780019	0.411826	0.271384	0.00279643	0.155618
BAZ2A	0.0915778	0.0225219	0.680075	0.555677	0.0906955	1.35956	0.784207	0.263695	1.03014	0.318383	0.0165407	0.0289275	0.27388	0.145302	0.0928469
BAZ2B	0.130239	0.0388274	0.241495	0.818872	0.222614	1.20397	0.130363	0.0188601	0.612519	0.603738	0.0627593	0.0552142	0.0258634	0.189784	0.208484
BBIP1	0.457642	0.313814	0.318422	0.301727	0.265655	0.192596	0.232262	0.0216225	0.0243218	0.016622	0.058972	0.0732451	0.0057354	0.495693	0.310887
BBOX1	0.53528	1.00642	0.0836145	0.421686	1.01857	0.730298	0.00375438	1.54332	0.0781395	0.455032	1.54268	0.0760386	1.68985	0.38455	0.575309
BBS10	0.461655	0.126149	0.382116	0.387528	0.482433	0.646737	0.726401	0.00402455	0.498189	0.0858057	0.182279	0.544004	0.677799	0.0944038	0.180519
BBS12	0.314732	0.0383734	0.683333	0.0423978	0.546345	0.0629505	1.17351	0.331656	1.42651	0.0493938	0.475541	0.123093	1.91263	0.261919	1.6521
BBS2	0.0692414	0.444033	0.698496	0.300826	0.223081	2.0973	0.135626	0.0266687	0.41567	0.119563	0.27242	0.714169	0.499761	0.522892	0.224368
BBS4	0.0148956	0.467936	0.40009	0.301117	0.339886	0.374965	0.0476517	0.269108	0.91082	0.299347	0.645514	0.0380893	1.05662	1.8148	0.0861531
BBS5	0.178329	0.0776791	0.26366	0.13483	0.0295842	0.0865699	0.609213	0.542237	0.432451	0.671762	0.376978	1.10879	0.307123	0.425688	0.292951
BBS7	0.312006	0.573519	0.193296	0.110874	0.0973633	0.135415	0.275824	0.262766	0.388853	0.126342	0.248531	0.300153	0.400085	0.300154	0.0903899
BBS9	0.976437	0.0816968	0.242168	0.363028	0.401328	0.265213	0.791754	0.463787	0.115662	0.0868026	0.0742141	0.046748	0.321717	0.463822	0.177295
BBX	1.14518	0.564077	0.707115	0.503202	0.238162	0.271124	1.02874	0.649333	0.176106	0.514117	0.430505	0.363513	0.176855	0.339103	0.0899977
BCAN	1.13451	0.697034	0.9847	0.0885652	0.21755	0.172235	1.06397	1.11243	0.0832915	0.0215315	2.39593	0.0855367	1.65005	0.00241302	0.861864
BCAP29	0.724897	0.758927	0.601447	0.529956	0.668971	0.322838	0.0371936	0.116214	0.339405	0.0669646	0.104496	0.0668235	0.110115	0.125559	0.115112
BCAP31	0.668496	0.0169253	0.0627935	0.327257	0.152519	0.07564	0.159453	0.0729865	0.840939	0.140143	0.00555314	0.123319	0.0909528	0.111537	0.0648905
BCAR1	0.186896	0.295238	0.177025	0.270068	0.205612	0.0620272	0.0846523	0.092126	0.531172	0.106618	0.341205	0.0486862	1.9345	0.874544	0.340211
BCAR3	0.251142	0.303447	0.543465	0.0140925	0.00638224	0.291826	0.0377273	0.0418464	0.249046	0.212207	0.253534	0.471761	0.0313847	0.269395	0.0933834
BCAS1	0.343333	0.275273	1.40848	0.156903	0.765321	0.591059	0.466258	0.39118	0.124361	0.212514	0.4242	0.47015	4.18177	1.27964	1.91878
BCAS2	0.132097	0.0240597	0.073326	0.15521	0.149496	0.330499	0.0862507	0.0747172	0.560524	0.344228	0.0660702	0.141091	0.22259	0.0186331	0.175837
BCAS3	0.253316	0.0700503	0.561358	0.256695	0.286487	0.256138	0.142651	0.0299155	0.131387	0.0486259	0.211005	0.0872141	0.279168	0.224164	0.0974957
BCAT1	0.638606	0.125647	0.143742	0.245217	0.485697	0.434567	0.323953	0.0638623	0.458015	0.417761	0.0150516	0.0216745	0.415921	0.645014	0.0768255
BCCIP	0.0671999	1.026	0.0586566	0.0382271	0.474542	0.182349	0.165765	0.695033	0.0426945	0.279139	0.779546	0.0694142	0.525927	0.23357	0.355339
BCDIN3D	0.509508	0.212702	0.462796	0.147398	0.112616	0.0584977	0.060622	0.0714963	0.0943615	0.500671	0.469675	0.494963	0.296913	0.348178	0.280635
BCHE	0.130731	0.24807	0.701284	0.282363	0.0908872	2.10785	1.14407	0.0181571	2.96312	1.31224	0.384512	3.03963	1.77426	0.308776	0.362694
BCKDHA	1.49087	0.14672	0.284116	0.559743	0.0215957	0.062117	1.10902	0.11061	0.302236	0.0264189	0.774586	0.245916	0.419177	1.12173	0.592047
BCKDHB	0.230424	0.400162	0.110503	0.212837	0.22224	0.517275	0.279161	0.0841376	0.39758	0.417971	0.607004	0.0966081	1.02234	0.49902	0.606493
BCKDK	0.852898	0.181977	0.377762	0.264181	0.266437	0.211878	0.181786	0.226535	0.68431	1.11228	0.909652	0.133014	0.286805	0.215611	0.302807
BCL10	0.0318289	0.479672	0.612168	0.15745	0.0683615	0.251966	0.269269	0.528453	0.013102	0.0318004	0.233696	0.202907	0.179312	0.0989586	0.235602
BCL11A	3.83415	1.58358	1.66311	0.650538	0.21771	1.18843	0.78203	0.43119	0.820657	1.09732	0.370822	1.28613	0.427668	0.0289946	0.611439
BCL11B	0.120179	0.312905	0.0615519	0.019897	0.527502	0.169652	0.149598	0.299388	0.218458	0.0503753	0.0755064	0.480609	0.924025	0.10967	0.822771
BCL2	0.00229387	0.0604364	0.238277	0.299081	0.276791	0.145037	0.989609	0.364656	0.486259	0.168315	0.790418	0.039249	1.96376	1.33559	1.29411
BCL2A1	0.0858866	0.190683	0.11895	0.0339142	0.353528	0.0720667	0.0386627	0.0295035	0.0240072	0.268677	0.194641	0.556476	0.137309	0.056775	0.162711
BCL2L1	1.34648	0.915752	2.20834	0.112815	0.219973	0.671578	0.34037	0.288384	0.379888	0.720187	0.824012	1.43586	0.190376	0.0831429	1.50251
BCL2L10	2.84647	1.21115	2.49625	0.0714666	0.0412217	0.00517736	0.29839	0.0896561	0.827623	0.277206	0.0730705	0.655679	0.596446	0.346731	0.177476
BCL2L11	0.308935	0.167672	1.06376	0.370144	0.524257	0.154183	0.0769528	0.191687	0.00269629	0.490415	0.310862	0.359767	0.853594	0.216836	0.122629
BCL2L13	0.195551	0.00711305	0.0926819	0.0362731	0.134751	0.390074	0.280211	0.0972174	0.444842	0.397827	0.11616	0.395483	0.339824	0.661032	0.41737
BCL3	0.160197	1.58693	1.30224	0.313344	2.04144	1.36621	0.48067	1.45358	2.19957	0.129473	0.421486	0.967494	0.292163	0.428488	0.31089
BCL6	5.72125	3.13788	4.53165	0.909311	0.710312	0.403974	0.377535	0.191121	0.438616	0.0115197	0.281518	0.0640043	0.362406	0.279516	1.71386
BCL7A	0.890884	0.0293458	0.52396	0.324485	0.542423	0.0943901	0.328167	0.116949	0.386564	0.444968	0.400498	0.0838571	0.0783449	0.15718	0.108515
BCL7B	0.337197	0.0597541	0.148582	0.765084	0.372274	1.62197	0.281589	0.225871	0.416093	0.253838	0.412336	0.721603	0.808672	0.723371	0.326417
BCL9	0.0367619	0.137614	1.04491	0.134194	0.0824107	1.13428	1.11854	0.853675	0.00261265	0.417734	0.211795	0.66049	0.590688	0.790134	0.189945
BCL9L	0.180354	0.069335	0.00798285	0.711362	0.149448	1.55367	0.207559	0.142595	0.0253218	1.1959	0.489412	0.970538	0.0506636	0.188986	0.280606
BCLAF1	0.519054	0.257055	1.47737	0.393446	0.285755	0.189866	0.0942528	0.0210785	0.207245	0.458367	0.171132	0.2358	0.890291	0.987817	0.149624
BCLAF3	0.359533	0.0359421	0.231192	0.300075	0.0581931	0.524599	0.214835	0.442583	0.127767	0.0123577	0.76511	0.11601	0.16099	0.409154	0.0045897
BCO1	0.138621	0.517341	0.258915	0.640309	0.119629	0.337861	0.0641569	0.0644993	0.0325004	0.335635	0.102551	0.908393	0.633978	0.553856	0.0443251
BCO2	0.578746	0.446722	0.204661	0.438155	0.337294	0.0373575	0.105516	0.0124795	0.661443	0.218794	0.368394	0.619208	1.66305	0.41664	2.1048
BCOR	0.14301	0.293745	1.11975	0.535807	0.654284	3.73295	0.126884	0.155856	2.42597	0.45918	0.29247	0.368661	2.14441	0.61243	0.828113
BCORL1	0.447592	0.00764273	1.9397	0.0972591	0.186801	1.04919	0.00842814	0.0157177	0.0481136	0.00926672	0.145632	0.106875	0.299137	0.436885	0.190171
BCR	0.599927	0.0461501	0.0531722	0.304661	0.357678	1.54068	1.5461	0.183159	0.0816462	0.302978	0.0892671	0.599447	0.114743	0.00558194	0.516273
BDH1	0.341815	1.32789	0.0244978	0.124678	0.791291	0.75727	0.0332856	0.341616	0.239066	0.21904	0.127683	0.211958	0.0806456	0.0935509	0.258451
BDH2	0.237183	0.179888	0.445397	0.0149369	0.919637	0.437282	0.0537636	0.302611	0.033264	0.132107	1.44125	0.42258	1.16382	2.60415	0.33561
BDKRB2	0.761307	0.14662	0.0511487	0.591732	0.0458447	1.20736	0.11661	0.0111787	0.337089	0.0137211	0.0749729	0.353632	0.241283	0.728861	0.300087
BDNF	0.607928	0.185033	0.534911	0.0913094	0.69601	1.21217	1.0877	1.07405	0.366489	0.327202	0.649972	0.468035	1.08163	0.307142	0.310672
BECN1	0.265618	0.00512825	0.30265	0.0176058	0.298921	0.534706	0.871481	0.218677	0.491795	0.398091	0.42032	0.518468	0.779541	0.70291	0.0518239
BEGAIN	1.31351	0.6317	2.74324	0.764767	0.755795	0.0638283	0.38323	0.32469	0.393906	0.0948353	0.40296	0.0273452	0.944633	0.0400205	0.75955
BEND2	0.229665	0.276995	0.231172	0.156219	0.200894	0.123815	0.643872	0.057483	0.834368	0.162303	0.511162	0.362852	0.215089	0.712176	0.726179
BEND3	0.517	0.47154	0.217427	0.530735	1.26312	1.69741	0.403688	0.0572877	0.985836	0.196348	0.263525	1.13775	0.252432	0.0217767	1.03885
BEND4	0.927141	0.89091	0.0174788	0.140941	0.118463	0.70637	0.0682276	0.520423	0.216488	0.519028	0.967355	0.261894	0.799552	0.0677478	1.22805
BEND5	0.13517	0.265383	0.142639	0.055652	0.183529	0.00777391	0.271962	0.503487	0.484846	0.328695	0.00908433	0.0275682	0.0913624	0.0872933	0.228374
BEND6	0.0337464	0.146418	0.427675	0.126637	0.505181	0.377338	0.492566	0.32536	0.247931	0.0664766	0.170273	0.23652	1.14833	2.18556	0.0124249
BEND7	0.122495	0.0232986	0.176346	0.0203649	0.799366	0.0318933	0.417878	0.312279	0.133537	0.0754498	0.403487	0.393988	0.989524	0.176529	0.200981
BEST3	0.220244	0.0706613	0.301958	0.218023	0.540204	0.534683	0.0313802	0.340946	0.0432567	0.215833	0.101825	0.0177854	0.117431	0.170494	0.0201827
BET1	0.109987	0.104282	0.016205	0.371775	0.362082	0.772885	0.310496	0.0810765	0.396741	1.31106	1.66414	1.07887	0.867333	0.145006	0.824602
BET1L	1.6315	0.0121966	0.352548	0.256776	0.0510322	0.300849	0.00572154	0.251581	0.670312	0.462643	0.139039	0.0908897	1.07346	0.348637	0.060323
BFAR	0.447737	0.726826	0.266914	0.293519	0.264802	0.353747	0.0721293	0.0447354	0.930761	0.836034	1.05971	0.15602	2.33291	1.99899	0.367769
BFSP1	0.451738	2.77292	0.0612685	0.0307671	3.43262	0.178091	0.725324	0.581235	1.35923	0.0645102	1.71666	0.274533	0.111145	0.731457	0.326908
BFSP2	1.10073	0.87192	1.72495	0.172223	0.079346	0.512964	0.127023	1.26934	0.465212	1.06272	0.649206	2.16473	0.540412	0.171436	0.832777
BGLAP	0.173144	0.577892	0.09782	0.433792	0.297785	0.339506	0.0315682	0.598338	0.201663	0.0406672	0.339422	0.0327807	0.642049	1.15325	0.681201
BHLHA15	0.139905	0.793601	0.0359474	0.0404618	0.249676	0.100665	0.403956	0.185313	0.0697388	1.03824	1.40983	0.361391	0.0862863	0.145169	0.0851582
BHLHE22	0.14939	0.477755	0.923219	0.624854	1.60312	0.561326	0.0474673	0.379859	0.632647	0.175751	0.0918135	0.0497724	0.383824	0.499314	0.635982
BHLHE23	0.749281	0.62321	1.34693	0.0796406	0.207481	0.142765	1.76151	0.526201	1.03783	0.663665	0.352902	0.982092	0.0959316	0.107759	0.47594
BHLHE40	0.187634	0.0972091	0.818943	0.415448	0.324199	1.47877	0.214559	0.353055	2.37743	0.32704	0.0581429	1.86464	2.47046	2.45134	2.27833
BHLHE41	0.924468	0.388773	1.53571	0.0765931	0.00809335	0.0330219	0.0626791	0.292641	1.94557	0.534854	0.309673	0.507234	0.564175	0.370369	2.84864
BICC1	1.07025	1.05499	0.704854	0.153632	0.82989	0.136379	0.0291645	0.0164824	0.189383	0.296786	0.109063	0.129967	0.0271719	0.0396886	0.436298
BICD1	0.628547	0.026568	0.0342774	0.646888	0.433827	1.27515	0.364011	0.018827	0.070367	0.0129514	0.218223	0.254915	0.395402	0.262266	0.471506
BICD2	1.18569	0.20705	0.623023	0.156509	0.469306	0.0417799	0.396801	0.188392	0.103206	0.487969	0.416962	0.0925653	3.98753	1.36317	1.91015
BICDL1	0.774927	0.808634	0.070208	0.788654	1.60185	0.140246	0.469401	0.215202	0.748015	0.326075	0.397254	0.150991	0.562623	0.435574	0.148035
BICRAL	0.417236	0.0283401	0.0644	0.846676	0.962317	0.841184	0.257845	0.0564354	0.260612	0.165963	0.250846	0.117466	0.528979	0.409686	0.0919527
BID	2.2959	2.23794	0.250828	0.757199	1.61059	0.0041202	2.23007	1.6251	0.226315	0.82208	1.34847	0.0216693	0.18254	0.317948	0.245091
BIN1	0.117808	0.0528414	0.0643027	0.351749	0.109154	0.184739	0.476618	0.320764	0.302036	0.00429858	0.095258	0.0116116	0.06055	0.0834997	0.191265
BIN2	0.15143	0.379239	0.0355614	0.114296	0.548036	0.0566956	0.0396818	0.271036	0.241125	0.414509	0.178085	0.378885	1.38741	0.855015	0.459948
BIN3	0.342787	0.171112	0.0650041	0.0756478	0.316373	0.470684	0.263172	0.0231984	1.51144	0.102399	0.343123	0.48447	0.370879	0.613054	1.03352
BIRC2	0.267035	0.363457	0.0453784	0.0261609	0.556363	0.0220998	0.228342	0.13445	0.209178	0.173551	0.108812	0.490587	1.94622	0.869699	1.2987
BIRC6	0.803284	0.239752	0.50843	0.0997787	0.172513	0.176773	0.230092	0.0486884	0.593341	0.254526	0.183023	0.0928524	0.0104252	0.154381	0.0843112
BIRC7	0.769204	0.596206	1.80164	0.424709	0.180391	0.20115	0.38059	1.11889	1.57286	0.0121383	0.50377	1.04584	0.0281864	0.213071	0.28193
BIVM	0.277362	0.134211	0.00426843	0.259923	0.409631	0.541261	0.316471	0.0345048	0.08937	0.277838	0.0479443	0.0341256	0.531898	0.374246	0.644289
BLCAP	0.37479	0.0311535	0.287639	0.186113	0.731494	0.124639	0.288724	0.276814	0.00591541	0.287599	0.265034	0.220909	0.531825	0.434059	0.955274
BLM	1.26217	1.09741	0.235131	0.527836	0.201989	0.149158	1.3153	0.982243	0.471035	0.284014	0.597107	0.0357639	0.696975	0.0762766	0.64357
BLMH	0.033969	0.471621	0.03699	0.281802	0.0178799	0.547735	0.148206	0.0928511	0.149037	0.0873246	0.172384	0.105949	0.809561	0.814672	0.746421
BLNK	0.80575	0.154355	0.0528955	0.251734	0.559423	0.9769	0.421581	0.437531	0.334185	0.716925	0.135539	1.14624	0.466346	0.117537	0.708724
BLOC1S1	0.563346	0.0327083	0.133376	0.0367439	0.825379	0.161042	0.140852	0.0362999	0.34148	0.312393	0.1414	0.0403436	0.0183053	0.0705183	0.0351326
BLOC1S2	0.508844	0.449398	0.000804133	0.0827829	0.184442	0.223366	0.0356871	0.204996	0.432673	0.0368322	0.00607244	0.247578	0.52565	0.203879	0.455388
BLOC1S3	0.350014	0.546328	1.10651	0.849958	0.318809	1.7185	0.216938	0.0791601	0.352414	0.491797	0.094401	1.35021	0.835709	0.256933	1.04312
BLOC1S4	0.374753	0.033092	0.475184	0.307993	0.123129	0.275816	0.31839	0.000660331	1.93106	0.43887	0.488285	0.728248	1.54225	1.79747	0.390218
BLOC1S5	0.326684	0.736797	0.105526	0.313176	1.07839	0.021641	0.124478	0.151335	0.177082	0.316583	0.0775015	0.311618	1.29011	0.263629	0.62635
BLOC1S6	0.78563	0.781691	1.46991	0.202062	0.117057	0.269735	0.0047263	0.132737	0.0105975	0.706671	1.25448	0.752433	0.000652344	0.106476	0.0637546
BLVRB	2.39072	1.91847	1.55573	2.28757	2.24413	1.28568	2.62384	1.33069	3.22608	1.15103	0.754812	1.21444	6	8.51999	4.97469
BLZF1	1.05701	1.17995	1.23076	1.70727	1.85243	1.81638	2.05827	1.58129	2.67456	1.21957	1.23494	1.1978	1.02478	0.850237	0.823379
BMERB1	2.48785	1.01095	1.1182	1.93195	1.1772	3.87961	0.135123	0.123108	0.18892	0.447108	0.0590419	1.80323	0.576102	0.0677184	0.798567
BMF	0.0226643	0.100246	0.128863	0.223377	0.286699	0.0596637	0.797546	0.199637	0.82384	0.239723	0.194246	0.208665	2.13205	1.55051	0.870254
BMI1	0.0524353	0.0721008	0.150918	0.368894	0.162564	0.221808	0.0528952	0.0957645	0.516567	1.28429	1.10372	0.520765	0.206338	0.136333	0.17345
BMP1	1.33543	0.737578	1.96305	0.614266	0.252257	0.167684	2.08895	2.57418	2.56789	0.929591	0.256544	0.436681	1.52132	0.455319	1.03538
BMP2	0.0267217	0.0385442	1.26441	0.635908	0.491376	0.51031	0.305044	0.1416	1.35228	0.628084	0.052862	0.119971	0.183615	0.0159096	0.0829444
BMP2K	0.253534	0.160629	0.83927	0.206331	0.117672	1.13484	0.421575	0.0799999	0.216372	0.414013	0.00455401	0.805635	2.02401	0.656908	0.982617
BMP3	0.651276	0.773161	1.14664	1.49586	1.47685	0.152734	0.221654	1.14595	0.00313088	0.0319661	0.231145	0.160297	1.27507	0.155472	1.40597
BMP4	1.63029	1.57799	1.78299	0.354919	0.36087	0.0764335	0.145108	0.364764	0.285193	0.180638	0.424368	0.439182	0.188009	0.406544	0.392527
BMP6	0.74695	0.457391	0.133207	0.179831	0.867567	0.642882	0.441541	1.09818	0.0521141	0.0335994	0.496454	0.582802	0.568799	0.00274928	1.52337
BMP7	2.86384	1.8285	2.52774	0.562597	0.152286	0.195132	0.207775	0.00314917	1.85894	0.179774	0.398038	0.34029	1.9507	0.645834	0.140654
BMPER	0.729435	0.574485	0.429241	0.194994	0.397447	0.284237	0.506641	0.504506	0.264387	0.360234	0.480882	0.626433	0.362431	1.2948	0.0350846
BMPR1A	0.599049	0.140966	0.337019	0.0636169	0.324583	0.0639451	0.818565	0.193793	0.232475	0.111207	0.343105	0.110032	0.122532	0.0770335	0.291658
BMPR1B	0.00897002	0.0751686	0.267478	0.090611	0.464197	0.308715	0.351609	0.209494	0.0892683	0.419626	0.0170814	0.310395	0.318334	0.00520522	0.921099
BMPR2	1.34989	0.2549	0.480618	0.226791	0.21209	0.586368	1.1062	0.446158	0.277592	0.187628	0.720853	0.107785	0.360513	0.0392631	0.360367
BMS1	1.24861	0.232477	1.15411	0.0803728	0.317665	0.530772	0.107693	0.130617	0.186361	0.270355	0.173015	0.0522521	0.0429961	0.0060856	0.0626444
BMT2	1.32428	0.079968	0.883661	0.0651573	0.330582	0.0438046	0.337694	0.134601	0.220429	0.00950742	0.0390435	0.217282	0.788624	0.771493	0.391896
BNC1	1.10966	1.59677	0.0855205	1.55076	1.46672	0.0597829	1.20544	0.993827	0.760965	1.26497	1.10288	0.190023	1.35823	1.37017	0.24914
BNC2	0.0250815	0.211795	0.0655529	0.685221	0.69242	0.157547	0.36573	0.657421	0.240807	0.181291	0.519603	0.114139	0.0620241	0.265322	0.19359
BNIP1	0.42662	0.196868	0.211716	0.0219293	0.138172	0.370084	0.168721	0.159608	0.217143	0.13745	0.0423256	0.128656	0.0197065	0.0912374	0.129499
BNIP2	0.0472767	0.0454925	0.0296294	0.481315	0.555155	0.0995392	0.204989	0.259392	0.660347	0.105128	0.0767802	0.143272	0.483185	0.141015	0.480612
BNIP3	1.14015	0.0621872	0.552613	0.194414	0.34624	0.185791	0.504004	0.139523	0.12008	0.286457	0.33419	0.116273	0.655952	0.182465	0.373717
BNIP3L	0.348699	0.0509064	0.155618	0.038832	0.0483275	0.323437	0.446046	0.0386766	0.222418	0.535734	0.455219	0.00436465	0.0949906	0.0972007	0.116382
BOC	3.27022	14.7696	4.45593	0.813442	3.48085	1.39492	0.161628	0.0454474	0.315457	0.45942	1.07281	0.763494	3.12553	2.37967	3.37859
BOD1	0.487074	0.27134	0.0658113	0.384011	0.408443	1.63038	0.209135	0.275672	0.227831	0.00789502	0.216638	0.398346	0.0246396	0.0313263	0.00436887
BOD1L1	0.592128	0.0295508	0.184674	0.122831	0.0625314	0.102172	0.0101517	0.18908	0.808504	0.161073	0.461363	0.0362061	0.393159	0.489532	0.166321
BOK	2.57078	0.653571	1.05067	0.857837	0.753318	1.44957	0.353459	0.173236	0.843398	0.0159439	0.554336	0.173034	0.632704	0.182287	0.385033
BOLA1	0.676347	0.0901869	1.14422	0.225149	1.37669	0.52909	0.362873	0.0730886	0.546565	0.0275258	0.289271	1.02695	0.0584718	0.192859	0.147147
BOLA2B	0.534127	0.167343	0.209087	0.591273	0.869462	0.575228	0.0775658	0.0901072	0.103308	0.268158	0.171436	0.21701	0.0250117	0.827086	0.868891
BOLA3	1.0307	0.0186287	0.554996	0.166203	0.00732415	0.46039	0.229732	0.0564684	0.248952	0.132393	0.00377796	0.144876	0.0403501	0.0597671	0.377557
BOP1	0.772936	0.0891669	0.102896	0.324071	0.252181	0.262265	0.279892	0.00615581	0.473069	0.453548	0.729878	0.199233	0.594378	0.556423	0.130833
BORA	1.36778	2.37746	1.51619	0.278429	0.158344	0.00653501	0.00389047	0.108913	0.672164	0.000427102	1.74777	0.130679	0.257616	0.0137242	0.101537
BORCS5	0.396923	1.19101	0.139167	1.38608	0.794986	1.62628	0.415206	0.224839	0.34885	1.48598	1.03589	0.759169	0.908267	0.575125	0.802753
BORCS6	0.453137	0.132887	0.0295265	0.141858	0.866895	0.252617	0.484118	0.508083	3.42688	0.06453	0.464868	0.267609	0.426397	1.07381	1.22387
BORCS7	0.344592	0.600925	0.0757466	0.301644	0.36847	0.522172	0.105151	0.31571	0.450745	0.566245	0.100616	0.100024	0.48004	0.0998856	0.0870601
BORCS8	0.869857	0.419797	0.590738	0.00359357	0.041455	0.0506006	1.49921	1.61192	0.690804	0.6975	1.2576	0.581688	0.0691737	0.0324391	0.92092
BPGM	0.350836	0.41849	1.32881	1.59029	1.31161	0.248591	0.0956193	0.366244	0.189886	0.159386	0.161804	0.368587	0.431097	0.727223	0.239109
BPHL	0.231138	0.524338	0.191698	0.198003	0.236796	0.0167115	0.166457	0.658734	0.0201518	0.00283056	0.604021	0.0582174	0.638339	0.375064	0.375599
BPI	1.14804	0.76208	0.241822	0.0175219	0.121832	0.0991661	0.0609162	0.176689	0.00350486	0.142489	0.53894	0.00942499	0.6044	0.702156	0.673154
BPNT1	0.0541284	0.205021	0.193739	0.354906	0.0331495	0.507684	0.0794367	0.0073927	0.22114	0.218907	0.22092	0.385514	0.0365458	0.786575	0.0918732
BPNT2	0.336342	0.113551	0.605519	0.762875	0.73556	0.13511	0.438117	0.438664	0.245794	0.156726	0.644443	0.376598	0.823878	0.135426	0.859304
BPTF	0.7893	0.0806224	0.298649	0.0926528	0.144023	0.404319	0.0750551	0.0384216	0.838009	0.0769424	0.00379695	0.11166	0.0283048	0.0703295	0.0220999
BRAF	0.820763	0.132221	0.0593559	0.0304236	0.070766	0.670217	1.3506	0.234129	0.111337	0.207329	0.309864	0.496176	0.0456399	0.159569	0.316425
BRAP	0.0890218	0.182285	0.103142	0.0519075	0.610078	0.250432	0.0519495	0.260133	0.362024	0.0598417	0.0280823	0.286659	0.124491	0.0150643	0.0621116
BRAT1	0.16191	0.155457	0.310732	0.057177	0.18289	0.0773908	0.104129	0.178954	0.235009	0.0836563	0.05408	0.478718	0.657662	0.148668	0.317485
BRCA1	0.346944	0.00145131	0.201163	0.991686	1.39166	0.552808	0.21816	0.521065	0.630016	0.740246	0.707579	0.384365	0.123455	0.485882	0.196169
BRCA2	0.0848756	0.26441	0.537677	0.253871	0.289302	0.0226781	0.118024	0.0987967	0.434128	0.196092	0.0715336	0.15691	0.55316	0.452438	0.109203
BRCC3	0.514033	0.238908	0.0870366	0.05817	0.114009	0.406174	0.608692	0.865057	0.0573647	0.0990833	0.131097	0.268138	0.160278	0.0841038	0.176251
BRD1	0.137436	0.273843	0.0459149	0.550367	0.938386	0.212516	0.0676912	0.0259396	0.620167	0.0930019	0.19617	0.247268	0.328343	0.450824	0.11446
BRD3	1.67003	1.73724	0.210944	0.672756	0.671932	0.108888	0.30625	0.492579	0.0475535	0.5178	1.39763	0.0091179	0.213022	0.101919	0.531937
BRD3OS	0.672533	0.0706561	0.423491	0.540931	0.0445497	0.475119	0.720701	0.437778	0.0905893	0.61813	0.19589	0.265373	1.6949	0.894647	0.608041
BRD4	0.634651	1.31566	1.11711	0.727807	1.85062	1.13305	0.0400128	0.409406	0.217574	0.716011	0.360702	1.48497	0.847916	0.492513	2.04304
BRD7	0.203952	0.492778	0.455001	0.457513	0.0991268	0.0708226	0.325303	0.0826484	0.820118	0.288743	0.242815	0.415211	1.02922	0.618659	0.167458
BRD8	0.171256	0.132315	0.87343	0.2558	0.318125	0.966353	0.308717	0.0683766	0.198895	0.0251379	0.522363	0.491825	0.0803107	0.37213	0.323257
BRD9	0.77337	0.0158079	0.336028	0.372403	0.876206	0.050994	0.168431	0.150913	0.865423	0.251302	0.162831	0.148781	0.289162	0.169083	0.389257
BRF1	1.95251	0.0490595	0.804508	0.250563	0.294076	0.0673893	0.272632	0.0909459	0.381565	1.20533	0.840266	0.195245	0.133477	0.0961533	0.106872
BRF2	0.759274	0.509909	0.202896	0.188192	0.216723	0.0500016	0.353086	0.349809	0.139618	0.299567	0.541917	0.25509	0.165658	0.0245128	0.301975
BRI3	0.842813	0.256051	0.419316	0.0726813	0.0277625	0.350398	0.306411	0.0227179	0.22316	0.103311	0.0577415	0.17444	0.229625	0.0502491	0.240149
BRI3BP	0.451699	0.144813	0.00339338	0.092571	0.0345088	0.206406	0.981588	0.398965	0.371035	0.184594	0.728425	0.140026	0.461868	0.115059	0.329691
BRINP1	1.59102	0.416459	1.24637	0.196825	0.527235	0.114228	0.0902048	0.247949	0.0467488	0.407947	0.58355	0.54074	0.700965	0.550802	0.419726
BRINP2	2.32913	1.81685	2.23127	0.342986	0.0680436	0.0815534	0.798336	0.738907	0.898407	0.282747	0.0118228	1.30822	0.63316	1.23895	1.17754
BRIP1	0.25865	0.274823	0.00335248	0.0506579	0.417968	0.102533	0.269766	0.192639	0.11589	0.160785	0.444195	0.705602	0.269731	0.384716	0.350452
BRIX1	0.128189	0.726961	0.361669	0.387657	0.232188	0.0512812	0.976877	0.753839	0.609528	0.305934	0.192237	0.1463	0.316971	0.29829	0.0454363
BRK1	0.093416	0.235908	0.160112	0.24081	0.55048	0.20889	0.00288059	0.0135278	0.441641	0.095325	0.368794	0.261251	0.226917	0.284219	0.541997
BRMS1L	0.365845	0.39857	0.494246	0.0473809	0.221346	0.323244	0.0690738	0.251268	0.0185948	0.311653	0.697733	0.716787	0.930733	0.265593	0.492004
BROX	0.428688	0.119202	0.0475733	0.482904	0.538912	1.06291	0.308008	0.0853298	0.336434	0.0809188	0.0747163	0.351589	0.727034	0.452313	0.397618
BRPF1	0.381763	0.0372509	0.212754	0.492726	0.665958	0.221516	0.349271	0.0646684	0.0124219	0.236534	0.0148698	0.0412845	0.198417	0.256352	0.249112
BRPF3	0.398394	0.119479	0.520462	0.942211	0.0405604	1.31698	0.107945	0.479495	0.0355203	0.658682	0.350946	1.65825	1.28079	0.604181	0.777863
BRSK2	1.72344	0.608659	1.32293	0.629539	0.120329	0.352215	0.0528607	0.318163	0.118545	0.466245	1.77251	0.519806	0.276617	0.845347	0.0290285
BRWD1	1.17821	0.549421	0.404787	0.302143	0.076728	0.00914356	0.318136	0.222432	1.0207	0.502974	0.877546	0.042904	0.617738	0.672676	0.016193
BRWD3	0.688511	0.0473928	0.193656	0.0931333	0.0642063	0.337845	0.159691	0.176278	0.462684	0.205212	0.384235	0.258453	0.382366	0.347598	0.0281866
BSCL2	0.0744942	0.118712	0.0186214	0.336292	0.417224	0.318091	0.00355791	0.0449253	0.749625	0.125452	0.0817393	0.209647	0.0441996	0.0467203	0.0524808
BSDC1	0.436471	0.263071	0.00282991	0.14884	0.0651124	0.132126	0.0305277	0.130139	0.600197	0.0465787	0.530623	0.205696	0.0451206	0.159627	0.378183
BSG	1.10137	0.0630385	0.384146	0.41256	0.484961	0.761172	0.49815	0.102268	1.39777	0.0419958	0.278807	0.144283	1.77809	0.798341	0.612128
BSN	2.05894	0.970346	0.519925	0.00174789	0.054052	0.507258	0.0112781	0.155539	7.71688247614338e-05	0.491303	0.00446696	0.359591	0.236157	0.598835	0.234939
BSPRY	0.202791	0.421517	0.469614	0.0706079	0.0771032	0.660375	0.504198	0.425415	0.362856	0.625746	0.670682	0.6728	2.58943	1.66993	1.41221
BTAF1	0.835324	0.00404507	0.436803	0.123313	0.784613	0.0870541	0.570241	0.0119741	0.190279	0.0915486	0.00664638	0.128238	0.0603305	0.0206974	0.0271501
BTBD1	1.05806	0.904122	1.42908	0.0738243	0.167756	0.541226	0.0539454	0.05826	0.699722	0.1105	0.0783001	0.007023	0.0885045	0.332029	1.03061
BTBD10	0.249881	0.0335091	0.366422	1.15303	0.723189	0.55901	0.0511248	0.271021	0.190142	0.690491	0.0307281	0.964906	0.0433946	0.102128	0.264141
BTBD11	2.14166	0.951504	0.907055	0.665426	0.175095	0.787388	0.593225	0.608281	0.109361	0.0548647	0.172159	0.360627	0.438041	0.0187908	0.729236
BTBD17	1.1308	0.160923	1.37867	0.330156	0.296717	0.862542	0.785392	0.0410414	0.594009	0.396067	0.0915211	0.921359	0.251109	0.106486	1.45498
BTBD19	2.57913	2.72842	1.20791	0.46709	0.278269	0.438635	0.348656	0.604617	0.306163	0.511468	1.04176	0.0620866	0.0103791	0.89729	1.12502
BTBD2	0.348284	0.0348531	0.212823	0.0488463	0.132433	0.257449	0.298772	0.0519723	0.105919	0.63715	0.26003	0.0643763	0.731103	0.360974	0.427984
BTBD3	0.445023	0.125606	0.336666	0.197084	0.64667	0.0679264	1.13937	0.800298	1.62823	0.887301	0.00937317	2.60293	0.614475	0.381862	1.35
BTBD6	0.634505	0.353642	0.0177027	0.150465	0.389828	0.291409	0.858988	0.684807	1.23504	0.310843	0.119614	0.00572868	1.24583	0.744556	0.0224277
BTBD7	0.129326	0.228664	0.158433	0.0560292	0.0381705	0.239861	0.481579	0.285679	0.029	0.0556578	0.284133	0.0454848	0.295241	0.201784	0.343319
BTBD8	0.655028	0.00321924	0.00768735	0.504751	0.801181	0.699896	0.394282	0.226193	0.624825	0.284466	0.508233	0.756486	0.50361	0.0848407	0.60089
BTBD9	0.341031	0.0270896	0.0381301	0.161222	0.196674	0.0122415	0.480216	0.288872	0.306906	0.122005	0.535627	0.311914	0.334126	0.207432	0.373891
BTC	0.0498169	0.170088	0.0377307	0.542091	0.387372	0.217836	0.215086	0.537914	0.128083	0.0985147	0.289939	0.389146	0.379143	0.200997	0.0966382
BTD	0.225798	0.126145	0.327968	0.057837	0.138489	0.29558	0.0151526	0.0883193	0.240923	0.220627	0.133839	0.203551	0.209235	0.472029	0.255836
BTF3	0.0282121	0.12783	0.525128	0.207536	0.187884	0.0376882	0.149659	0.219474	0.128154	0.0288254	0.181259	0.011807	0.885195	0.789242	0.189888
BTF3L4	0.0889811	0.179787	0.0473305	0.153312	0.47333	0.101862	0.186623	0.0950723	0.0732894	0.180096	0.252923	0.028649	1.40433	0.604566	1.11486
BTG1	0.204106	0.395109	0.209864	0.986802	0.51859	0.177527	0.604021	0.0386769	0.456483	0.488217	0.133239	0.31515	0.0986909	0.164422	0.292333
BTG2	0.58772	1.26157	0.223005	0.376274	0.147452	0.30866	0.833163	1.26321	0.0315555	1.32865	0.756838	0.134478	0.00141113	0.35094	0.0605739
BTK	1.54222	0.388964	1.30382	0.554506	0.0934041	0.672834	0.779849	0.0233326	0.434636	0.312459	0.130385	0.201822	0.270323	0.282826	0.973207
BTRC	0.506604	0.00459098	0.0718568	0.25407	0.109658	0.611125	0.580425	0.0454971	0.247787	0.52069	0.118586	0.632567	0.0691197	0.381213	0.23051
BUB1	0.083673	0.345757	0.0326764	0.282647	0.375771	0.0089055	0.523922	0.38209	0.570064	0.215981	0.0510358	0.182976	0.0557943	0.119857	0.564494
BUB1B	0.18134	0.315293	0.116295	0.48781	0.351737	0.00496462	0.594441	0.137262	0.0015761	0.531459	0.278634	0.0370909	0.2048	0.501552	0.132439
BUB3	0.16451	0.724821	0.496458	0.649743	0.774096	0.0765552	0.0703355	0.0199478	0.0102858	0.259708	0.143699	0.836676	0.0913623	0.0516986	0.125588
BUD13	0.436421	0.308436	0.330139	0.0309242	0.214244	0.222835	0.104604	0.30543	0.124601	0.381384	0.0158079	0.0819959	0.0808744	0.0662284	0.148925
BUD23	0.325659	0.413432	0.145326	0.251872	0.169412	0.637056	1.0602	1.00356	0.118844	0.222051	1.01668	0.46428	0.16037	0.611958	0.161188
BUD31	0.074522	0.19947	0.306682	0.333365	0.189446	1.74099	0.0919507	0.144027	0.199165	0.223518	0.156945	0.180066	0.0891672	0.104188	0.251589
BVES	0.787269	0.08887	0.060222	0.356432	0.392497	1.92305	0.172469	0.799476	1.02918	0.144994	0.446698	0.180523	0.403728	0.216497	0.929648
BYSL	0.598109	0.498808	0.172328	0.45538	0.322618	0.0258505	0.242894	0.0703816	0.205688	0.444344	0.0768562	0.276271	0.288673	0.0116298	0.16082
BZW1	0.0951298	0.499087	0.202164	0.568719	0.124853	0.465988	0.654327	0.759575	0.0689423	0.756608	0.269423	1.03944	1.78129	0.853404	0.460581
BZW2	0.0460565	0.129841	0.151461	0.0140928	0.175827	0.309815	0.0742633	0.0558495	0.383601	0.686956	0.359493	0.553414	1.39614	0.139369	1.1176
C10H2orf72	0.865309	0.00856558	0.285834	0.468837	0.365862	0.108366	0.127484	0.125787	0.206248	0.191373	0.26547	0.0261268	0.728485	0.339895	0.161606
C10H3orf33	0.0534684	0.533615	0.00539676	0.247907	0.42123	0.0869896	0.409636	0.676444	0.0627687	0.688702	0.656901	0.0885517	0.874244	0.00425101	0.579947
C10H3orf70	0.628106	0.0289948	0.782966	1.25539	0.957159	1.43654	1.41323	1.04841	2.0176	0.282241	0.549837	0.0261693	1.34419	0.0809964	0.131627
C11H16orf70	0.0141302	0.123667	0.127358	1.13843	0.836673	1.30032	0.109029	0.45057	0.999704	0.0435936	0.0796826	0.0903225	0.301925	0.0772763	0.512
C11H16orf87	0.558157	0.230086	0.7489	8.60513816235671e-05	0.182697	0.133368	0.309725	0.188405	0.0447009	0.131101	0.362329	0.491405	0.428506	0.299893	0.646093
C12H15orf39	0.0818442	0.391212	0.158313	0.178555	0.0949438	0.149588	0.666948	0.207326	0.764551	0.492438	0.208839	1.09242	0.0298393	0.46241	0.999842
C12H15orf40	0.311422	0.290899	0.59978	0.0727734	0.770031	0.524334	0.0512375	0.335246	0.0227982	0.62301	0.594289	0.650677	0.425993	1.13693	0.174245
C12H15orf48	0.157375	0.279313	0.0106896	0.189676	0.1383	0.054419	0.243258	0.204419	0.358256	0.706802	0.708454	0.405177	0.21044	0.661974	0.173281
C12H15orf61	0.274451	0.802022	0.983389	0.657264	0.443237	0.917836	0.103216	0.0277182	0.190057	0.195683	0.0692005	0.550611	0.41494	0.787918	0.335569
C13H3orf14	0.024425	0.266349	0.209902	0.187773	0.0500253	0.741425	0.0732795	0.0307512	0.149726	0.312605	0.0939395	0.554473	0.286918	0.198054	0.00766815
C13H3orf18	0.183667	0.738935	0.649587	0.426982	0.97412	0.733692	0.0214301	0.0174721	0.231707	0.0156303	0.360752	0.069562	1.29401	1.48197	0.425282
C14H8orf48	0.0436786	0.0152075	0.727593	0.471737	0.0415178	0.193282	0.225128	0.120686	0.270251	0.062085	0.119819	0.568936	0.0683996	0.157895	0.044864
C14HXorf56	1.67696	0.647425	0.677016	1.14104	0.621548	0.828599	0.0371146	0.108719	0.101682	0.61381	0.467373	0.537521	0.488658	0.554812	0.138625
C15H5orf15	0.149743	0.545681	0.252803	0.0954704	0.32921	0.26691	0.11013	0.0679106	0.0844209	0.601694	1.4264	0.279002	0.234844	0.119909	0.157872
C15H5orf24	0.434766	0.255576	0.705733	0.24635	0.310996	0.117218	0.11138	0.200539	0.13246	1.08905	1.79225	1.40323	0.186288	0.0035741	0.166269
C15H5orf47	0.980045	0.24418	0.171433	0.462057	0.198596	0.0310236	0.00205648	0.99967	0.405928	0.536715	0.243162	0.0151162	1.3237	0.0448212	0.581023
C16H16orf72	1.42675	0.21702	0.261203	0.0452687	0.306744	0.446257	0.927094	0.495977	0.306161	0.442655	0.535481	0.16105	0.160876	0.524329	0.681356
C16H7orf26	0.677139	0.0726076	0.126927	0.174946	0.142696	0.0303453	0.154518	0.151053	0.156008	0.172368	0.233878	0.26284	0.618305	0.0517554	0.544244
C16H7orf50	0.503825	0.530454	0.317693	0.0465761	0.20475	0.13137	0.304239	0.453435	0.175465	0.219236	0.00925194	0.0452428	0.102225	0.0943118	0.57081
C17H20orf85	1.9035	1.42727	2.49541	1.0454	1.24009	1.67209	0.656468	0.467388	0.830024	0.96915	0.847703	2.2526	0.153739	0.517877	0.121919
C18H12orf43	0.222722	0.0777145	0.774681	0.0896525	0.120834	0.684189	0.170681	0.169275	0.0181802	0.310374	0.34362	0.96892	0.225296	0.210198	1.46737
C18H12orf49	0.744866	0.0337693	0.309037	0.545241	0.485092	0.0158794	0.691036	0.178482	0.538682	0.115118	0.074502	0.0633911	0.246369	0.42544	0.685965
C18H12orf65	0.347619	0.558887	0.294923	0.679639	1.30396	0.0244494	0.932374	1.33835	0.185783	0.115617	0.44141	0.0922689	0.0133866	0.336978	0.128279
C18H22orf15	0.341243	1.91547	1.92142	0.210277	0.696173	1.35067	1.69932	1.14552	1.99777	0.252318	2.94299	1.02443	0.0770658	1.21397	0.249429
C18H22orf39	0.450333	0.0275691	0.260397	0.224217	0.108315	0.321378	0.530051	0.100217	0.590883	0.0794567	0.375858	0.0390992	0.122583	1.09484	0.192206
C1D	0.317987	0.976323	1.87993	0.43354	3.53021	0.965395	0.010417	0.704788	0.300975	0.0619305	0.49794	0.661219	0.555274	1.00476	0.167558
C1GALT1	1.30291	0.0808242	1.15102	0.230804	0.861704	0.393039	0.89857	0.00754532	0.0764147	0.715684	0.0638921	0.316373	0.116328	0.555817	0.412264
C1GALT1C1	0.922182	0.146273	0.0209863	0.17234	0.985335	1.07494	0.270343	0.0675131	0.059317	0.255698	0.0355308	0.106387	0.71371	0.464502	1.43815
C1H18orf21	0.378427	0.0234424	0.150206	1.03269	0.733451	0.284009	0.391094	0.260551	0.0901103	0.078359	0.052055	0.0290931	0.107074	0.0579395	0.240084
C1H1orf35	0.129239	0.569644	1.09295	0.232865	0.19537	1.09277	0.194856	0.427442	0.059745	0.858971	0.241954	0.997316	0.260745	0.198965	0.11186
C1H5orf22	0.0150028	0.223539	0.326334	0.367835	0.330649	0.0373887	0.0598279	0.0987718	0.061031	0.193394	0.021582	0.172339	0.524326	0.337272	0.290795
C1H5orf49	0.477556	0.561637	0.288885	0.320331	0.344585	0.164173	0.216746	0.084344	0.214689	0.378529	0.378667	0.535051	0.157205	0.0504145	0.50068
C1H6orf52	0.200658	1.19522	0.0269826	0.460218	1.53586	0.0454465	0.26093	0.671237	1.019	0.110294	0.529478	0.104725	0.018084	0.436198	0.0351247
C1H6orf62	0.963894	0.489748	0.32174	0.559427	0.732197	2.4305	0.0817859	0.019138	0.888359	0.215017	0.0525384	0.187749	0.303329	0.468429	0.202881
C1H7orf25	0.84438	0.35239	0.250405	0.0933383	0.0558554	1.06988	0.583071	0.365382	0.0149467	1.07125	0.680753	0.126187	0.842238	0.560977	0.164452
C1H7orf57	0.091932	0.197946	1.0203	0.0148222	0.135067	1.06974	0.288192	0.370587	0.573692	0.599566	0.966083	0.120079	0.145011	0.718102	0.805634
C1H8orf34	1.89012	0.557518	0.0143022	0.121266	0.130751	0.301776	0.451796	0.353831	0.40494	0.249441	0.256875	0.875166	0.707329	0.339786	0.520622
C1H8orf76	0.185752	0.495521	0.16646	0.0801199	0.738259	0.170495	0.334864	0.036501	0.0538188	0.260349	0.188274	0.519701	0.0478481	0.38026	0.00422633
C1H8orf82	0.561888	0.116722	0.0453645	0.0247829	0.178646	0.514248	0.185668	0.0875738	0.413302	0.27968	0.376896	0.148213	0.0543426	0.00735729	0.3187
C1QA	2.44136	0.889426	1.81732	1.38981	0.420384	1.52006	0.0367229	0.214237	0.489696	0.332957	0.920441	0.574156	0.19896	0.653017	1.31338
C1QB	0.187623	0.831565	0.238725	0.7528	0.206145	0.663636	0.714	0.282668	0.457557	1.01897	1.36267	0.167365	1.32055	0.303504	0.662866
C1QBP	0.719506	0.294843	0.0387506	0.040316	0.433734	0.980788	0.140518	0.0394979	0.324053	0.716566	0.411345	0.472812	0.107899	0.203315	0.289096
C1QC	0.471339	0.803982	0.295639	0.00377119	0.282912	0.232268	0.162041	0.627946	0.914541	0.0324014	0.73611	0.213363	0.741772	0.371305	0.973393
C1QL1	0.0498725	0.350357	0.103757	0.126122	0.417894	0.29248	0.693222	0.0954196	0.0344136	0.577429	0.429041	0.00058434	1.5384	2.97848	2.40044
C1QL2	0.019313	0.0553086	0.638277	0.199386	0.0797055	1.01815	1.28063	0.620022	0.762512	0.242896	0.0863947	0.607617	0.402109	0.25384	0.0249578
C1QL3	0.05548	0.0206433	0.124035	0.798153	1.45491	0.0696823	0.0272532	0.568956	0.39547	0.288895	0.293442	1.12806	NA	NA	NA
C1QTNF1	1.53801	0.511786	1.16894	0.0638571	0.103077	0.0343669	0.679831	0.412003	0.080328	0.802532	1.72033	0.0185272	0.858633	0.257619	0.671641
C1QTNF2	0.0759625	0.0326759	0.921997	0.214702	0.0438987	1.23142	0.107239	0.16871	0.19137	0.22722	0.896548	0.193221	1.18484	0.092427	0.818477
C1QTNF4	2.27626	0.104329	0.931852	0.151299	0.485087	0.967725	0.00468416	0.382805	0.165183	0.491279	0.486419	0.242022	0.0957634	0.287124	0.0470726
C1QTNF5	2.28198	0.759702	2.46006	0.0873964	0.387529	0.201703	0.525511	0.854685	0.264936	0.233903	0.274508	0.126736	0.973877	0.189033	0.67429
C1QTNF6	0.114546	0.379209	0.918232	0.0321459	0.154135	0.400876	0.0536123	0.558453	0.282573	0.205151	0.761265	1.00944	0.864963	0.680368	0.677143
C1QTNF7	1.82384	0.5199	0.780551	0.325324	1.35358	1.55952	0.668971	0.374806	0.0553478	0.641814	0.882582	1.09874	0.128711	0.0763713	0.0873252
C1R	0.701821	1.04089	0.917403	0.0335683	0.406769	0.0820397	0.0563638	0.037411	0.35493	0.318035	0.0161584	0.132512	1.18588	0.372502	0.314361
C1S	1.88505	0.567054	2.68866	0.130409	0.204067	0.253629	0.0240673	0.189727	0.406602	0.265729	0.491721	0.280481	0.571764	0.0538781	1.01196
C20H17orf58	0.143841	0.826336	0.619829	0.223786	0.928859	0.464754	0.534203	0.0439248	1.73058	0.0771717	0.262649	0.851815	0.0315428	0.392066	1.11165
C20H17orf67	0.122077	0.536484	0.0530116	0.174168	0.683493	0.132919	2.04652	1.44171	0.906858	0.101504	0.291994	0.0610548	0.148386	0.104485	0.0934859
C20H17orf75	0.781516	0.135155	0.0294969	0.779622	0.0922002	0.107756	0.630076	0.341995	0.0500143	0.523468	0.175368	0.190739	0.334453	0.145501	0.488762
C20H17orf80	0.152047	0.45897	0.119849	0.239433	0.330867	0.126528	0.0633165	0.111685	0.148366	1.56632	0.181646	0.477982	0.167296	0.0110274	0.60871
C21H9orf116	1.72344	0.505291	0.264027	0.343017	0.114161	0.00649726	0.16097	0.254524	0.863248	0.434996	0.200943	0.125008	0.679946	0.509197	0.280653
C21H9orf16	0.191637	0.139152	0.291109	0.0360118	0.184981	0.329768	0.245622	0.566606	0.309248	0.0302644	1.09239	0.000602007	0.199712	0.379733	0.127858
C21H9orf78	0.0610191	0.190286	0.145464	0.115918	0.103035	0.540234	0.0774396	0.164024	0.396433	0.0370558	0.812995	0.0331286	0.310012	0.380585	0.0661715
C23H17orf113	0.699206	0.0181184	0.488447	0.245159	0.131228	0.0833336	0.305961	0.03309	0.0887336	0.409107	0.413815	0.0710809	0.168511	0.433752	0.077295
C24H1orf159	0.583134	0.774891	0.299595	0.53764	0.366642	0.233472	0.224527	0.115294	0.327166	0.449765	0.175069	0.0553791	0.441241	0.363229	0.368871
C24H1orf167	1.50597	1.17331	0.99572	0.167372	0.431262	0.0999156	0.184579	0.566506	0.193844	0.500019	0.880045	0.0383155	0.329659	0.407725	0.567186
C24H1orf174	0.243479	0.274514	0.615168	0.157183	0.401845	0.875848	0.293398	0.653112	0.0504731	0.0450803	0.860639	0.312523	0.273488	0.353629	0.0444796
C24H1orf50	0.406224	0.414893	0.15689	0.0326678	0.863156	0.0306019	0.0064969	0.216386	0.457623	0.0610454	0.579679	0.0541367	0.926796	1.3272	0.790942
C25H1orf116	0.0661318	0.0913901	0.0974575	0.553558	0.475396	0.375306	0.0334474	0.147256	0.528006	0.363836	0.358686	1.06844	0.33684	0.0653574	1.08914
C25H1orf74	0.926315	0.112822	0.18205	0.0784313	0.15806	0.138219	0.371721	0.0317185	0.200306	0.0206444	0.716241	0.00595374	0.100335	0.216222	0.447304
C25H6orf132	0.394865	0.144534	0.272539	0.504618	0.324412	0.199615	0.580751	0.81076	0.0426717	0.239301	0.0335302	0.108636	0.26874	0.0709548	0.860749
C25H6orf89	0.699884	0.475257	0.0592215	0.760642	1.26653	0.273216	0.0663384	0.362051	0.0747658	0.239829	0.212696	0.528217	0.570619	0.724828	0.046982
C26H1orf109	1.99081	1.75417	0.141701	0.359095	0.530201	0.25413	0.28612	0.468937	0.0977667	0.13933	1.14446	0.318961	0.852043	1.0568	0.0583246
C26H1orf216	0.986548	0.601103	0.0842663	0.00263914	0.00416497	0.272159	1.05148	0.877561	0.364211	0.262881	0.243865	0.0213282	0.327081	0.0287187	0.677978
C27H2orf42	0.272512	0.0431924	0.113786	0.158473	0.216681	0.627614	0.368497	0.210238	0.0421521	0.0238675	1.00902	0.145556	0.124022	1.33179	0.475645
C27H2orf68	0.574942	0.333343	0.186832	0.0184313	0.063218	0.459712	0.297246	0.102253	0.0277387	0.386473	0.18401	0.195685	0.0865318	0.126501	0.086472
C29H19orf25	1.33621	0.876253	0.653656	0.0937172	0.380185	0.242343	0.83167	0.799576	0.551381	0.389947	0.420881	0.0891377	0.0673411	0.313417	0.0467615
C29H19orf44	0.294726	0.280966	0.00351376	0.7054	0.30306	0.457108	0.584408	0.206608	0.782127	0.31355	0.162962	0.339554	0.366774	0.130635	0.302657
C2CD2	0.0980703	0.44377	0.748444	0.167167	0.139676	1.13083	0.946608	0.254495	0.318514	0.903228	0.3484	1.44835	1.72191	0.840468	0.102028
C2CD2L	0.842459	0.112966	0.389198	0.350345	0.343374	0.918173	0.399699	0.224492	0.102095	0.419821	0.249745	0.146527	0.874464	0.427374	0.541119
C2CD3	0.544188	0.328388	0.202095	0.23791	0.415917	0.162398	0.0778969	0.205782	0.0276945	0.174384	0.168763	0.564467	0.133461	0.289586	0.311955
C2CD4C	0.883747	0.468199	2.00814	0.0661719	0.0681978	1.60325	0.157187	0.897644	0.0448737	0.182401	0.531564	0.356688	1.46681	1.22047	1.63783
C2CD5	0.393911	0.0588366	0.770541	0.138803	0.132329	0.645815	0.0450267	0.0397401	0.0166052	0.273885	0.209799	0.790304	0.194168	0.46669	0.267886
C2H11orf54	0.318959	0.328546	0.332391	0.867026	0.0683851	0.576398	0.301318	0.231029	0.43417	0.628476	0.189805	0.314766	0.325444	0.224545	0.213055
C2H11orf87	2.38812	1.56546	1.98629	0.0503147	0.382914	0.397147	0.0740812	0.264414	0.301293	0.411489	0.483853	0.19073	0.0906321	0.0404695	0.630827
C2H12orf57	0.854092	0.302069	0.533618	0.152178	0.14928	0.288616	0.0298891	0.216415	0.352213	0.0444128	0.452463	0.0760417	0.100517	0.0857118	0.291024
C2H13orf42	0.451179	0.0997573	1.05535	0.52941	0.567024	0.0119353	1.94264	2.33282	1.34523	0.713857	0.649154	0.302915	0.192928	0.0135978	0.348432
C2H21orf62	0.349251	0.00947183	0.613757	1.07477	0.631639	0.762291	0.382412	0.164741	1.41502	0.773149	0.00461754	2.2843	0.313028	0.630562	0.333636
C2H21orf91	0.192075	0.313293	0.0656383	0.862326	0.223832	0.965409	0.535889	0.499694	0.341232	1.55296	0.67055	1.29845	2.76653	0.887536	0.887194
C2H2orf49	0.177937	0.153724	0.032862	0.00838925	1.37677875983073e-05	0.579633	0.10791	0.313297	0.75878	0.264329	0.0293683	0.96891	0.0116085	0.178755	0.406054
C2H3orf52	0.328637	0.566394	0.426568	0.181875	1.27779	0.0874365	0.0789292	0.0496768	0.207376	0.0866374	0.508569	0.0251517	0.283058	0.726058	0.828085
C2HXorf21	0.132739	0.460873	0.0636066	0.0835266	0.25027	0.186797	0.268652	0.119523	0.026731	0.0744431	0.514326	0.0905705	0.505192	0.664274	0.113717
C3	0.102499	0.00491727	0.208766	0.0134894	0.0168965	0.0694721	0.131159	0.0961705	0.372531	0.148191	0.367404	0.455926	1.2639	0.199663	1.58287
C30H1orf43	0.886819	0.258069	0.405515	0.106177	0.13514	0.0331966	0.156132	0.192084	0.168481	0.546222	0.387512	0.343818	0.190773	0.10861	0.309872
C32H11orf95	0.351892	0.326838	0.0213044	0.132226	0.0534646	0.136544	0.181112	0.0923508	0.133692	0.494852	0.184791	0.222879	0.00451575	0.0628288	0.215997
C32H11orf98	0.187968	1.40953	0.163521	2.19611	2.86719	0.914446	0.189565	0.655369	0.956686	0.576808	0.902939	0.633542	0.951522	1.26186	0.0166079
C33H19orf53	0.114532	0.316011	0.076359	0.100256	0.434046	0.0862409	0.0878272	0.129924	0.540586	0.364263	0.155796	0.124445	0.245859	0.287984	0.197344
C37H17orf49	1.01079	0.0823739	0.66282	0.478746	0.244099	0.25433	0.0365223	0.250595	0.496149	0.00664669	0.338678	0.194542	0.203174	0.256813	0.193787
C3AR1	1.59521	0.907397	1.31081	1.20905	1.15525	1.14172	0.27458	1.70637	0.0263623	1.68839	1.19392	1.03203	0.258613	2.11296	0.0156809
C3H1orf115	1.62642	3.28599	1.41918	0.0883625	0.455817	0.0392435	0.140308	0.610275	0.683351	0.467806	0.417083	0.802327	0.694973	0.460652	0.647017
C3H1orf131	0.257782	0.239371	0.013896	0.199034	0.0992103	0.239598	0.0936626	0.0386004	0.191002	0.113321	0.426646	0.0647373	0.0479858	0.121311	0.123078
C3H1orf198	0.266906	0.262159	0.772614	0.723507	0.517308	0.101816	0.462356	0.320008	0.233233	0.165908	0.568749	0.158964	2.45143	1.53307	1.246
C3H6orf120	0.4023	0.353505	0.673997	0.0204901	0.290523	0.0389426	0.0354795	0.413822	0.121161	0.00334311	0.103092	0.167019	0.383242	0.306847	0.0870618
C3H6orf58	1.14632	0.8485	0.927473	0.824423	0.82448	0.422321	0.894338	0.468857	0.819262	0.37772	0.505884	0.694818	0.307588	0.601532	0.331283
C4H12orf29	0.570245	0.00974043	0.474283	0.445504	0.00762569	0.865951	0.201149	0.372754	1.03017	0.602506	0.516857	0.0610385	0.520314	0.714321	0.165833
C4H12orf4	0.143752	0.0231945	0.190488	0.0679241	0.101198	0.150263	0.0922894	0.337016	0.42822	0.393436	0.131914	0.0743656	0.339047	0.245784	1.08739
C4H12orf45	0.811335	0.201742	0.596705	0.620265	0.222798	0.308286	1.11381	0.188633	0.203832	0.321775	0.487552	0.919398	0.832697	0.199941	0.0378555
C4H12orf50	0.71693	3.96068	0.264164	0.264078	4.19111	0.265895	0.156163	1.35029	0.908056	0.356446	2.53866	0.506642	0.720104	3.91793	0.0599098
C4H12orf66	0.269654	0.107326	0.47564	0.478896	0.952836	0.0439925	0.150777	0.213234	0.249821	0.0100475	0.319527	0.304187	0.0464034	0.409192	0.37321
C4H12orf75	0.0437838	0.380944	0.633121	0.0948538	0.0609795	0.909305	1.13892	1.29274	0.284732	0.222772	0.622135	0.845564	1.05864	1.03527	0.411927
C4H22orf23	0.526124	3.35412	0.155122	0.269726	3.12033	0.196441	0.0396294	0.900523	0.0956944	0.400467	1.36543	0.00508236	0.0434761	0.363265	0.336872
C5AR1	0.21355	0.0928259	0.464199	0.666311	0.797458	0.482194	0.07767	0.0501438	0.053339	0.054571	0.0327921	0.119798	1.47059	0.440599	0.977614
C5H20orf194	0.911231	0.135544	0.236177	0.0176716	0.225828	0.306124	0.376853	0.128684	0.130468	0.136141	0.31951	0.197554	0.297679	0.0182295	0.774252
C5H20orf27	3.46441	0.983825	4.1707	0.497117	0.828528	0.102203	0.0188723	0.379306	0.117973	0.211267	0.451429	0.459909	0.623241	0.0766095	0.267688
C5H2orf81	0.13895	0.167255	0.3936	0.317381	0.410109	0.485174	0.231223	0.453419	0.873949	0.0135905	0.247228	0.0689482	0.266974	0.420019	2.13311
C5H4orf19	0.21463	0.930603	0.291366	0.0011973	1.04741	0.0681482	1.07982	1.6686	0.419224	0.372279	0.711818	0.0573363	1.9762	0.376619	0.738736
C5H4orf33	0.248188	0.0759501	0.132963	0.233949	0.158337	0.265147	0.113222	0.322034	0.720431	0.0347577	0.0444906	0.41394	0.219282	0.105984	0.772934
C5H4orf46	0.118528	0.834184	0.0517556	1.73909	0.0446462	0.15396	0.298173	0.134978	0.383052	0.0315761	0.111961	0.355016	0.715082	0.0639701	0.821859
C5H4orf48	0.132303	0.0456288	0.992726	0.163702	0.195851	1.08825	0.57227	0.0642108	0.975945	0.186205	0.0710452	0.85327	0.600673	0.279665	0.0677601
C5H4orf50	0.689624	0.0273912	0.300518	0.0601182	0.31529	0.247982	0.153058	0.151666	0.0184452	0.224847	0.0722057	0.735272	0.814278	0.465274	0.690612
C5H4orf54	0.475907	0.0660638	0.254851	0.208241	0.494672	2.57935	0.578652	0.28775	0.166931	0.171173	0.11058	0.344414	0.626848	0.00884083	0.893586
C6H11orf16	0.146537	0.0768446	0.133344	0.67945	0.302658	0.0127997	0.111377	0.0375368	0.293734	0.418103	0.390368	0.085288	0.251537	0.0236856	0.602091
C6H11orf24	3.78912	1.71563	1.97663	0.0521525	0.165936	0.0282951	0.438651	0.441641	0.330994	0.729256	0.786177	0.397738	3.72118	1.35305	2.12241
C6H11orf49	1.12374	1.14433	0.959254	0.117534	0.499043	0.175681	0.89671	0.796177	0.682086	1.69776	1.4186	2.16856	0.465811	0.211728	0.72586
C6H11orf58	0.120454	0.444208	0.390866	1.26122	1.41766	1.58903	0.0709594	0.118736	0.417629	0.081227	0.0981605	0.171892	1.65471	0.833542	1.43913
C6H11orf96	0.304044	0.129623	0.178785	0.0425529	0.295654	0.0149284	1.0293	1.17167	0.200171	0.830381	0.0625943	0.596614	0.293653	0.356638	0.0205774
C6H14orf132	0.824556	0.196531	0.251452	0.0950113	0.323792	0.326734	0.40653	0.384939	0.148956	0.384756	0.41357	0.0834298	1.46921	1.06783	1.16803
C6H15orf41	0.231774	0.514455	0.30293	0.225828	1.24298	0.204177	0.655528	0.610853	1.67848	0.0829958	0.881524	0.0188448	0.524199	0.0928056	0.346617
C6H15orf62	0.111046	0.138945	0.110739	0.108999	0.357893	0.568346	0.346854	0.00812792	0.244291	0.474166	0.255022	0.443935	1.11611	0.644566	0.185144
C7H21orf58	0.0750113	NA	NA	0.101507	0.18072	1.58519	0.110503	0.848777	1.64222	0.543979	0.147574	0.790987	0.52223	0.632841	0.0662913
C7H2orf66	0.277732	0.0363673	1.06267	0.415564	1.45021	0.438618	0.000932809	0.616657	0.141266	0.450498	0.427353	0.14801	3.07215	2.4215	4.79588
C7H2orf69	1.9658	0.177077	0.713346	0.0607389	0.375014	0.310463	0.00895964	0.150541	0.176658	0.114656	0.0557575	0.139202	0.250809	0.0115962	0.266513
C7H2orf76	1.93687	2.2324	1.05158	3.24231	3.19169	2.17785	0.176178	1.08066	0.280989	1.26428	2.09411	1.51846	0.00418653	0.745827	0.17936
C7H2orf88	1.35946	1.1987	1.28517	0.247165	0.120572	0.147272	0.199391	0.352981	0.403108	0.272755	0.35477	0.0591577	0.667871	0.163213	0.417388
C8B	1.3716	0.219951	0.626712	0.0789572	1.04367	0.0239614	1.21776	0.0401231	0.232834	0.69844	0.884067	0.0753388	0.149167	0.119225	0.346152
C8G	0.170943	1.1647	0.0144197	0.021348	1.14401	0.208189	0.0317723	0.0567314	0.160753	0.260186	0.397376	0.593707	1.10227	1.31509	1.98933
C8H10orf105	0.108351	0.0672576	0.227064	0.153604	0.0524281	0.0911196	0.143596	0.0445892	1.16069	0.0852832	0.342921	0.156278	0.373059	0.381667	1.65686
C8H10orf143	0.391827	0.575807	0.0340578	0.397158	0.420677	0.14099	0.434729	0.328213	0.144422	0.825224	0.060234	0.132579	0.51655	0.225005	0.2691
C8H10orf71	0.218151	0.122682	0.154012	0.0792278	0.13992	0.0300559	0.296853	0.0101886	0.1715	0.0604368	0.254955	0.051332	0.298249	0.210018	1.04237
C8H10orf88	0.824281	0.398479	0.467538	0.0376316	0.345459	0.0602431	0.454239	0.406581	0.123611	0.84028	0.807893	0.0259665	0.244525	0.0158149	0.569444
C8H10orf90	0.164715	0.00204312	0.579517	0.226459	0.1007	0.0600359	0.056203	0.0132413	0.337847	0.430249	0.0625944	0.585463	4.39254	1.38477	1.75037
C8H10orf95	0.789074	0.390194	0.830869	0.951281	0.134125	0.0310879	0.0337605	0.324457	0.113207	0.381405	0.152901	0.00555747	1.09864	1.02693	0.71676
C9H1orf112	0.606021	0.478513	0.91319	1.18351	1.06572	0.730146	0.82557	1.10576	0.857386	0.308244	0.252376	0.759616	1.00436	0.54293	0.565426
C9H1orf21	0.0235578	0.161226	0.310646	0.497759	0.600777	0.113155	0.691159	0.173439	0.52818	0.451004	0.0261806	0.13733	1.19807	0.2449	1.05857
C9H1orf210	1.11778	1.46345	0.0460036	0.833348	2.17974	0.311166	0.877007	0.621352	0.00666877	1.16193	1.97921	0.0550176	2.30191	0.451485	1.57912
C9H1orf226	0.931973	0.861366	1.84098	0.0799944	0.208715	0.665288	0.307892	0.139907	0.339992	0.193245	1.15975	0.311901	0.262766	0.00754206	0.467991
C9H1orf52	1.0065	1.92865	0.469151	0.0702222	0.0559155	0.0833111	0.704158	1.31443	0.687384	1.8901	2.10274	1.27838	1.26575	0.373198	0.386088
C9orf72	0.727073	0.0332458	0.756838	0.0847046	0.797956	0.386459	0.179345	0.0220096	0.32163	0.456531	0.747698	0.280088	0.1321	0.344058	0.676702
CA10	0.186092	0.305165	0.174303	0.0238799	0.3174	0.240463	0.625281	0.704382	0.402994	0.0692143	1.17689	0.176998	2.06126	1.12994	0.909884
CA12	0.0632375	0.254507	0.272985	0.0104324	0.638871	0.0529347	0.0716734	0.780631	0.0926782	0.178338	0.690507	0.230863	0.618696	0.470303	1.06496
CA14	0.468481	0.058307	1.78649	0.081341	0.167869	1.08032	0.443795	0.251948	1.44514	0.133185	0.202526	1.37303	0.584062	0.000753295	0.259663
CA4	0.718377	1.55414	1.41939	1.22527	1.52363	2.8611	0.345857	0.306549	0.0666538	1.48997	1.49538	1.22128	2.39643	0.0198158	0.837377
CA5A	0.0776567	0.115178	0.15457	0.345445	0.465894	0.201995	0.0872384	0.215148	0.16095	0.132415	0.185337	0.161176	0.993945	0.257355	0.413704
CA7	2.7861	1.67144	1.24785	0.0825708	0.052524	0.140558	0.16978	0.015327	0.191855	0.735986	0.257701	1.85975	1.61103	1.27777	0.0358867
CA8	0.0329725	0.104639	0.440855	0.0874759	0.243852	0.80692	0.304095	0.607276	0.0499904	0.678325	0.513805	0.665655	2.71054	1.90023	0.869118
CAAP1	0.789872	1.77863	0.387384	0.0615383	1.44897	1.76774480619463e-05	0.675554	1.24035	0.0688573	0.708104	3.80457	0.144143	0.959527	0.14271	0.382373
CAB39	0.194172	0.10532	0.201919	0.26882	0.516574	0.110992	0.0587619	0.0631919	0.342037	0.444752	0.497755	0.131644	2.04428	1.4236	0.53962
CAB39L	0.853418	0.240051	0.131375	0.223594	0.202763	1.166	0.557427	0.603186	0.104773	1.35057	1.3173	0.509257	0.345017	0.510573	0.721606
CABCOCO1	0.188656	0.532274	0.399224	0.258272	0.0254288	0.365999	0.188098	0.00227389	0.0944924	0.150642	0.0185613	0.133931	1.45434	1.1829	0.807595
CABIN1	0.225451	0.0889255	1.21433	0.806642	0.533546	0.0725336	0.0136796	0.00630721	0.239624	0.096662	0.279149	0.0580109	0.322172	0.180427	0.130944
CABLES1	1.32919	1.24348	3.04056	1.14417	0.250781	0.00243376	0.24697	0.221339	0.203061	0.0741894	0.302136	0.857798	2.6771	1.12757	1.84079
CABLES2	0.169654	0.14522	1.03313	0.666464	0.728491	0.547194	0.33481	0.107265	0.281865	0.106451	0.324347	0.0358056	0.779739	1.05409	0.289004
CABP1	0.488572	0.107249	0.203127	0.0644999	0.0989929	0.994037	1.02392	1.16425	1.29293	0.0301665	0.0415549	0.172923	0.774748	1.35328	0.0568618
CABP2	0.15638	1.58925	0.554461	0.239569	1.71847	0.409859	0.164894	1.32459	0.141925	0.0965794	0.670356	0.0291738	0.216814	0.235105	0.0410666
CABP4	0.0358748	1.3813	0.147879	0.0384516	0.154603	0.400101	0.146706	0.462745	0.491415	0.198125	0.265579	0.141134	0.0383954	0.782557	0.257489
CABP7	0.297636	0.206676	0.282607	0.0292838	0.366418	0.965348	0.0713949	0.190006	0.129981	0.098602	0.242085	0.803436	1.04079	0.423145	0.030711
CACFD1	0.686985	1.07097	1.56715	0.0833527	0.00417997	0.418155	0.443268	0.956353	0.181574	0.841961	0.932625	0.35296	0.976675	0.505697	0.302572
CACNA1A	0.624261	0.93739	0.47378	0.0419206	0.19747	0.299471	0.383187	0.00410947	0.749286	0.307482	0.101827	0.149823	0.724253	0.242745	0.790936
CACNA1B	2.51016	1.06722	1.40637	0.247524	0.77279	0.585142	0.00144234	0.136257	0.407772	0.385542	0.15223	0.325425	1.24444	0.662696	0.88537
CACNA1C	0.31162	0.0158309	0.0869669	0.158649	0.0500733	0.593321	0.758949	0.360183	0.0640273	0.537659	0.198898	0.687217	0.473569	0.155426	0.243954
CACNA1D	0.825499	0.0616229	0.142598	0.138421	0.11466	0.553925	0.686614	0.307351	0.00358676	0.236272	0.234592	0.1012	0.598332	0.284033	0.0904478
CACNA1E	0.237735	0.0353713	0.327746	0.0893995	0.11228	0.700099	0.0120721	0.263336	0.209635	0.0829346	0.192477	0.675221	1.246	0.597854	0.754024
CACNA1F	0.118414	0.122871	0.798711	0.417787	0.27917	0.141551	0.0516473	0.30025	0.0464866	0.420493	0.14514	0.0441564	0.174985	0.205406	0.785427
CACNA1G	4.6216	2.77932	4.06148	0.0858528	0.130932	0.175167	0.406159	0.332443	0.30515	0.558155	1.00578	0.12108	1.6353	1.11556	2.3981
CACNA1H	1.0214	1.10775	1.7899	0.521786	0.438771	0.131823	0.0189264	0.195698	0.148789	0.461837	0.00646114	0.878831	1.32859	1.57834	1.06751
CACNA1I	0.599694	0.169376	0.935505	0.399384	0.0884013	1.3687	0.774908	0.149031	0.0584868	0.499345	0.0814305	0.966401	0.338572	0.412592	0.402376
CACNA2D1	0.0089487	0.220557	0.214842	0.119953	0.180926	0.19018	0.107426	0.00407231	0.254706	0.686686	0.708954	0.716436	0.757052	0.313662	0.251793
CACNA2D2	0.278665	0.334202	0.0135041	0.227018	0.431247	0.266602	0.226848	0.0662332	0.384462	1.05838	1.85189	0.141569	1.29078	1.17197	1.09974
CACNA2D3	3.25994	1.78357	1.68443	0.906272	0.792551	1.00586	0.220569	0.2382	0.0349165	0.0466948	0.597146	0.541712	0.288314	0.318855	0.057775
CACNA2D4	0.923105	0.131589	1.03408	1.24844	0.655246	0.746671	0.107873	0.0109036	1.01431	0.306954	0.779722	1.75552	2.20614	0.536749	0.672345
CACNB1	0.332253	0.0182137	0.120909	0.438001	0.192489	0.53252	0.0466203	0.0627119	0.100571	0.515364	0.0278057	0.838613	1.95448	1.12141	0.744489
CACNB2	0.678165	0.000204321	0.0424221	0.0166657	0.048158	0.260666	0.615408	0.0413643	0.121255	0.165063	0.563604	0.0235482	0.125236	0.0052921	0.22717
CACNB3	0.692667	0.165552	0.495534	0.0451123	0.0726894	0.176683	0.455975	0.20814	0.123207	0.212606	0.401146	0.197117	1.03842	0.262757	0.988354
CACNG2	0.260487	0.318192	0.482157	0.539395	0.73396	0.0838205	0.229985	0.22969	0.366935	0.579295	0.0514915	0.977713	0.222773	0.148446	0.287298
CACNG3	0.807146	0.562293	0.316614	0.000545934	0.525115	0.459559	0.0727287	0.236371	0.241845	0.220394	0.179365	0.0355347	0.125055	0.0203716	1.15374
CACNG4	0.0575914	0.154785	0.0239397	0.215572	0.00163213	0.140105	1.03747	0.0152891	0.576861	0.611419	0.0734278	1.69491	0.457483	0.446885	0.0967882
CACNG5	3.01961	1.74619	3.36	0.240326	0.538644	0.642058	0.000363072	0.124575	0.268972	0.192138	0.0519586	0.566804	3.64017	1.7247	0.655013
CACTIN	0.0421833	0.762295	0.211831	0.290107	1.72486	0.580453	0.0941625	1.19542	0.340383	0.0350936	0.868466	0.0431104	0.111978	0.311721	0.0103329
CACUL1	0.31427	0.0551288	0.254425	0.84481	0.183086	0.781711	0.846423	0.201976	0.0590643	1.10414	0.493759	0.480117	0.563307	0.0625014	0.757621
CACYBP	0.83609	2.89399	0.14838	0.757332	3.28185	0.438105	0.195722	0.89781	0.843153	1.02005	2.59899	0.293936	0.367397	0.255182	0.299582
CAD	0.0394723	0.0732831	0.425954	0.104906	0.0484887	0.807684	0.0259515	0.231617	0.516331	0.157752	0.31443	0.524265	1.04345	0.806548	0.812274
CADM1	1.80725	0.605444	1.7838	0.153621	0.524972	0.046049	0.646063	0.243337	0.751881	0.377852	0.408293	0.207791	1.13947	0.83393	0.230655
CADM2	0.957986	0.279467	0.87687	0.14612	0.2689	0.132024	0.0780764	0.181292	0.173388	0.875174	1.32637	0.332839	0.270573	0.673644	0.157695
CADM3	1.25793	0.607347	2.50131	0.604405	0.742498	0.174694	0.241737	0.258131	0.740646	0.393645	0.0953939	0.283119	1.13209	0.388522	1.10975
CADM4	0.112421	1.46865	0.250901	0.0482302	0.920584	0.181687	0.67121	0.215541	0.0957528	0.0955339	0.529877	0.0345841	1.24592	1.18851	0.138131
CADPS	0.306818	0.313694	0.170789	0.050219	0.469196	0.284031	0.541854	0.0336367	0.628395	9.97124301398023e-05	0.186443	0.0334819	0.320144	0.854352	0.576191
CADPS2	3.57076	1.95749	2.44022	0.650171	0.375582	0.657969	0.352026	0.205174	1.08507	0.944663	0.30899	1.9841	0.748593	0.236369	0.271288
CALB1	0.651633	1.26644	0.336094	0.4004	0.439618	0.179037	0.584905	0.812605	0.194211	0.096637	0.143549	1.8721	1.17869	0.834467	0.214146
CALB2	2.17013	0.564349	1.42106	0.505699	0.519271	0.636148	0.669677	0.254423	0.121682	0.138286	0.104113	0.36677	0.176413	0.135029	1.7399
CALCB	0.00125573	0.214178	0.27702	0.307458	0.282337	0.39269	0.605925	0.871378	0.617538	0.696048	0.844432	1.47364	0.38568	0.735406	0.595217
CALCR	0.446756	0.662756	0.320389	0.163629	1.33323	1.57937	0.0161825	0.358133	0.550394	0.60177	0.269853	0.937087	0.520414	0.510126	0.638983
CALCRL	0.98575	0.753706	0.715325	0.307824	0.0967665	1.02181	0.425846	0.000424314	0.160171	0.137479	0.715187	0.407071	0.0884246	0.176674	0.704781
CALD1	1.09631	0.628413	0.425693	0.0273773	0.0756186	0.0581311	0.523098	0.760943	0.313248	0.00189852	0.124556	0.0670464	1.16259	0.219212	0.573016
CALHM4	0.597533	3.63806	0.0206964	0.444146	4.10458	0.134144	0.0855781	2.9251	0.646262	1.00025	2.46851	0.0418691	1.5499	0.962094	0.126419
CALHM5	0.0821454	0.167822	0.0531242	0.132491	0.410973	0.153426	0.397763	0.0774597	0.393523	1.19194	0.139084	0.96241	0.0371231	0.589715	0.0161367
CALM1	0.097332	0.577449	0.242877	0.0891656	1.04173	0.471908	0.115374	0.451642	0.14191	0.153487	0.125125	0.146984	0.85103	0.427513	0.467982
CALM2	0.00134959	0.351105	1.28715	0.0669889	0.308766	0.690293	0.0814689	0.113532	0.226564	0.0372791	0.0880142	0.143283	0.872763	0.100812	0.290112
CALML4	0.461155	0.142606	0.572252	0.0484403	0.0326607	0.0369595	0.122159	0.182335	0.284049	0.663221	0.351387	0.823082	0.184741	0.373942	0.145715
CALN1	0.669834	0.248784	0.151221	0.445969	0.084252	0.716352	0.301087	0.295905	0.272461	0.198851	0.131437	0.0155609	0.00600068	0.0507379	1.47711
CALR	0.650792	0.122496	0.635831	0.00196247	0.0464501	1.56581	0.492354	1.20558	3.09771	0.0168061	0.0821975	1.17792	0.245422	0.116003	0.471686
CALU	0.638101	0.119948	0.775006	0.233698	0.0579605	0.00479183	0.0789627	0.0806667	0.652776	0.411818	0.579597	1.63511	0.315611	0.452025	0.0234101
CAMK1	0.508323	0.0923169	0.0100974	0.355805	0.249544	0.317828	0.464292	0.0761792	0.404052	0.255613	0.0526731	0.077307	1.27218	0.5846	0.46231
CAMK1D	0.0931452	0.0189301	0.490788	0.162724	0.546072	0.985269	0.0780954	0.184928	0.195545	0.20707	0.0905347	1.33783	0.651001	0.102899	0.170625
CAMK1G	2.14556	1.11194	2.06152	0.160499	0.0337201	0.123755	0.0334595	0.0446288	0.318414	0.30954	0.113189	0.41748	0.892676	0.733435	0.642432
CAMK2A	1.18958	0.62626	0.136254	0.0602051	0.180548	0.89682	0.00611119	0.448272	0.414502	0.369262	0.295557	0.736296	1.99735	0.547624	0.649848
CAMK2B	1.26607	0.164463	0.38097	0.0775715	0.259452	0.29831	0.43115	0.213338	0.0351627	0.401193	0.0180578	0.293811	1.58854	0.658949	0.690367
CAMK2D	0.494537	0.0118715	0.454702	0.641171	1.03477	0.180217	0.141004	0.0275094	0.113809	0.343723	0.353691	0.74742	0.191333	0.265669	0.509973
CAMK2G	1.34847	1.5326	1.56755	0.316798	0.232147	0.231633	0.521987	1.45174	0.354623	0.153326	1.81374	0.117407	0.929312	1.48009	0.105751
CAMK2N1	2.60929	0.615466	0.860792	0.224257	0.330256	0.630423	0.0612845	0.15826	0.0103108	0.808881	0.365021	0.961566	0.655554	0.160962	1.30864
CAMK2N2	0.0918821	0.160978	0.341451	0.0871176	0.200421	0.143878	0.251835	0.603131	0.218154	0.095148	0.232685	0.488911	0.713084	0.554448	0.800184
CAMK4	0.997132	0.933013	1.4507	0.253592	0.314821	0.274965	0.514053	0.00660371	0.957557	0.126268	0.606946	0.0425237	0.806696	0.248738	0.835485
CAMKK1	0.281352	0.548283	0.221095	0.166424	0.286935	0.192969	0.332287	0.644662	0.695402	0.0506406	0.215002	0.210768	0.998767	0.392347	0.0570503
CAMKK2	0.434351	0.0457841	0.24655	0.248437	0.463157	1.02082	0.0470869	0.0597534	0.24475	0.722549	0.359468	1.20873	0.022933	0.676463	0.0223374
CAMKMT	0.114551	0.00410962	0.0798649	0.182354	0.0333755	0.244001	0.0878816	0.43301	0.462907	0.51358	1.07696	0.109078	0.219051	0.0559278	0.146488
CAMKV	0.0739695	0.261015	0.0549826	0.140979	0.22269	0.126846	0.474974	0.17121	0.139298	0.324861	0.400424	0.417939	1.47816	0.836552	0.434675
CAMLG	0.183349	0.442454	0.0367025	0.349217	0.359658	0.547149	0.0313241	0.0732264	0.357189	0.253055	0.172028	0.274586	1.00714	0.740108	0.714486
CAMSAP1	0.80354	0.261295	0.0381482	0.204466	0.327701	0.601648	0.460633	0.453246	0.396753	0.443708	0.330511	1.23135	1.12513	0.645654	0.599527
CAMSAP2	1.01914	0.067477	0.359594	0.131139	0.4123	0.312998	0.368319	0.0791974	0.529371	0.154465	0.730269	0.2519	0.0345063	0.170441	0.330895
CAMTA1	0.609225	0.135271	0.288518	0.395523	0.71341	0.236345	0.206101	0.0568814	1.06582	0.119377	0.582362	0.579146	0.83232	1.07562	0.198346
CAMTA2	0.368909	0.0978048	0.19088	0.45827	0.523588	0.364177	0.185165	0.0954809	0.507749	0.0392994	0.328438	0.339865	0.144411	0.166039	0.114142
CANT1	0.568571	0.0237194	0.00333993	0.368919	0.362202	0.894454	0.0148539	0.249111	0.861917	0.0274338	0.0243205	0.710565	0.167377	0.0463972	0.0337825
CANX	0.261968	0.0492251	0.703314	0.877448	0.358989	0.220088	0.62023	0.0836211	0.85522	0.52357	0.265196	0.0215185	0.249455	0.160236	0.139834
CAP1	0.130632	0.110384	0.0916219	0.366962	0.359943	0.247358	0.372141	0.24052	0.0947938	0.176614	0.334302	0.115759	0.128355	0.174029	0.157565
CAP2	0.928344	1.19286	0.659091	0.328594	0.348162	0.614657	0.138113	0.296451	0.0786438	0.07732	0.0672954	0.00794074	0.216011	0.190419	0.0600847
CAPG	0.459823	1.67931	0.288108	0.147702	0.606935	0.19138	0.94952	1.92855	0.0521586	0.388777	0.420001	0.0231528	0.0573076	1.2082	0.366585
CAPN1	0.646032	0.560737	0.181785	0.00923813	1.29974	0.195833	0.826289	0.328523	0.206587	0.780099	0.0583011	0.090689	0.0935571	0.396475	0.142547
CAPN10	1.2752	1.2705	1.80561	0.251911	0.233954	0.42898	0.212784	0.184876	0.129164	0.633674	0.874586	0.363132	0.207084	0.777343	0.00588433
CAPN11	0.0906075	0.133439	0.0409009	1.24117	0.619345	0.807112	0.164851	0.0283163	1.18852	0.204322	0.314594	0.277159	1.83133	0.587763	1.17327
CAPN13	0.236862	0.683666	0.346352	0.0241956	1.38443	1.02396	0.101304	0.0480495	0.949633	0.127303	0.144338	0.413537	0.000767742	0.142358	0.0529589
CAPN15	0.818719	0.15181	1.48119	0.54462	0.388492	0.203641	0.170232	0.171105	0.304975	0.0919635	0.22408	0.193597	1.86054	1.08442	0.461778
CAPN2	1.46225	0.0726858	0.983106	0.862752	0.0229782	0.887844	1.00297	2.53083	0.504636	0.394431	0.258375	0.609851	0.0189412	1.63356	1.85116
CAPN3	0.721724	1.31869	0.504103	1.44276	1.90955	0.012107	0.667631	1.128	0.559274	1.24285	1.53717	0.056935	1.18347	1.52345	0.351679
CAPN5	0.666503	0.627907	0.37079	0.597693	1.26704	1.05926	0.433684	0.0135041	0.63775	0.100158	0.0937682	0.0949399	1.54755	0.55033	0.258986
CAPN6	0.224533	0.90824	1.63465	1.64273	0.990312	0.272836	0.590196	0.285908	2.4287729439158e-05	1.22313	0.0241118	0.0863532	0.132437	0.0892123	0.0322011
CAPN7	0.607624	0.091993	0.469799	0.35049	1.01043	0.372327	0.110344	0.365634	0.646272	0.117649	0.876653	0.314934	0.0568262	0.156975	0.244594
CAPNS2	2.39505	0.0548331	1.89823	0.868564	0.0315466	0.936056	0.87302	0.63273	0.785482	0.318578	0.0817316	1.02497	0.802832	0.677575	0.352605
CAPRIN1	1.38414	0.661725	0.601026	0.0197028	0.102326	0.343144	0.795968	0.466271	0.279359	0.210891	0.183118	0.123252	0.829057	1.35679	0.0218562
CAPRIN2	0.114783	0.0140266	0.37131	1.01989	0.677528	0.238303	0.645681	0.0314423	0.409733	0.414214	0.0372571	0.430053	0.35941	0.89832	0.312386
CAPS2	0.160413	2.67104	0.628595	0.00331879	2.83694	0.484465	0.111581	1.11634	0.0391893	0.624282	2.86625	0.782068	0.215019	0.91377	0.260011
CAPSL	1.71324	0.995962	0.634496	0.26493	0.592832	0.0732048	0.426207	0.0171939	0.166415	0.0823137	0.673341	0.392936	NA	NA	NA
CAPZA1	0.0231146	0.212795	0.475135	0.0752826	0.397901	0.405074	0.24783	0.0762604	0.0212649	0.151032	0.196512	0.11515	0.627702	0.259561	0.536321
CAPZA2	0.130745	0.677938	0.114482	0.362892	0.406864	0.10677	0.0746393	0.0271324	0.297788	0.0241217	0.357962	0.0339121	0.447965	0.0273848	0.740625
CAPZB	0.464878	0.171024	0.139501	0.0247991	0.0982102	0.679046	0.427599	0.527514	0.0531571	0.463157	0.39255	0.454696	0.189453	0.0269358	0.154381
CARD10	0.0447797	0.446583	0.572997	1.23777	0.195298	0.959132	0.129749	0.586498	0.0593825	0.28229	0.648301	0.135854	1.00154	0.237172	0.542021
CARD11	0.33792	0.145765	0.184233	0.599841	0.035958	0.487301	0.465565	0.155017	0.467944	0.197936	0.0794551	0.210619	0.286203	0.0880858	0.527809
CARD19	0.322965	0.500138	0.180629	0.364037	0.19307	0.353034	0.0461843	0.728321	0.43415	0.13204	0.472217	0.455941	0.127042	0.113891	0.226473
CARD8	0.731852	0.874488	0.95182	0.241473	0.242251	0.339558	0.988345	0.489651	1.10677	0.143689	0.026333	0.335837	2.21467	1.0064	0.731855
CARD9	0.0161457	0.644814	0.123533	0.0215431	0.236299	0.211208	0.0523996	0.0124156	0.0652377	0.262921	0.220727	0.243313	0.814943	0.168067	0.78108
CARHSP1	0.61145	0.140973	1.46943	1.04874	1.42605	0.235509	0.370497	0.0239384	0.739647	0.996781	0.0299523	4.47756	0.0397777	0.250772	0.0374874
CARM1	0.382103	0.00950287	0.122996	0.0101165	0.235989	0.219787	0.601591	0.498321	0.184856	0.90636	0.945143	0.185878	0.279531	0.371663	0.148325
CARMIL1	0.407697	0.297479	0.194495	0.487548	0.00457516	1.15638	0.0140444	0.0819453	1.18227	0.202877	0.228218	0.318861	0.270698	0.200878	0.777782
CARMIL2	1.03967	0.455452	0.797453	0.4189	0.106255	0.901281	0.680625	0.091232	0.218099	0.361313	0.258317	0.685312	1.79802	0.932253	0.595268
CARNMT1	1.06536	0.0347688	0.63405	0.0862333	0.325218	0.128821	0.442263	0.0885929	0.147395	0.732883	0.458934	0.532702	0.584027	0.859257	0.364233
CARNS1	0.0256204	0.111254	0.0137756	1.02807	0.784093	0.792755	0.932349	0.162812	1.55364	0.345345	0.436702	0.806517	2.74297	1.19069	0.568464
CARS1	2.63836	1.77144	2.08769	0.105635	0.218665	0.125376	0.350496	0.464974	0.145182	0.0667033	0.316301	0.0397076	0.97416	0.249981	0.816621
CARS2	0.903356	0.0416574	0.0715076	1.09446	0.110146	0.0918591	0.387082	0.347306	0.374734	0.284043	0.238061	0.124269	0.470798	0.0326623	0.396347
CARTPT	0.686228	0.754953	0.0386499	0.23836	0.083768	0.663024	0.0997349	0.0550008	0.226557	0.0339336	0.837935	0.339177	2.24187	3.73894	1.12464
CASC1	1.78632	2.79497	0.839248	1.10951	1.8486	0.167341	0.676716	1.58315	0.268675	0.179182	0.722391	0.535814	0.345781	0.140898	0.99698
CASC3	0.131186	0.0881399	0.27475	0.308166	0.258723	0.854319	0.237649	0.0372987	0.148878	0.0040034	0.260638	0.356998	0.137389	0.13135	0.27096
CASD1	0.302304	0.0783927	0.0217124	0.434296	0.88787	0.0705535	0.464822	0.202646	0.295319	0.374206	0.709239	0.0792524	0.0609295	0.005504	0.258835
CASK	2.10289	0.483627	0.506355	0.258105	0.550506	1.19082	0.784309	0.11741	0.217097	0.0502583	0.144666	0.52949	0.660551	0.244787	0.55966
CASKIN1	0.329515	0.312163	0.404088	0.432158	0.0483073	0.945227	0.152626	0.406638	0.0870838	0.140022	0.245866	0.0731541	0.00420489	0.12654	0.154543
CASKIN2	0.22088	0.675947	0.166288	0.0304767	0.0280598	0.847299	0.492417	0.00429853	0.052373	0.00112192	0.0437498	0.297835	1.44507	0.182766	2.59535
CASP2	1.53774	0.277561	2.26354	0.102146	0.463557	0.327542	0.16061	0.613648	0.44539	0.0261928	0.163336	0.706783	0.300879	1.44696	0.0786398
CASP3	0.248415	1.7443	0.476199	0.0116264	1.38249	0.0304563	0.19122	1.06481	0.146814	0.293089	1.8804	0.291489	0.749183	0.829319	0.575934
CASP6	0.00380804	0.516923	0.0787339	0.210542	0.629765	0.144124	0.354778	0.111925	0.0860552	0.341399	0.284722	0.508144	0.436433	0.250573	0.167563
CASP7	0.485769	0.0437538	0.853307	0.0209318	0.0112083	0.260755	0.422391	1.10213	0.000697035	0.526067	1.24599	0.518448	0.127604	0.0456085	0.427123
CASP8	0.301412	0.02909	0.543093	0.0356902	0.0450833	0.177203	0.53185	0.475613	0.488356	0.113248	0.465831	0.0330533	0.373909	0.385047	0.0182545
CASP8AP2	1.02331	0.383546	0.296724	0.326731	0.201138	0.468946	0.489766	0.406151	0.311492	0.0451468	0.381693	0.296615	0.0299934	0.154041	0.0387407
CASP9	0.0258628	0.461885	0.17578	2.09412	1.67825	3.62142	0.171684	0.675083	0.199289	1.28775	1.18781	1.09086	0.109371	0.0456668	1.27499
CASR	0.79372	0.35718	1.2136	0.712332	0.735595	0.241669	0.467305	0.70211	0.139146	0.128673	0.0573268	0.0214091	NA	NA	NA
CASS4	0.728451	0.0274974	0.229307	1.8889	0.277494	0.073536	0.728849	0.0456639	0.979134	0.291762	0.11294	0.219991	0.843925	0.12593	0.553082
CAST	1.14825	0.673403	0.52083	0.0684754	1.19028	0.356591	0.501464	0.958994	0.336634	0.319842	3.00134	0.243219	0.601909	0.0284834	0.8635
CASTOR1	1.47225	0.970005	1.80909	0.121521	0.170073	0.249013	0.391004	0.50665	0.0172057	0.177274	0.849157	0.327903	0.585855	0.20695	0.142963
CASTOR2	0.420213	0.0965566	0.0591435	0.0974605	0.145298	0.874803	0.945826	0.221971	0.0229081	0.00761934	0.188173	0.55826	0.402554	0.325353	0.00876443
CASZ1	0.353313	0.225203	0.585403	0.62568	1.11313	0.252349	0.317716	0.042971	0.0973526	0.116599	0.0430869	0.197752	0.0662864	0.398411	0.266117
CAT	0.532227	0.393906	0.820728	0.422748	0.418034	0.702717	0.122137	0.399297	0.407793	0.249493	0.0515566	0.812386	0.196337	0.0925181	0.109478
CATIP	0.0581503	0.120128	1.15871	0.268487	0.224514	1.85657	0.0310666	1.1466	0.185708	0.0704166	0.911736	1.34784	0.0182177	0.330507	0.523552
CAV1	0.0965655	0.111398	0.852496	0.303099	0.433713	0.197279	1.42352	0.992087	0.388342	0.0511812	0.138397	0.144689	0.448667	0.500576	0.367391
CAV2	0.0827634	0.532527	0.677789	0.0522667	0.307631	1.90158	1.01707	0.207255	0.0216627	0.744247	0.229288	0.42441	0.00839482	0.139897	0.139405
CAVIN1	0.309791	0.0261052	1.85897	0.249844	0.341903	2.43122	0.0775309	0.255879	0.0650413	0.846436	0.21516	2.84372	1.58987	0.745917	0.751115
CAVIN2	0.860668	0.0581519	0.517703	0.543542	1.30607	0.386016	0.651392	0.332446	1.59218	0.596649	1.19181	0.30112	1.69443	0.806286	1.37622
CAVIN4	3.12633	2.99252	1.28917	0.151834	0.730644	1.46078	0.171618	0.476705	0.198627	0.0825383	0.629853	0.0296981	0.351226	0.0648521	0.0124365
CBARP	0.122981	0.0198784	0.95949	0.776037	0.62273	0.022652	0.584199	0.0759146	0.916525	0.460858	0.110886	0.0373867	1.1016	0.333876	2.0481
CBFA2T2	1.63937	0.640548	1.05004	0.238464	0.0123284	0.173806	0.00445758	0.0266594	0.312841	0.162444	0.0979281	0.0882355	0.0830217	0.213978	0.332231
CBFA2T3	0.682792	0.377094	1	0.780551	0.338789	2.12394	0.718155	0.016847	1.93904	0.318242	0.21632	1.11095	0.659119	0.12233	2.24783
CBFB	1.91478	0.280578	1.09829	1.00913	1.68921	0.903905	0.020389	0.522989	0.719949	0.214911	0.893791	0.0570348	0.0676761	0.277454	0.179493
CBL	0.367678	0.0136595	0.110472	0.126625	0.17084	0.271962	0.479374	0.0308548	0.0650051	0.299187	0.0613125	0.205928	0.327189	0.139569	0.178014
CBLB	2.18834	1.0831	2.24604	0.123052	0.0465357	0.290275	0.890635	1.15837	0.582875	0.0225212	1.10696	0.134808	0.541143	0.230013	0.398713
CBLL1	0.18854	0.0259162	0.0807315	0.0352756	0.0644706	0.113573	0.418311	0.249737	0.0041264	0.330581	0.53503	0.124322	0.286542	0.62297	0.0878474
CBLN1	0.0303852	0.427117	0.0870035	0.108861	0.593724	0.257997	2.34994	2.46708	2.75364	2.22613	0.0735477	0.0830753	1.1473	0.326764	0.680634
CBLN2	0.541232	0.172856	0.455912	0.238719	0.526244	0.915903	0.102747	0.134131	1.36893	0.341855	0.485297	0.619422	0.792864	1.49692	0.462118
CBR4	0.458049	0.184751	4.9914	0.262856	1.76851	2.40835	0.784662	0.259721	0.0228579	0.246251	0.359892	1.34011	0.0785139	0.140737	1.19381
CBX1	0.233736	0.811513	0.642201	0.139103	0.183507	0.282583	0.805264	1.27673	0.503641	0.279705	0.568173	0.187802	1.31463	0.302595	0.407775
CBX2	0.368362	0.0788834	0.749967	0.503998	0.258367	0.670202	0.416764	0.573328	0.376064	0.0189	0.134835	0.0698081	0.642841	0.301757	0.301561
CBX3	0.240267	0.172523	0.288107	0.140909	0.197116	0.0338215	0.122531	0.0100144	0.0939703	0.205481	0.243453	0.671506	0.588138	0.814744	0.197657
CBX4	0.332211	0.506681	0.365349	0.381919	0.891114	0.507722	0.143355	0.0112044	0.673429	0.132627	0.39464	0.0344547	0.463617	0.216388	0.447359
CBX5	0.628145	0.886635	0.348982	0.501511	0.194869	0.195492	0.0906587	0.138722	0.224768	0.0811293	1.51781	0.00697819	1.45896	1.41043	1.29805
CBX6	0.0798353	1.03629	0.243545	0.59057	1.70703	1.45085	0.0420755	0.124436	0.710598	0.186191	0.28445	0.269727	0.102467	0.575062	1.0478
CBX7	0.160144	0.538988	0.124142	0.0728766	0.554173	0.770788	0.187264	0.326704	0.123531	0.43465	0.426952	0.712377	0.920911	0.959009	0.0374511
CBX8	0.454855	0.323489	0.281815	0.218055	0.251859	0.115847	0.188806	0.0303484	0.0832646	0.0514192	0.401403	0.363885	0.337652	0.104802	0.433101
CBY1	0.214428	1.68576	0.175134	2.47819	4.16241	1.72863	1.06082	1.92453	1.69761	0.77472	1.80498	0.454213	0.446004	0.199887	0.00417059
CBY2	0.00581256	0.00549435	0.191466	0.125882	0.138937	0.0904366	0.248521	0.0209997	0.820352	0.315797	0.357839	0.11022	0.416246	0.316861	0.237339
CC2D1A	1.33391	0.0578548	0.186484	1.29586	0.219032	0.347218	0.58223	0.164611	0.0859289	0.810762	0.418614	0.158173	0.721066	0.454389	0.667357
CC2D1B	0.0451586	0.172195	0.190895	0.326526	0.351412	0.0938985	0.7854	0.466337	1.38444	0.198553	0.18947	0.411385	0.606228	0.102017	0.330008
CC2D2A	1.05466	0.746223	1.11822	0.296739	0.40314	0.632649	0.285997	0.975902	0.269969	0.391384	0.709278	0.258384	0.131077	0.242497	0.656693
CCAR1	1.66306	0.603723	0.471763	0.00913555	0.0942894	0.348125	0.545498	0.601952	1.14345	0.139985	0.485761	0.724543	0.223068	0.165654	0.0465968
CCBE1	0.176507	0.416138	0.509697	0.296429	0.734165	0.0742362	0.11928	0.429056	0.3996	0.117678	0.768747	0.0173354	1.35888	2.95732	0.694693
CCDC102A	1.60813	0.66015	1.27333	0.447955	0.0800673	0.501124	1.14631	0.458054	0.371994	0.597497	0.407581	0.484908	0.519565	0.0970162	0.46292
CCDC102B	0.168225	0.0748908	0.326565	1.29571	0.248614	1.09704	0.0699121	0.0236089	0.15303	0.0890973	0.0545135	0.81587	1.19019	1.20161	0.935475
CCDC103	0.729464	0.692135	0.216194	0.796574	0.761773	0.0284539	0.315758	0.531909	0.11801	0.139967	0.448195	0.0761093	0.0743112	0.473378	0.797278
CCDC107	0.477038	1.04874	1.21393	0.13234	0.227247	0.208794	0.310151	0.0164634	0.374777	0.444634	0.663923	0.397231	0.1234	0.353483	0.198426
CCDC112	0.179197	0.0581802	0.101517	1.42488	0.156713	1.28897	0.409988	0.0331554	0.325118	0.481547	0.0851944	0.395013	0.017666	0.129686	1.04447
CCDC115	0.468277	0.111973	0.500653	0.0440631	0.0927447	0.0824009	0.356784	0.105334	0.0629011	0.174682	0.864083	0.33361	0.0378572	0.188664	0.511794
CCDC117	1.25174	1.37827	1.9772	0.00408528	0.0820649	0.0764992	0.354765	0.115621	0.710068	1.06588	1.17926	1.23828	0.492676	0.0195954	0.400336
CCDC12	0.164447	0.00797528	0.309935	0.00988444	0.0965472	0.482438	0.862544	0.34704	0.242409	0.10784	0.206535	0.0368323	0.258188	0.491853	0.0468401
CCDC120	0.371386	0.0515033	0.526842	0.00561216	1.52963	0.330112	0.379312	0.0825352	0.213324	0.588384	0.00895401	0.221625	0.0893286	0.0851622	0.0635273
CCDC122	0.168641	0.102568	0.76638	0.0808332	0.394265	0.710647	0.63208	0.145686	0.647546	0.180337	0.00948299	1.0675	0.801774	0.404676	1.07903
CCDC125	0.690668	0.381414	0.650812	2.77665	1.19581	2.21904	0.357223	0.387082	0.00532028	0.571942	0.0696323	0.284089	1.09757	0.21101	0.0887734
CCDC126	0.0306296	1.87872	0.862304	0.524893	3.16434	0.238691	1.33941	2.16553	1.06251	0.0167738	0.308247	0.0124963	0.12463	0.0910254	0.418859
CCDC127	0.508427	0.555291	0.354582	0.0790643	0.531421	0.0800924	0.010341	0.179684	0.354348	0.168541	0.00121278	0.471521	0.0165531	0.377003	0.087859
CCDC13	0.420008	0.483034	0.943958	0.0692784	0.00853447	0.882039	0.112902	0.0752114	0.0596487	0.690839	0.0775841	2.49193	0.0214518	0.185029	0.385438
CCDC130	0.821378	0.0255127	0.306526	0.244152	0.0176442	0.0870982	1.01155	0.271421	0.183816	0.353056	0.527765	0.263513	0.670848	0.758643	0.188208
CCDC134	0.223543	0.33451	0.719123	0.586336	0.176388	0.169288	1.13208	0.967027	0.110535	1.4116	1.14276	0.65594	2.48821	1.33393	1.41809
CCDC137	0.479894	0.0759253	0.198568	0.0532499	0.68137	0.00937578	0.242602	0.0961608	0.0686388	0.188256	0.263981	0.199025	0.126155	0.0316582	0.053586
CCDC138	0.103412	0.067245	0.00192124	0.270012	0.655872	0.122556	0.255269	0.380312	0.359484	0.504086	0.0875129	0.148733	0.445959	0.319156	0.00375967
CCDC14	0.609001	2.12117	0.0312684	0.28325	2.3903	0.0321119	0.108562	0.110646	0.121111	0.244228	1.48316	0.205274	0.0229929	0.545019	0.281149
CCDC141	0.263944	0.168482	1.15286	0.860347	0.40015	1.47804	0.00699981	0.167892	0.218139	0.302746	0.0136238	0.170269	0.475022	0.693654	0.846656
CCDC142	0.529356	0.674552	0.442651	3.92408	2.41788	3.04153	0.896596	0.588823	1.92765	0.763452	0.104812	0.728471	0.0453146	0.513089	0.363312
CCDC146	0.0581101	1.03773	0.0214782	0.17825	1.17125	0.143833	0.0650822	0.377811	0.219962	0.354375	1.13997	0.630408	0.147384	0.0326686	0.428116
CCDC148	1.07779	0.230817	0.609074	0.0637087	0.519743	0.186958	0.600082	0.0430416	0.990938	0.134928	0.597579	0.284716	2.82223	0.340318	1.94801
CCDC149	1.24117	0.0197442	1.83174	0.400369	0.767761	0.151059	0.272777	0.0140048	0.177395	0.0809695	0.091046	0.588267	0.816563	0.231834	2.06023
CCDC15	0.742149	0.476374	1.0744	0.474073	0.632593	0.868607	0.956023	0.179515	0.652361	0.927199	0.0938929	1.36823	0.198848	0.0415348	0.0936866
CCDC166	0.367887	0.346509	0.389393	0.122827	0.379692	0.726554	1.00922	0.433139	1.79876	0.121524	0.301551	0.692303	0.00723792	0.254711	0.750093
CCDC167	0.177441	0.191949	0.0114823	1.02702	0.89405	1.16421	0.0559324	0.0243672	0.261742	0.410755	0.232216	0.146071	0.366801	0.0199917	0.76646
CCDC17	0.0943027	0.15049	1.44184	0.0684239	0.100398	2.85815	0.161212	1.32639	0.171115	0.743861	0.0676188	2.3662	0.155534	0.311994	0.133869
CCDC170	0.323796	0.152187	0.13917	0.275587	0.408672	0.394245	0.303183	0.16912	0.0224016	0.0463988	0.352788	0.214791	0.0055512	0.140886	1.23019
CCDC171	0.745688	3.89298	0.621801	0.101748	1.38185	0.111936	0.81204	2.88187	0.00847594	0.0775728	3.19912	0.225393	0.246886	0.697686	0.175303
CCDC173	0.308706	0.391378	0.325831	0.133501	0.176613	0.510699	0.055726	0.0831497	0.0624426	0.0234917	0.113568	0.459237	0.00944515	0.262286	0.494272
CCDC174	0.269432	1.07844	0.00547055	0.688592	1.48196	0.296415	0.55096	1.48808	0.575905	0.120156	1.13089	0.0972441	1.72232	1.71916	1.0894
CCDC177	0.160984	1.11825	0.420922	0.0806422	1.73712	1.12065	0.205275	0.981691	0.216348	0.146109	0.524264	0.227525	0.739437	1.08824	0.589722
CCDC18	0.312402	0.0904056	0.620917	0.179282	0.336157	0.36117	1.10757	1.00205	0.400699	0.201133	0.256621	0.320258	0.188956	0.520623	0.319803
CCDC180	0.39697	1.65157	0.620678	0.184151	1.71693	0.394988	0.136469	1.31663	0.996181	0.591408	1.26723	1.39057	1.49689	4.55129	1.43069
CCDC181	0.656608	0.236632	0.304303	0.0487827	0.694977	0.699358	0.911078	1.94807	0.228984	0.973414	1.34339	0.262272	1.33418	0.275243	0.531151
CCDC183	0.309611	0.138082	0.45919	0.0653842	0.533056	1.42789	0.319633	0.361302	0.71912	0.0853434	0.229655	0.0870143	1.11899	1.18343	0.285901
CCDC186	0.420442	0.0440247	0.00654194	0.363286	0.211187	0.805403	1.34487	0.763512	0.134046	0.118222	0.467412	0.33711	0.0159122	0.240305	0.493371
CCDC187	0.304089	0.00150881	2.10452	0.456909	0.0305932	2.04621	0.0588811	0.0642557	0.224421	0.0134974	0.570608	0.556577	0.0811383	0.330217	0.169616
CCDC191	0.0550176	7.6925	0.389474	0.0699343	6.46597	0.0346798	0.179874	1.35375	0.298846	0.0101282	4.58004	0.0541809	1.06482	1.20042	0.0646075
CCDC22	1.25905	0.623223	0.544103	0.253024	0.373332	0.180562	0.179113	0.115851	0.3003	0.164136	1.0096	0.0800996	0.224385	0.302963	0.00504798
CCDC25	0.85715	0.0442181	0.285115	0.0379536	0.00144599	0.628154	0.29766	0.190547	0.0927155	0.0432931	0.292676	0.00517804	0.0192879	0.0302593	0.167511
CCDC27	2.21581	1.10951	2.52143	1.75383	0.697905	2.73425	1.17469	0.861697	1.04266	1.36355	0.869615	2.73425	0.857447	0.962305	0.249953
CCDC28A	0.29136	1.12532	0.359565	0.339737	1.10045	0.29609	0.450683	1.36992	0.153723	0.176082	2.14404	0.262706	0.682895	0.094701	0.954659
CCDC28B	0.755771	0.0861175	0.730093	1.54445	0.1776	2.16906	0.847605	0.0100279	0.753526	0.148622	0.163932	0.0630286	0.151606	0.17042	0.15767
CCDC3	0.280972	0.00735129	0.736541	0.396465	0.556027	0.999316	0.583752	0.0354751	1.2946	0.112052	0.224182	0.599379	0.782023	0.255573	1.4041
CCDC30	0.247426	3.69241	1.07514	0.156975	1.68018	1.34308	0.124913	0.215657	0.260165	0.0861038	1.83221	0.00795547	0.84175	2.50176	0.0853947
CCDC32	0.0211564	0.188306	1.1133	0.142252	0.144265	1.01741	0.189721	0.218264	1.58946	0.100086	0.332827	0.925947	0.367382	0.213447	0.00414676
CCDC33	0.158628	0.0880945	1.13905	0.555777	0.247103	1.22516	0.583979	0.595253	1.20508	0.251643	0.311507	0.759393	0.0720551	0.062783	0.262198
CCDC34	0.00706794	0.453451	0.153978	0.445856	0.97594	0.648179	0.0756618	0.0903718	0.136179	0.563975	1.00311	0.643137	0.886029	1.24198	0.0153063
CCDC39	1.35367	0.521032	0.681132	1.58981	0.461632	0.904803	0.455412	0.0570565	0.410378	0.301182	0.0507292	0.635018	1.5636	0.979082	0.0619724
CCDC40	0.124709	0.735626	0.193364	1.37532	0.540718	0.104574	0.0628157	0.0706116	0.332579	0.259318	0.0227327	0.120209	0.556861	1.0352	0.546236
CCDC42	0.255713	0.14927	0.649296	0.0385326	0.634057	0.250056	0.270257	0.136943	0.726106	1.84019	0.891037	0.398378	2.21227	0.221406	2.54535
CCDC43	0.133654	0.132255	0.0288228	0.134292	0.0553065	0.0249089	0.219678	0.32124	0.393393	0.134755	0.535259	0.0229603	0.509533	0.700012	0.199458
CCDC47	0.547961	0.399998	0.0896239	0.0788894	0.0193361	0.297247	0.0784341	0.0701066	0.539534	0.614358	0.484115	0.00200267	0.338808	0.540336	0.070209
CCDC50	0.325798	0.377406	0.454705	0.0370563	0.167742	0.401595	0.196556	0.145674	0.116312	0.264418	0.00273948	0.775761	2.32729	1.97517	0.204685
CCDC51	0.269314	0.340174	0.232738	0.107867	0.0684028	0.50906	0.251611	0.112324	0.019844	0.0151778	0.0983137	0.186932	0.245218	0.863273	0.0414243
CCDC58	0.269248	1.1241	0.120675	0.636303	2.56045	0.017429	0.251657	0.537957	0.132098	0.39475	0.421515	0.146218	0.0649783	0.467852	0.159023
CCDC59	0.0898115	0.678456	0.373499	0.125833	0.0228297	0.0753234	0.42317	0.140825	0.258378	0.0850572	0.122027	0.110333	0.600151	0.0136342	0.351232
CCDC6	0.298336	0.0766444	0.670003	0.0383448	0.575308	0.458613	0.7406	0.176339	0.218156	0.242494	0.504168	0.452457	0.384919	0.280356	0.255706
CCDC61	0.513717	0.0653116	0.285558	0.077496	0.468139	0.0724452	0.427164	0.166886	0.139009	0.21584	0.698381	0.265569	0.406133	0.760729	0.184547
CCDC62	0.422598	0.0614455	0.034996	0.0510249	0.256233	0.01669	0.387878	0.0838839	0.937775	0.154964	0.314849	0.868053	0.290019	0.553426	0.191898
CCDC65	1.51427	0.214052	1.30576	0.151107	0.326209	0.625199	0.175636	0.0721475	0.466706	0.705723	0.295637	1.22586	0.324577	0.44735	0.434118
CCDC66	0.387984	0.98764	0.231827	0.108906	0.436335	0.123627	0.189907	0.109774	0.414886	0.34388	0.945844	0.148431	0.0698968	0.012265	0.0571979
CCDC69	0.000254079	NA	NA	0.170883	0.384022	0.109882	0.376286	0.502607	0.0624595	0.0919003	0.008776	0.582484	0.179709	0.384073	0.132917
CCDC71	0.0364029	0.086178	0.355966	0.539164	0.0842113	1.0918	0.213004	0.0139611	0.0201539	0.348469	0.126666	0.327366	0.301418	0.0487631	0.209142
CCDC71L	0.0354298	0.965359	0.541727	0.119891	0.29916	0.24972	0.181819	0.165435	0.261442	0.173076	0.339893	0.552126	0.188643	0.760262	0.160794
CCDC73	0.340665	0.0405342	0.505519	0.370885	0.114082	0.0248238	0.522372	0.167725	0.660735	0.105732	0.126895	0.105899	0.81339	0.395777	0.446481
CCDC77	0.647706	0.2651	0.057211	0.221006	0.0822369	0.0144614	0.459869	0.180143	0.147064	0.087558	0.394751	0.0613179	0.741255	0.0301213	0.289156
CCDC78	1.28123	0.0117851	4.70997	0.19663	0.490741	3.02925	0.220909	0.258462	0.498043	0.452095	0.0269761	2.26535	0.0382377	0.304871	0.405026
CCDC80	0.919621	0.517881	1.21665	0.0324678	0.820947	0.412392	0.519974	0.578413	0.0124341	0.245403	0.758526	0.55085	1.54774	0.874163	0.681894
CCDC82	1.06134	0.987037	1.22328	0.353381	0.78332	0.182791	0.0402134	0.375073	0.328791	0.0545108	0.0115138	0.279864	0.908973	0.938422	0.554755
CCDC83	0.958842	1.00263	1.00582	1.11809	0.912622	0.694736	0.526431	0.110337	0.243497	0.136994	0.252077	0.368327	0.226392	0.485454	0.360751
CCDC84	0.45525	0.0649531	0.0419933	0.208375	0.13883	0.261543	0.643606	0.113948	0.637187	0.168611	0.010567	0.151557	0.35455	0.337092	0.095274
CCDC85A	0.422622	0.530196	0.828688	0.302173	0.374942	0.633926	0.51009	0.118826	0.185339	0.103296	0.403007	0.122192	0.376891	0.187816	1.14098
CCDC85C	1.13454	0.879053	2.0376	0.123761	0.189596	0.271563	1.13911	1.42278	2.90999	0.0051266	0.160405	0.100706	0.193423	0.423553	0.207194
CCDC86	0.257757	0.212366	0.04045	0.646301	0.0639704	0.880757	0.193513	0.270313	1.14066	0.0020383	0.548548	0.0346148	0.395012	0.756378	0.429704
CCDC88A	0.710843	0.251882	0.0451421	0.159205	0.0122785	0.86401	0.0809886	0.0216151	0.788479	0.0165729	0.495345	0.0227943	0.238823	0.124536	0.527384
CCDC88C	1.21269	2.06708	0.449056	0.380039	2.13758	0.0283173	0.205552	0.677323	0.245205	0.325667	1.34185	0.739461	0.0790615	0.142608	0.472641
CCDC89	0.423434	0.135343	0.467551	0.176611	0.17728	0.783078	1.12763	0.274967	0.426348	0.890588	0.464394	1.29185	0.428214	0.568883	0.0648679
CCDC90B	0.000568393	0.443482	0.0563608	0.176052	0.224505	0.0533362	0.43643	0.455024	0.29367	0.308151	0.00347005	0.278169	0.086484	0.447322	0.0465141
CCDC91	0.0432114	0.0220599	0.0126815	1.21481	0.242374	0.250221	0.252659	0.334577	0.310132	0.076383	0.910383	0.0551223	0.483598	0.0403006	0.412392
CCDC92	1.02091	1.06251	0.86353	0.320837	0.157092	0.457551	0.347384	0.284245	0.512417	0.0687277	0.0526848	0.155376	0.256084	0.139345	0.466505
CCDC92B	0.024198	0.650783	0.167293	0.470262	1.08811	0.0978729	0.0240546	0.74819	0.00335562	0.0181304	0.463801	0.10246	1.07146	2.31242	0.0261164
CCDC93	0.116406	0.391965	0.189311	0.462904	0.202007	0.13685	0.336205	0.0599682	0.376278	0.288554	0.459275	0.199153	1.05337	0.375148	0.278395
CCDC97	0.540755	0.0453014	0.193477	0.112928	0.0485142	0.406583	0.543754	0.101961	0.118358	0.477131	0.0326955	0.219665	0.0915273	0.0931154	0.425787
CCDC9B	0.704777	0.1734	0.611863	0.0049625	1.48881	0.382148	0.127072	0.531893	1.55069	0.39648	0.175111	0.191048	0.149767	0.0667721	0.00273848
CCK	0.487864	0.0711217	0.219301	0.490722	0.269294	0.574574	0.466813	0.926817	0.162096	0.49807	0.183496	1.30084	1.36309	2.01213	0.188172
CCKBR	0.842816	0.920019	0.906048	0.0765759	0.0135059	0.176317	0.355694	0.364214	2.34843	0.335801	2.51789	0.214156	1.81977	2.89522	1.45939
CCL17	3.72272	0.54661	5.92812	2.50835	0.284114	4.92082	2.39819	1.01053	4.14569	1.52321	0.242204	4.56543	0.173094	0.0113313	0.715516
CCL20	0.419057	0.461771	1.54375	0.959688	0.722643	2.93794	0.111809	1.1817	0.833482	0.883081	0.0971842	3.72767	0.0062743	0.0841779	0.774363
CCM2	0.699543	0.0562003	0.331371	0.189873	0.229316	0.0976152	0.131832	0.0380882	0.113838	0.020448	0.0171965	0.00907451	0.0520077	0.00946915	0.173348
CCM2L	0.448602	0.931636	0.613418	0.555377	0.698155	0.211272	0.175718	0.562957	0.0857678	0.27093	1.51296	0.121889	0.54794	0.209906	0.0708362
CCN1	0.0738387	0.358332	0.994232	0.27672	1.00218	0.350243	0.0281035	0.215819	0.252533	0.900724	0.871868	2.66891	0.0366095	0.0775228	0.355208
CCN2	1.29855	0.336888	0.234448	0.0795851	0.168977	1.73775	0.836263	0.0813897	1.21906	0.29627	0.465984	1.03216	3.24405	0.798865	1.45257
CCN3	1.11986	0.22392	0.888532	0.58234	1.04803	0.35912	NA	NA	NA	0.38353	0.467683	0.316291	0.0468275	0.228515	0.26373
CCN4	1.06917	1.006	0.9842	0.0761208	0.0846017	0.389811	2.79956	1.38202	2.17722	0.351064	0.483108	0.285339	0.606961	0.199992	2.1739
CCN5	2.37243	1.01252	1.29039	0.0053112	0.00736377	0.130549	1.44438	2.558	0.472175	0.386269	1.66186	0.166474	0.384614	0.351069	0.264803
CCNA1	0.441857	0.948466	0.323887	0.00445074	0.446954	0.461764	0.11352	0.0188789	0.896843	0.789275	0.537405	0.958389	0.035244	0.715318	0.772795
CCNB2	0.0895482	0.297768	0.0955979	0.536525	0.391792	0.121409	0.163786	0.886391	0.114219	0.0204441	0.623047	0.0820375	0.0973401	0.0269762	0.0299215
CCNB3	0.0664032	0.523479	0.0393575	1.25379	1.34216	2.66309	0.0282675	0.0115207	0.180849	0.52984	0.88783	1.05074	1.03744	0.104033	0.193443
CCNC	0.76636	0.306322	0.188788	0.0822005	0.150113	0.190486	0.1749	0.307222	0.0846477	0.22926	0.790877	0.164073	0.899487	0.426335	0.428186
CCND1	0.111196	0.0954716	0.115734	1.07773	0.06058	0.267276	0.0725417	0.338205	0.551444	0.364296	0.151703	0.167975	0.0547852	0.290666	0.11564
CCND2	0.311282	0.828555	0.204675	0.0740438	0.00740582	0.00804825	1.0289	0.128767	0.11235	0.326843	0.284232	0.085454	0.153588	0.251524	0.706704
CCND3	0.250715	0.0737185	0.00955233	0.04259	0.363439	0.00400195	0.38379	0.190757	0.269258	0.228848	0.0475334	0.0248114	0.136711	0.0322053	0.092952
CCNDBP1	0.0547655	0.0226783	0.164341	0.783757	0.627113	1.27501	0.273209	0.00931122	0.478017	0.41812	0.0515827	0.682455	1.51029	1.46092	0.690578
CCNE1	0.395078	0.255632	0.240839	1.38254	0.919101	0.995893	0.452039	0.453428	0.742675	0.0621759	0.100783	0.348397	0.354792	0.0911408	0.134904
CCNF	0.352713	0.0147797	0.0872092	0.353593	0.485119	0.22379	0.127322	0.0752809	0.0329665	0.130717	0.097131	0.202566	0.699248	0.498791	0.0375041
CCNG2	0.674897	0.961446	0.0150941	0.0583177	0.541452	0.579399	0.788193	0.646709	1.23535	0.912356	0.885141	1.78528	0.517276	0.38485	0.832037
CCNH	0.629932	1.03428	0.336731	0.0848066	0.345758	0.164369	0.623638	2.13723	0.0319714	0.186399	2.76057	0.15102	0.380303	0.115293	0.376327
CCNI	0.243924	0.186118	0.177921	0.445275	0.904997	1.07742	0.487842	0.357064	2.30771	1.1936	0.461452	2.61084	1.6925	0.933392	1.38465
CCNI2	0.495872	0.221568	0.686107	0.13635	0.2014	0.0121357	0.969437	0.0255918	1.38517	0.169872	0.206875	0.443399	0.77359	0.191104	1.08889
CCNJ	0.165883	0.094592	0.54366	0.330662	0.300086	0.0926921	0.291882	0.679521	0.338251	0.197298	0.165647	0.403124	0.429163	0.00569025	0.245018
CCNK	0.559129	0.807254	0.0972772	0.95204	0.932478	0.529323	0.127642	0.0704891	0.124005	0.18328	0.014356	0.00468428	0.598815	0.965332	0.0368833
CCNL1	0.039623	0.12351	0.0398092	0.146294	0.757423	0.155202	0.448867	0.0343099	0.357965	0.194547	0.146204	0.563047	0.180656	0.600577	0.421076
CCNL2	0.761356	0.396169	0.186521	0.127734	0.0705044	0.035364	0.263819	0.163838	1.28017	0.468066	0.152318	0.401749	0.594784	0.0274184	0.488798
CCNO	0.589967	0.192373	0.0441744	0.0177873	0.259252	0.312456	0.138703	0.220041	0.120478	0.193916	0.15172	0.791793	0.903469	1.45592	0.124316
CCNT1	0.489767	0.111065	0.136249	0.496778	0.466736	0.338099	0.0807098	0.116953	0.239797	0.0943508	0.111271	0.0902514	0.0965675	0.128167	0.530433
CCNT2	1.30422	0.539632	0.647991	0.287515	0.0663546	0.353444	0.314007	0.257693	0.401363	0.253403	1.14324	0.47046	0.0774879	0.116844	0.156332
CCNY	0.748519	0.0823246	0.418794	0.0877285	0.664601	0.0782289	0.816877	0.579747	0.0613898	0.283748	0.803992	0.735508	0.293334	0.0759894	0.322711
CCNYL1	0.295606	0.487606	0.620347	0.496983	0.374114	2.67099	0.085968	0.0603256	0.0251078	0.332655	0.0796682	0.605048	0.530096	0.772915	0.291256
CCP110	1.12266	0.651128	0.148262	0.0931804	0.166444	0.942405	0.642622	0.859753	0.812432	0.437273	1.67669	0.406339	0.126853	0.218447	0.611234
CCPG1	0.424242	0.0135945	0.290201	0.526682	0.483156	0.317097	0.233442	0.414613	0.11316	0.0344248	0.367503	0.0518335	0.0411884	0.0759619	0.396694
CCS	0.537971	0.0279052	0.233534	0.0767746	0.0495183	0.312862	0.795503	0.0818936	0.0797122	0.406533	0.228321	0.436249	0.243212	0.0318154	0.0377403
CCSAP	0.798895	0.408374	0.398031	0.255648	0.100537	0.289439	0.0045575	0.174241	0.668416	0.593862	0.729308	0.644236	1.1533	0.389216	0.967737
CCSER1	1.0904	0.00378381	0.171607	0.057995	0.536414	0.434744	0.572423	0.113037	0.0773371	0.123978	0.329285	0.431	0.713173	0.283257	0.312136
CCSER2	0.784508	0.0121926	0.140862	0.382836	0.546974	1.01592	0.936055	0.168553	0.0754639	0.232643	0.119525	0.40025	0.070266	0.188602	0.181204
CCT2	0.0382122	0.569745	0.325983	0.228815	0.678274	0.957204	0.105951	0.437324	0.0104441	0.0932716	0.744329	0.0618266	0.260124	0.0970879	0.427434
CCT4	0.0705678	0.060358	0.287635	0.373622	0.257401	1.0679	0.190015	0.0986057	0.538265	0.458456	0.102475	0.00142602	0.206962	0.180412	0.155116
CCT5	0.0375671	0.113433	0.223303	0.26569	0.0135663	0.806457	0.273442	0.199575	0.850922	0.191128	0.0815651	0.00425334	0.305279	0.0171622	0.556232
CCT7	0.263258	0.115863	0.0313663	0.315049	0.421802	0.631685	0.204585	0.350804	1.02747	0.266567	0.151912	0.23128	0.246454	0.0115286	0.0511297
CCT8	0.0895973	0.143715	0.330462	0.027152	0.192487	0.375394	0.180278	0.122016	0.11484	0.327095	0.277036	0.376946	0.499108	0.0320724	0.592413
CCZ1	0.102646	0.00994942	1.05716	0.0694512	0.119178	1.2052	0.177831	0.0114715	0.446107	0.302442	0.44836	0.624034	1.04781	0.833572	1.14545
CD101	0.231403	0.0737722	0.583429	0.154242	0.268381	0.551578	0.098902	0.222074	0.0359891	0.022442	0.195926	0.105107	0.0162047	0.121218	0.573972
CD109	2.20868	1.75661	1.10628	0.980503	0.160437	1.32748	0.242188	0.826795	0.265762	0.516412	0.228774	1.35235	0.144402	0.175724	0.760356
CD14	1.04334	0.182783	1.62413	0.342857	0.121655	0.888904	0.384191	0.0814195	0.631479	0.692204	0.276679	0.941055	0.180871	0.190128	0.78601
CD151	2.12342	1.11931	2.25404	0.418359	0.0144874	0.271077	0.0191303	0.0290635	0.1619	1.14385	0.568506	0.889012	1.76673	0.251565	2.20547
CD164	0.151075	0.273422	0.0993432	0.443699	0.86332	0.129151	0.029296	0.167811	1.0864	0.397334	0.420682	0.0587615	0.261786	0.554258	0.016546
CD164L2	0.360595	0.0613353	0.128317	0.548962	0.368372	1.22119	0.128181	0.0714056	0.838609	0.132178	0.229779	0.0885882	0.223714	0.175125	0.0554079
CD2	0.923874	0.498041	0.605118	0.202805	0.128917	0.652107	0.160951	0.00438249	0.265411	0.030764	0.345418	0.364192	0.710003	0.0294105	0.324145
CD24	1.20542	0.639658	0.446497	0.112316	0.728729	2.11503	0.279145	0.618473	0.0775311	0.0635294	0.644521	0.504193	0.0642688	0.0467997	0.0500234
CD244	0.0480151	0.249679	0.101402	0.225228	0.458261	0.0617052	0.0566505	0.126353	0.119872	0.170375	0.583417	0.210008	0.415765	0.465666	0.0562268
CD247	0.107127	0.632019	0.251009	0.0283634	0.279468	0.253214	0.3887	0.0562265	0.0422822	0.00499186	0.255403	0.157615	0.373055	0.00634346	1.01634
CD276	0.45406	0.0840638	0.600672	0.13421	0.422697	0.625751	0.103881	0.0150394	0.0911368	0.461857	1.10893	0.0257554	0.388944	0.532895	0.0223565
CD2AP	0.598871	0.356475	0.500235	0.0459975	0.00185975	0.0649003	0.0661603	0.319856	0.336149	0.852984	0.890405	0.884367	1.24879	0.880245	0.750579
CD320	0.128215	0.391506	0.36484	0.676995	1.32153	0.0193648	0.124272	0.6631	0.0467755	0.191698	1.65751	0.174488	1.09762	1.33241	0.144913
CD34	0.0281953	0.536104	0.204074	0.612211	0.613192	0.568882	0.481467	0.1357	0.453834	0.18334	0.168724	0.102804	2.19948	1.40424	0.102115
CD36	2.36507	1.88232	3.53843	0.0896368	0.0141568	0.148577	0.449835	2.20641	0.0557901	0.893524	1.02437	0.117242	0.472044	0.0593221	0.429256
CD37	0.566816	0.0861685	0.12385	0.00481692	0.115696	1.10132	0.271678	0.0954868	0.350086	0.0686774	0.211078	0.662179	0.570445	0.35939	1.02144
CD3E	0.990126	0.655959	0.736942	0.353664	0.290105	1.28436	0.38675	0.17837	0.59304	0.0519199	0.0887233	0.890304	0.145952	0.337778	0.333159
CD3EAP	0.0813502	0.341778	0.122954	0.01522	0.0326741	0.388726	0.175549	0.0861819	0.0990605	0.148464	0.0484749	0.334771	1.70628	1.2526	0.485863
CD4	1.30334	0.506228	0.319015	0.0962907	0.113253	0.201467	0.196297	0.381411	0.274652	0.146139	0.0590043	0.180196	1.08149	0.630463	0.332667
CD40	1.74655	0.471697	1.3353	0.313842	0.395572	0.548904	0.707848	0.400492	0.00618547	0.160101	1.05242	0.0433519	0.724076	0.565457	0.853057
CD40LG	0.794719	0.403324	0.493631	1.64689	0.541232	0.917755	2.18858	2.1559	1.04917	0.420052	0.296207	0.714608	1.02804	1.16164	0.0605182
CD44	2.15262	2.12549	1.30013	0.305425	0.071334	0.0110113	0.396884	0.59037	0.0164297	0.14375	0.709947	0.891301	0.180641	0.384706	0.375599
CD47	1.65124	0.673143	1.59341	0.139157	0.12898	0.0616624	0.704269	0.411401	0.0398836	1.15172	1.26256	0.700477	0.627987	0.329491	0.512854
CD48	0.132683	0.333382	0.153159	0.0744407	0.143952	0.0889103	0.026622	0.0373605	0.025077	0.0218521	0.144036	0.241472	0.22397	0.115941	0.256037
CD58	0.637066	0.0856359	0.205399	0.183124	0.0056543	0.338611	1.37199	0.833569	1.66505	0.145091	0.643043	0.809926	0.376831	0.0229484	0.233208
CD59	0.244053	0.211814	0.0217902	0.0321218	0.479916	0.307537	0.0104543	0.0596323	0.234143	0.594153	0.217257	0.0814438	0.634918	0.595625	0.129403
CD63	1.88442	0.186835	0.891964	0.852674	1.48512	0.894705	0.102336	0.101237	1.28107	0.25171	0.00537274	0.594639	0.966427	0.436873	0.763957
CD74	1.92159	1.34882	1.12464	0.827187	0.78677	0.385439	0.611564	0.569685	0.0780337	0.812805	1.61793	0.323435	0.895509	0.0507561	0.706939
CD81	0.429503	0.187419	0.624278	0.607938	0.573414	0.109877	0.155909	0.417006	0.633211	0.0197881	0.420853	0.372149	0.830351	0.390291	0.235717
CD82	0.317269	0.3723	0.170418	0.0548924	0.346554	0.108379	0.0182514	0.438216	0.0796761	0.100332	0.679705	0.0267941	1.29005	0.90925	0.693249
CD83	1.46861	0.780097	1.23011	1.04345	0.275395	0.601312	0.315383	0.0616132	0.436889	0.0196106	0.547927	0.295889	0.709655	0.710404	0.635076
CD93	0.137702	0.247507	0.378999	1.17572	0.724075	0.605866	0.538119	0.802472	0.262455	0.84449	0.384229	0.202789	2.475	2.48841	0.284999
CD99	0.160289	1.42833	0.504939	0.384731	0.0665947	0.233666	0.196763	1.26655	0.436857	0.299285	0.793603	0.0613586	0.155418	0.569427	1.33171
CD99L2	0.431321	0.282575	0.695511	0.510784	2.12438	0.289693	0.393554	1.08217	1.30502	0.592717	0.929314	0.341627	0.0566724	0.137578	0.0329358
CDA	0.663558	0.664008	0.750912	1.21743	0.832653	1.03007	0.314784	0.159405	0.407824	0.298763	0.0157566	0.523629	0.272331	0.0283118	0.223218
CDADC1	0.115958	0.130904	0.166447	0.140178	0.0827044	0.363684	0.00560736	0.0947885	0.167134	0.332152	0.266364	0.46618	0.231583	0.0449948	0.249025
CDAN1	0.352858	0.34129	0.570094	0.0145161	0.834679	0.169695	0.0109648	0.225094	0.15599	0.443368	0.0517302	1.1609	0.00126578	0.378133	0.491635
CDC123	0.973291	1.0842	1.05337	0.904662	1.43639	0.32142	0.0219725	0.15893	0.327847	0.148081	0.0914495	0.264735	0.112849	0.223207	0.327391
CDC14A	0.977702	0.825307	0.466432	0.178112	0.271838	0.16234	0.279829	0.328227	0.124604	0.52891	0.52936	0.00514514	0.0676778	0.0884324	0.844591
CDC14B	0.652936	1.1459	0.199653	0.0856518	0.859077	0.00489315	1.03293	2.39768	0.0948672	0.334776	1.54136	0.411482	0.174943	0.985385	0.186855
CDC16	0.0290059	0.128741	0.136849	0.47076	0.641278	0.141345	0.188178	0.508033	0.217633	0.0793145	0.115405	0.137713	0.11368	0.156933	0.0547508
CDC20	0.481662	1.16597	0.884539	0.133575	0.166688	0.063304	0.183711	0.685519	0.00890798	0.164396	0.82511	0.00468143	0.286119	0.740194	0.946884
CDC23	0.294486	0.718543	0.408716	0.917097	0.894872	1.08657	0.263539	0.113333	0.364891	0.10614	0.116135	0.334008	0.120055	0.193777	0.617043
CDC25A	0.0237149	0.278811	0.0323126	0.179238	0.108823	0.0779766	0.302908	0.507668	0.0125033	0.313836	0.534286	0.140239	0.542612	0.829761	0.130211
CDC26	0.415733	0.174523	0.00160195	0.349973	0.330002	0.37276	0.236531	0.00707212	0.0648117	0.176861	0.0732778	0.00969044	0.392686	0.214494	0.0275481
CDC27	0.0929733	0.0275435	0.0366035	0.477007	0.60979	0.544009	0.37554	0.180991	0.78106	0.291974	0.0289197	0.483115	0.440716	0.0821522	0.55274
CDC34	0.228332	0.243197	0.15169	0.120222	0.239219	0.00566904	0.0155257	0.128316	0.0611874	0.0496651	0.0812629	0.05973	2.58555	1.92752	0.621429
CDC37	0.42644	0.0998756	0.60472	0.285045	0.00433764	0.795805	0.610349	0.1056	0.427931	0.0856335	0.278676	0.471313	0.00733039	0.0759006	0.115125
CDC37L1	0.412621	0.324909	0.0611729	0.341333	0.326113	0.134137	0.340283	0.156541	0.165997	0.719741	0.180878	0.207224	0.130814	0.0409932	0.446889
CDC40	0.445528	0.607284	1.03173	0.143743	2.3731	0.849025	0.320688	1.48596	0.217145	0.184686	1.14506	0.211125	0.678492	0.665903	0.632198
CDC42	0.424599	0.558766	0.438689	0.38855	0.614264	0.143548	0.397203	0.686104	0.0770954	0.192135	0.474309	0.226212	0.07964	0.0290092	0.301291
CDC42BPA	0.822804	0.145796	0.360766	0.105777	0.02047	0.041865	0.837018	0.394303	0.176519	0.148062	0.289087	0.201797	0.185374	0.44795	0.0180761
CDC42BPB	0.69267	0.0451291	0.19879	0.109161	0.235686	0.468753	0.27653	0.0286306	0.450542	0.257165	0.242119	0.0243782	0.32075	0.219853	0.492165
CDC42EP1	0.316028	0.655577	0.182183	0.734832	0.0619752	0.27142	0.142383	0.809807	0.585099	0.50488	0.508159	0.198884	1.92595	0.444695	0.116752
CDC42EP2	0.193086	0.0607036	0.32823	0.924224	0.182686	1.15438	0.193454	0.00852187	0.402139	0.831161	0.518854	0.649334	0.083115	0.0596611	0.11342
CDC42EP3	2.40284	2.35429	1.31015	0.171999	0.340819	0.0610599	0.251081	0.0826772	0.376957	0.501498	0.723347	0.223024	2.13922	0.726255	1.10475
CDC42EP4	1.1622	0.0994189	0.931856	0.0198798	0.271494	0.257943	0.74725	0.578081	0.431447	0.504141	0.402839	0.603871	3.08894	1.16479	1.68021
CDC42SE1	0.206848	0.0322586	0.165173	1.0546	0.854824	0.448475	0.17205	0.140032	0.657127	0.5917	0.224771	0.884524	0.904808	0.567771	0.61767
CDC42SE2	0.373589	0.336046	0.600624	0.012014	0.0468573	0.0627972	1.09613	0.307034	0.11065	0.258334	0.490217	0.453665	0.7469	1.14211	0.560403
CDC45	0.799846	0.969736	0.643947	1.8709	1.53517	1.807	0.406304	0.20863	0.987056	0.348497	0.354156	0.40421	1.01793	0.62299	0.723636
CDC5L	0.123354	0.601203	0.299528	0.148058	0.340935	0.0753374	0.0707536	0.191807	0.00567111	0.231578	0.389172	0.378673	0.475443	0.0811638	0.986293
CDC7	0.241342	0.358067	0.0965618	0.565603	1.08973	0.964696	0.489565	0.735026	0.0163217	0.384279	1.6352	0.0579808	0.294316	0.163336	0.065303
CDC73	0.176753	0.112841	0.340136	0.902036	1.09981	0.335851	0.0911134	0.0558584	0.0268702	0.155027	0.00802165	0.433546	0.668945	0.704714	0.342076
CDCA4	0.130763	0.0196985	0.486897	0.120763	0.204603	0.0984842	0.36097	0.106834	0.050293	0.0690794	0.430686	0.229775	0.858637	0.141687	1.39048
CDCA5	0.191864	0.272941	0.0177391	0.999274	0.483571	0.53323	0.752814	0.30845	0.0292847	0.398189	0.136915	0.241228	0.268158	0.239411	0.228445
CDCA7	0.164316	1.87944	0.426032	0.279039	1.67023	0.115887	0.232048	0.330997	0.110267	0.0348182	0.622582	0.0480223	1.11842	0.355738	1.98537
CDCA7L	0.16433	0.0418715	0.881659	0.456308	0.0104435	1.27553	0.081835	0.71481	0.252631	0.530224	0.0573262	0.501856	0.438073	0.334154	0.0646019
CDCP1	0.561845	0.290732	0.0434424	0.321975	0.0550289	0.0617381	1.33504	0.630883	0.17946	0.331541	0.0462935	0.164778	1.17257	0.381704	0.700082
CDCP2	0.36038	0.109684	0.27101	0.298943	0.39069	0.242834	0.0214445	0.0655606	0.240325	0.382471	0.254092	1.43347	0.375357	0.493237	0.21732
CDH11	0.402152	0.0556911	0.394969	0.172946	0.0722053	3.03753	0.888504	0.263814	0.903717	0.00169654	0.444322	0.0391979	0.961369	0.339133	1.79886
CDH13	1.37306	0.314345	0.1495	0.0397558	0.210317	0.669541	1.70521	1.24284	0.483363	0.0488364	0.125489	0.160143	0.97139	0.920066	0.0447267
CDH17	0.442547	0.111562	0.256379	0.131641	0.0777657	0.12026	0.395134	0.136908	0.0214131	0.73174	0.264956	0.165477	0.486583	0.41875	0.316561
CDH18	0.492633	0.217087	1.06855	0.058395	0.214845	0.789181	0.147866	0.157174	0.444989	1.03115	1.22762	0.551474	0.598777	0.0932759	0.602453
CDH19	0.532264	0.0503909	0.625197	0.19764	0.556041	0.309845	0.0426349	0.122269	0.15806	0.0894814	0.111216	0.157032	5.45346	2.23397	1.89743
CDH2	1.05365	0.506678	1.09641	0.0475929	0.19388	0.216285	0.39308	0.482425	0.159577	0.175259	0.341867	0.0536578	0.11441	0.217222	0.18355
CDH20	1.61436	0.00132483	0.569115	0.153124	0.521159	0.636321	0.840962	0.600577	0.554278	0.110235	0.711957	0.535055	1.87659	0.128147	3.48493
CDH22	2.73115	1.35154	1.32243	0.415117	0.199036	1.17765	0.377165	0.323673	0.570866	0.598372	0.14368	0.541141	0.0785061	0.0209563	0.174126
CDH23	0.968463	0.543773	0.0369028	0.0801344	0.24017	1.09003	0.123092	0.470005	0.0310775	0.0195786	0.30554	0.00486155	0.182616	0.417602	1.21493
CDH4	3.57279	2.48436	4.11919	0.759992	0.163775	0.790916	2.04006	2.14828	3.37922	0.314947	0.373607	0.0976367	0.534418	0.329498	0.114804
CDH5	0.278971	0.755137	0.0978908	0.0945108	0.754968	1.29166	0.0520439	0.242763	0.0999581	0.27878	0.761896	0.189677	0.964215	0.37074	0.0525084
CDH7	0.372224	0.0850474	0.0751415	0.711566	0.151871	2.76445	0.537318	0.333626	0.389778	0.169782	0.14281	0.131385	0.251698	0.346815	0.0568317
CDH8	0.0727052	0.0503158	0.825704	0.026428	0.843812	0.897418	0.648672	0.399416	0.459407	0.0816903	1.00321	0.044341	1.27147	0.631163	0.861825
CDH9	0.39324	0.142867	0.0849915	0.823164	1.00657	2.7639	0.179322	0.000712932	0.650066	0.984618	0.522981	1.82251	0.287314	0.00751259	0.122222
CDHR1	0.264769	0.896841	0.119283	0.359411	0.420399	0.575613	0.404792	0.567061	0.626739	1.39345	0.954974	1.02138	0.332993	0.236693	0.222458
CDHR2	1.11391	0.363506	0.469826	0.55393	0.0973969	0.257969	0.671791	0.697438	0.00717225	0.273266	0.768799	0.153548	0.643159	0.606325	0.722048
CDHR3	0.186453	0.0883736	0.256729	0.387054	0.873399	0.249051	0.0184637	0.0344301	0.791491	0.812237	0.635634	0.848629	0.0989655	0.062295	0.0624749
CDHR4	0.35176	0.428705	0.467657	0.0171381	0.0723491	0.568885	0.11832	0.172373	1.06177	0.443063	0.308613	0.93324	0.0457244	0.529928	0.450323
CDIP1	0.950308	0.0915475	0.23821	0.0299445	0.285606	0.174198	1.0364	0.417334	0.271665	0.819203	0.783199	0.0260654	0.656546	0.586479	0.438943
CDK1	1.03296	0.632011	0.809438	0.387434	0.212692	0.410167	0.642856	0.0692068	0.948824	0.253918	0.430431	0.845295	0.287397	0.142763	0.770281
CDK12	0.387443	0.948296	0.291698	0.164122	1.0405	0.311889	0.0146036	0.40716	0.0955418	0.101378	0.47464	0.120246	0.749192	0.653252	0.640305
CDK13	1.26978	0.325653	0.876259	0.137038	0.368756	0.0213914	0.383977	0.0152003	0.0119376	0.465465	0.724089	0.561428	0.000582332	0.0940999	0.151957
CDK14	0.928123	0.391218	0.246752	0.299203	0.289292	0.693109	0.549968	0.296515	0.765623	0.0638242	0.0195216	0.1037	0.232856	0.0114727	0.853994
CDK15	0.848931	0.431606	0.875985	0.00804698	0.0395606	0.157167	0.919042	0.938089	1.383	0.251971	0.170832	0.493755	0.132669	0.183266	0.0616178
CDK16	0.175383	0.150721	0.229302	0.162531	0.584405	0.0445478	0.0942887	0.125712	0.159398	0.366057	0.313367	0.0650392	0.284978	0.282541	0.0914719
CDK17	0.258029	0.17507	0.348232	0.305194	0.790942	0.2476	0.409762	0.347352	0.290719	0.0676482	0.409972	0.292854	1.61592	0.781728	0.541704
CDK18	0.024856	0.0458042	1.02503	0.16658	0.0347626	0.449714	0.126049	0.100593	1.23844	0.583569	0.0718636	0.468217	2.52568	0.668444	0.730656
CDK19	0.770535	1.55129	0.898784	0.787023	1.42881	1.09009	0.307086	1.11671	0.965437	0.808785	0.683771	1.68433	1.21438	0.116538	0.479995
CDK2	0.116892	0.0211051	0.654696	0.347446	0.0178984	1.13118	0.053265	0.117974	0.610104	0.281511	0.141581	0.947721	0.968392	0.656517	1.51928
CDK2AP1	0.819518	0.912558	0.574761	0.725148	0.213842	0.486069	0.653338	0.227669	0.830779	0.181491	0.128412	0.236817	1.22496	0.577172	1.53122
CDK2AP2	0.0132303	0.168878	0.186828	0.0729464	0.2757	0.0135217	0.092926	0.142099	0.0521587	1.29328	0.11421	0.175752	0.50409	0.353434	0.28929
CDK3	0.318218	0.413973	0.433851	0.0667324	0.0304709	0.0387225	0.116261	0.0661867	0.263981	0.161619	0.14095	0.0554654	0.387762	0.349168	0.451179
CDK5	0.75482	0.0647452	0.323839	0.220905	0.0688701	0.0826406	0.300697	0.0361054	0.10784	0.170637	0.383596	0.12774	0.0278398	0.0441579	0.312633
CDK5R1	0.303077	0.797792	0.0469106	0.435669	0.597374	0.421668	0.000770771	0.13414	0.0299756	0.111707	0.100988	0.000146577	1.25288	0.888785	1.20086
CDK5R2	0.423947	0.0151601	0.737159	0.00344944	0.372272	0.691809	0.366464	0.142925	0.003546	0.219851	0.265184	0.768898	0.405861	0.146353	1.33644
CDK5RAP1	1.53429	1.23862	1.21127	0.0268161	0.27973	0.205697	1.1808	1.29822	0.0959057	0.302521	0.995023	0.534203	0.272802	0.308332	0.470673
CDK5RAP2	0.193815	0.258452	0.241537	0.542836	0.0250502	0.690309	0.451441	0.0413076	0.709692	0.214564	0.00483262	0.0106795	0.0456478	0.00976766	0.375941
CDK5RAP3	1.02706	0.495971	0.398043	0.0632639	0.0464555	0.218775	0.61505	0.0861046	0.220952	1.33908	1.54536	0.186997	0.164456	0.54679	0.193295
CDK6	1.11207	0.0314444	0.516088	0.330434	1.07093	0.71908	0.908745	0.0703033	0.144416	0.0127542	0.11687	0.00802899	0.0532819	0.0342759	0.0932689
CDK7	0.307918	0.605777	0.134453	0.0914149	1.33426	0.0890936	0.272743	0.155997	0.522051	0.253317	0.0495213	0.176483	0.356943	0.491051	0.00916849
CDK8	0.0955363	0.956207	0.0423553	0.140317	0.77585	0.190238	0.234013	0.898585	0.120544	0.218749	0.681838	0.619235	0.302018	0.865684	0.561511
CDK9	0.01879	0.498837	0.00568783	0.429184	0.0723418	0.129919	0.0432317	0.124185	0.292065	0.139905	0.451642	0.188585	0.119071	0.197245	0.016325
CDKAL1	1.56539	0.354856	1.07072	0.0555161	1.00919	0.592631	0.40144	0.1789	0.168093	1.34587	0.017556	0.45434	0.576355	0.0373011	0.761833
CDKL1	1.17935	1.51825	4.54516	0.551566	1.26531	4.2815	0.234581	0.497534	0.234982	0.542565	0.859403	2.36931	0.0648432	0.532857	0.509341
CDKL2	0.0414574	0.519278	1.04333	0.567573	0.157508	0.881154	0.120401	0.635439	0.0813768	0.0779862	0.273371	0.415304	0.184368	0.551628	0.106672
CDKL5	1.11235	0.117773	0.325762	0.143798	0.320772	0.478745	0.972916	0.0559155	0.180343	0.0075657	0.59293	0.574646	0.904999	0.732174	0.0162157
CDKN1A	0.339172	0.33844	0.0764131	0.0143702	0.0305544	0.0191471	0.946924	0.464125	0.640622	1.07866	1.91462	1.27672	0.659509	0.921778	1.34041
CDKN1B	0.757765	0.426346	0.236207	0.208423	0.278261	0.0731602	0.181646	0.0580328	0.0124704	1.88181	0.324273	1.11034	0.324919	0.00782306	0.00922836
CDKN1C	0.450036	0.00634927	1.29459	0.0651304	0.558016	0.749	0.256079	0.236898	0.428252	0.726842	0.419947	1.14428	0.85847	0.00315132	1.97591
CDKN2AIP	0.432828	0.150049	0.212568	0.121925	0.0744324	0.507819	0.327312	0.0809306	0.238299	0.427101	0.468988	0.647719	0.419444	0.0112448	0.665658
CDKN2C	0.801596	0.249978	0.184063	0.173578	0.175189	0.525749	0.259447	0.0550352	0.201188	0.154286	0.455982	0.096107	3.42654	1.24092	1.64508
CDO1	0.86369	1.67462	0.177977	0.766179	1.45669	0.722727	0.427493	0.978344	0.18537	1.04164	1.3441	0.256085	0.177095	0.504761	1.37291
CDON	0.03303	0.423797	0.202055	0.284764	0.248621	0.341797	0.854141	0.510759	0.397821	0.762854	0.318211	0.295837	0.911459	0.171425	0.103486
CDPF1	0.806903	0.138504	2.56532	0.494989	0.356599	1.2574	0.502419	0.0274038	2.76135	0.559827	0.0575802	1.63301	0.02154	0.50469	0.786323
CDR2	0.361331	0.00839306	1.41673	0.142666	0.0593646	1.08273	0.0308704	0.381902	0.893523	0.268625	0.563966	0.831223	1.36836	0.44168	0.788364
CDR2L	0.0309832	0.406004	0.0303943	0.0289097	0.0347568	0.0166186	0.0261273	0.0695502	0.288908	0.0363354	0.357244	0.301891	3.39806	1.36803	1.18808
CDS1	0.112384	0.303403	0.264289	0.059421	0.567432	0.594631	0.689433	0.233752	0.498241	0.148899	0.271442	0.276681	0.365841	0.87704	0.0814144
CDS2	0.18253	0.157502	0.207637	0.442123	0.0881764	1.71194	0.203475	0.170113	0.173572	0.307249	0.00152429	0.712339	0.58478	0.0809173	0.924799
CDT1	0.386403	0.2963	0.407204	0.347784	0.366123	0.0938135	1.17603	1.13464	0.251142	1.7409	2.51614	0.117308	0.00283894	0.236255	0.654236
CDV3	0.954173	0.40014	0.885334	0.255106	0.258152	0.579739	0.803451	0.257146	0.520789	0.417556	0.68575	0.605313	0.37147	0.389001	0.152615
CDYL	1.12748	0.262417	0.426809	0.427474	0.35947	0.355562	0.488841	0.362497	0.0660281	0.319182	0.171589	0.542252	0.266174	0.28986	0.0202646
CDYL2	0.0909141	0.66255	0.0811873	0.221312	1.17102	0.0406795	0.138193	0.673282	0.485518	0.266936	0.00272902	0.272062	0.239006	0.169744	0.0990114
CEBPA	2.48751	3.89856	0.577415	0.115772	0.632537	0.0928068	0.280904	0.42713	0.341403	0.500456	0.690835	0.132576	0.338287	0.708981	0.698086
CEBPB	1.85987	0.684084	2.03091	0.136619	0.624379	0.158592	0.026598	0.0585955	0.132118	1.82931	1.27821	1.99385	0.314891	0.178688	0.254315
CEBPD	2.46148	3.58177	0.608971	0.441848	0.125449	1.86227	0.0890478	0.221704	0.424798	0.0882299	0.270774	1.06166	0.627344	0.142426	1.0505
CEBPG	0.348498	1.51251	0.69005	0.0654313	1.52802	0.216967	0.228805	1.79009	0.150492	0.331233	4.47496	0.309422	0.911916	1.46662	0.721741
CEBPZ	0.889923	1.22703	0.995926	0.223548	0.255162	0.0681194	0.515157	1.18141	0.0389851	0.054602	1.37066	0.0035458	0.0158435	0.662011	0.0630004
CELF1	1.57672	0.573368	0.641555	0.301192	0.0138736	0.118488	0.751072	0.0127874	0.551498	0.490155	0.738667	0.266626	0.0178518	0.102626	0.195656
CELF2	1.51052	0.44348	0.835766	0.190958	0.122329	0.040805	0.512507	0.0987937	0.0898025	0.454787	1.09946	0.627851	0.977562	0.168621	0.481493
CELF3	1.09652	1.15193	0.014144	0.190776	0.69593	0.218319	0.160657	0.686839	0.106763	0.02856	0.0651937	0.124613	2.16248	0.802627	1.67397
CELF4	0.509008	0.096785	0.111976	0.477337	0.262202	1.59952	0.152334	0.123396	0.523108	0.103742	0.227693	0.146058	0.895364	0.730135	0.890285
CELF5	0.0514842	0.108898	0.270064	0.183949	0.542595	0.113518	0.129761	0.0125775	0.264224	0.0216142	0.0538393	0.0995227	1.15362	0.552346	0.979455
CELF6	0.0045041	0.0895094	0.289861	0.120437	0.177226	1.30373	0.161142	0.2374	0.0502113	0.413283	0.259445	1.11032	1.70561	1.10277	0.982587
CELSR1	0.343357	0.055258	0.011758	0.574428	0.960187	0.0677671	1.27662	0.198203	0.519014	0.217654	0.125214	0.0307536	0.0393972	0.491878	0.649597
CELSR2	0.306324	0.011007	0.930458	0.262509	0.345145	1.07541	0.205087	0.00933577	0.0661634	0.415284	0.830052	1.29068	0.412608	0.579165	0.586765
CELSR3	0.870115	1.00667	0.0833301	0.678227	1.36859	0.161119	0.197128	0.532693	0.351726	0.0102373	0.207729	0.0127878	0.5867	0.327773	0.285595
CEMIP2	0.43719	0.967724	0.594673	0.0724803	1.59412	0.117781	0.486734	0.377748	0.147764	0.0820535	0.451871	0.0600606	0.0202078	0.0733631	0.119143
CEND1	0.744006	0.0554955	0.490968	0.246702	0.55579	0.247055	0.113973	0.0663426	0.0344263	0.297072	0.122145	0.189509	0.443143	0.918866	0.389418
CENPA	0.506546	1.43525	0.0995752	0.0391624	2.90909	0.173757	0.00706267	1.71643	0.0977289	0.355991	2.20966	0.162591	0.482569	2.93122	0.574213
CENPC	1.07793	0.916167	0.922564	0.0993371	2.36388	0.306627	0.303682	0.83618	0.058492	0.00100012	1.55566	0.240143	0.197299	0.937695	0.186869
CENPE	0.126331	0.688357	0.511007	0.655508	0.251623	0.391569	0.0497544	0.0770235	0.0278339	0.230078	0.284319	0.290371	0.09704	0.271821	0.181705
CENPF	0.407183	0.539188	0.391185	0.0518741	0.442714	0.0753046	0.120429	0.470097	0.489896	0.302804	0.405436	0.0848698	0.416541	0.534298	0.083055
CENPH	0.0256226	0.345936	1.16228	0.754292	0.152064	0.0852521	0.235469	0.673338	0.0463598	0.525429	1.93489	0.425926	0.306945	0.671801	0.0267086
CENPI	0.148272	0.174884	0.780212	0.18464	0.486981	0.19835	0.050399	0.0951574	0.116659	0.28402	0.0520161	0.44903	0.0175077	0.136139	0.101768
CENPJ	0.126335	0.268304	0.692179	1.00002	0.125252	0.782863	0.0536369	0.0859246	0.163737	0.0109388	0.00076351	0.0142797	0.651694	0.574003	0.448709
CENPK	0.626872	0.125743	0.162841	0.934111	0.178596	0.360032	0.255363	0.479148	0.560242	0.105913	0.381442	0.192309	0.531431	0.0652946	0.0323724
CENPL	0.152517	0.26756	0.733399	0.789544	0.186436	0.243366	0.07634	0.213645	0.0585241	0.227645	0.155436	0.185736	0.308598	0.181118	0.221095
CENPM	0.147882	0.0203941	0.160491	0.0732924	0.0344992	0.296115	1.13773	0.934651	0.368478	0.0763022	0.484007	0.407827	0.0556677	0.818502	0.0500903
CENPO	1.11779	1.14806	2.09783	0.425732	0.613944	1.09969	0.0142762	0.229797	0.358114	0.255135	0.455439	0.76816	0.848684	0.848582	0.826774
CENPP	0.235834	0.0965307	0.619671	0.134349	0.877117	0.225966	0.409698	0.787814	0.77427	0.563291	1.79921	0.780905	0.214297	0.663697	1.4137
CENPQ	0.299688	0.317175	0.94182	0.0624522	1.43462	0.955562	0.322492	0.229665	0.200353	0.00681543	0.694569	0.0688552	0.0943253	0.541383	0.1388
CENPS	0.193318	0.0280036	0.152396	0.374133	0.245405	0.726501	0.705779	0.829351	0.353291	0.111027	0.381768	0.00619772	0.13622	0.195746	0.0906097
CENPU	1.9385	1.83853	1.23081	0.382652	0.373387	0.559628	0.134915	0.577656	0.136064	0.576522	0.641161	0.0331894	0.458311	0.939271	0.126401
CENPV	1.43345	0.111175	0.982167	0.213965	0.243924	0.0263044	0.268472	0.0177695	0.0267006	0.461849	0.399892	0.124374	0.369122	0.509697	0.0297444
CENPW	0.858136	0.723955	0.882277	0.595571	0.185176	0.116078	0.645858	0.341777	0.0669687	0.31594	0.032156	1.24422	NA	NA	NA
CENPX	0.169748	0.340027	0.190837	0.767262	0.922633	0.531655	0.00475663	0.166095	0.0603042	0.837609	0.585836	0.871982	1.9173	1.4582	1.20048
CEP104	0.406646	0.0893637	0.092987	0.312384	0.208618	0.0502842	0.223086	0.300783	0.397455	0.119243	0.436704	0.591487	0.390562	0.00106823	0.226975
CEP112	1.16761	0.299999	0.0198639	0.747038	0.103309	0.208268	0.142463	0.19687	0.349752	0.651265	0.000269446	0.321834	0.700199	0.179122	0.280978
CEP120	2.03229	0.478181	1.63124	0.0881495	0.108507	0.302411	0.33417	0.237087	0.0957944	0.26832	0.187803	0.671219	0.381047	1.02666	0.207874
CEP126	0.999825	0.0320024	0.83313	0.432837	0.0585243	0.401009	0.6271	0.761497	0.734148	0.69256	0.740958	0.542688	0.0442273	0.0159532	0.553761
CEP128	0.425558	0.374907	0.0959255	0.0250464	0.210602	0.0415767	0.141918	0.053925	0.749018	0.0320333	0.157283	0.236422	1.70665	0.696088	0.895695
CEP131	2.57312	1.545	1.5257	0.000371753	0.0681526	0.294173	0.20853	0.210595	0.130733	0.544284	0.892149	0.423924	0.123769	0.937983	0.318328
CEP135	0.118304	0.962798	0.0733356	0.28959	1.02247	0.00291805	0.0940351	0.120841	0.171956	0.597313	0.214552	0.282196	0.0381402	0.584236	0.383621
CEP152	0.0444374	0.121546	0.0536756	0.807668	0.406427	0.933915	0.480305	0.204793	0.519948	0.567805	0.413768	0.288493	0.956793	0.830978	0.142379
CEP162	0.616349	0.624597	0.769152	0.268969	0.0312037	0.0363573	0.0564818	0.361721	0.27931	0.392563	1.7959	0.692435	0.0526462	0.24301	0.554835
CEP164	0.168092	0.603421	0.0739904	0.644376	0.846209	0.302241	0.45104	0.262835	0.346525	0.815817	1.70552	0.154605	0.954286	0.967127	0.0756854
CEP170	0.851856	0.025391	0.337514	0.114745	0.392294	0.129216	0.408375	0.0328209	0.561151	0.715823	1.64042	0.410314	0.206776	0.0949398	0.172597
CEP170B	1.78619	0.324514	0.313659	0.112625	0.243772	1.51621	1.3858	0.524032	0.14135	0.0832895	0.544289	0.562761	0.898299	0.39593	1.0342
CEP19	0.962003	0.590671	1.09233	0.233975	0.0963251	0.171021	1.73469	1.15535	1.25298	0.231232	0.0905683	0.416882	0.462625	0.00658963	0.668508
CEP192	0.218535	0.938993	0.28023	0.209496	0.816088	0.274379	0.31403	0.569421	0.622662	1.28683	0.888877	0.945483	0.499913	0.608513	0.539319
CEP20	0.368001	0.254382	0.169056	0.0224715	0.0856217	0.141801	0.339876	0.000172683	0.340891	0.0343208	0.207918	0.162041	0.461516	0.516276	0.17606
CEP250	0.24457	0.787642	0.117886	1.62807	0.93665	1.73181	0.34201	0.19846	0.341756	0.99424	1.05533	0.693069	0.204567	0.505924	0.840435
CEP290	0.426719	0.147131	0.18172	0.261088	0.56646	0.137707	0.0705203	0.0179295	0.429291	0.0216605	0.189713	0.110738	0.0498154	0.0845158	0.118372
CEP295	1.7667	0.21839	2.33317	1.36461	0.269686	2.65778	0.0988293	0.0205691	0.166019	1.07271	0.153387	0.897364	0.144646	0.156355	0.838632
CEP350	0.757051	0.380291	0.379146	0.0951954	0.0715884	0.223123	0.0858775	0.148107	0.680468	0.299069	0.372442	0.327662	0.897928	0.926647	0.276497
CEP41	2.17441	2.2309	1.09464	1.25984	1.78204	0.656073	0.875911	0.800693	0.443949	1.97002	2.02605	1.07983	1.20471	1.33715	0.19219
CEP43	3.22674	0.843543	2.50895	0.0573027	0.347663	0.324604	0.440453	0.0900126	0.26362	0.477051	0.701157	0.0818336	0.687685	0.58137	0.19189
CEP44	0.126667	0.62893	0.588389	0.517447	1.17162	0.126372	0.0826226	0.390727	0.319717	0.415399	0.61419	0.165177	0.183919	0.506229	0.220677
CEP57	0.772945	0.424913	0.659207	0.356316	0.644206	0.390978	0.19706	0.0913279	0.508086	0.135941	0.5048	0.283533	0.0921913	0.255365	0.0547146
CEP57L1	0.188621	0.276673	0.171455	0.451895	0.179128	0.0824906	0.311282	0.123157	0.0886109	0.156587	0.40765	0.133471	0.116778	0.767109	0.0539643
CEP63	0.27844	0.278561	0.205681	0.00211141	0.353566	0.428199	0.0759303	0.177267	0.00852008	0.125314	0.214794	0.212202	0.0146825	0.0166169	0.543016
CEP68	0.688765	0.398517	0.829653	0.0758854	0.732887	0.146454	0.161209	0.428121	0.00921455	0.433377	0.586362	0.359857	0.140606	0.13816	0.0920286
CEP76	0.261545	0.11846	0.149458	0.255765	0.136983	0.164876	0.712555	0.822857	1.4649	0.452029	0.162942	0.269769	0.686943	0.022766	0.174483
CEP78	1.40331	0.024314	2.08681	0.0253432	1.00426	0.366155	0.0249445	0.0786682	0.20215	1.27702	2.44397	1.71214	0.869405	1.61922	0.168589
CEP83	0.321163	1.379	0.386042	1.02291	1.25114	0.528068	0.691336	0.637298	1.17566	0.917247	0.884479	0.511524	0.0808868	0.710574	0.063458
CEP85	0.52465	1.05075	0.832819	0.00705373	0.358577	0.695793	0.196791	0.166035	0.385352	0.225826	0.295321	0.143462	0.775362	0.53184	1.20086
CEP85L	0.178372	0.185985	0.127565	0.175857	0.408263	0.200779	0.534071	0.308107	0.231891	0.123499	0.0681929	0.00840564	0.238487	0.151463	0.370379
CEP89	0.661865	0.105456	0.119152	0.453521	0.220042	1.11717	0.32045	0.375393	0.490505	0.0834177	0.457798	0.470932	0.0750565	0.168374	0.031994
CEP95	0.428588	0.765414	0.0443768	0.816392	1.20265	0.171571	0.561034	0.599919	0.332328	0.210607	0.534872	0.132953	0.0540666	0.509553	0.600518
CEP97	0.500624	0.161974	0.0747041	0.292106	0.156635	0.306547	0.357142	0.0532995	0.165296	0.379631	0.409117	0.440141	0.202832	0.0370979	0.0921216
CEPT1	0.0517786	0.356755	0.121648	0.354609	0.297343	1.16796	0.0558604	0.0325873	0.22748	0.0178516	0.154798	0.171678	0.972601	0.527248	0.214804
CERCAM	3.52657	2.11572	2.36049	0.11432	0.00406095	0.298703	0.674156	0.330468	0.376003	0.367587	0.750841	0.232029	1.95931	0.578714	1.22022
CERK	0.163776	0.242611	0.131871	0.239309	0.396295	0.0502584	0.131591	0.378471	0.60969	0.0986881	0.304451	0.078561	0.395276	0.692222	0.404159
CERKL	0.753537	0.257388	1.09251	0.471601	0.105548	1.49479	0.186924	0.143069	0.204937	0.509127	0.427529	1.08937	0.449344	0.454344	0.0385521
CERS1	0.450205	0.00225725	0.0522691	0.0673836	0.0496081	0.620195	0.211387	0.0916418	0.812785	0.262464	0.0221542	0.313638	0.702232	0.608157	0.355848
CERS2	0.514499	0.129264	0.143451	0.0986974	0.0400348	0.133902	0.0992247	0.16668	0.705043	0.17941	0.575966	0.467025	3.28686	0.848249	1.93913
CERS3	0.117143	0.947212	0.0732751	0.193304	1.06617	0.0176284	0.092251	0.137642	0.522119	0.130866	0.7799	0.169941	0.140417	0.485163	0.538805
CERS5	0.368895	0.388164	0.718752	0.120691	0.629087	0.262052	0.399489	0.360917	0.916224	0.415723	0.307323	0.328989	0.403562	0.810047	0.00647654
CERS6	0.429682	0.0174959	0.0349342	0.186968	0.142181	0.711296	1.41435	0.0536805	0.32071	0.0771201	0.259168	0.114678	0.534001	0.128841	0.62406
CERT1	0.121457	0.22418	0.0163292	0.369276	0.182274	0.180068	0.467111	0.492267	0.236374	0.23101	1.94996	0.12822	0.574278	0.102527	0.190862
CES2	0.683176	0.19787	0.0569779	0.207503	0.773461	0.285491	0.0502953	0.841717	0.279276	0.0432851	1.30203	0.309672	0.799129	1.78268	0.724031
CETN2	0.447255	0.123696	0.472009	0.561284	0.674662	0.512369	0.241607	0.138229	0.644086	0.153549	0.548947	0.904698	1.52573	0.267706	0.564136
CFAP100	0.891621	0.548115	0.135653	0.303213	0.599991	0.511086	0.493302	0.118913	0.97611	0.284748	0.455955	0.112537	0.0196275	0.2013	0.587615
CFAP126	1.73466	0.724975	2.79769	1.47302	0.42277	2.49978	3.91745	3.6765	1.98191	1.82283	1.62684	2.54504	1.06336	1.09857	0.624816
CFAP20	0.275158	0.252642	0.0699415	0.080278	0.23761	0.371423	0.0824585	0.000848048	0.288388	0.0425365	0.455853	0.26818	0.126981	0.0824218	0.062595
CFAP206	0.804073	0.217923	0.510775	0.588517	0.330214	0.26764	0.944766	0.128493	0.142327	0.876749	0.218831	0.306558	0.116001	0.0709364	0.554618
CFAP221	0.234064	1.07203	1.22685	0.144169	0.0355087	1.41597	0.0102423	0.240542	0.0722569	1.01908	1.07869	2.16376	0.0987443	0.494108	0.597345
CFAP251	0.196206	0.476084	0.787639	0.0569683	0.659635	0.446532	0.384551	0.522443	1.49042	0.234969	0.572684	1.11915	0.816187	0.624101	0.487744
CFAP298	0.115713	1.00055	0.00251479	0.222542	0.954807	0.127904	0.533563	1.09518	1.3167	0.746572	1.39798	0.321834	0.0614887	0.0667267	0.130559
CFAP300	2.61776	0.972096	0.187771	2.34243	0.908177	0.469723	1.08997	0.463763	0.558489	1.7671	1.23824	0.0566047	1.15348	0.792335	0.2402
CFAP36	0.345683	0.389671	0.582068	0.12947	0.0681113	0.707703	0.0237498	0.167192	0.681569	0.280416	0.0132662	0.504098	0.277877	0.0395942	0.0552899
CFAP410	0.877995	0.5312	0.535667	0.148304	0.0394178	0.261151	0.748012	0.418155	0.0170164	0.0569663	0.267388	0.23428	0.27874	0.730217	0.31364
CFAP43	0.00852395	0.314013	0.71531	0.146899	0.365937	0.769968	0.679468	0.828719	0.312926	0.389242	0.841022	2.0006	0.101331	0.159354	0.449273
CFAP44	0.118952	0.020193	1.02921	0.1332	0.203644	1.36724	0.432651	0.113427	1.09205	0.163228	0.035139	0.799084	0.138522	0.395813	0.38368
CFAP45	0.360967	0.537273	2.42357	0.024672	0.271749	1.80095	0.106653	0.192548	0.28405	0.267247	0.0175666	1.63345	0.00733699	0.3572	0.501824
CFAP46	0.00513541	0.395939	0.102127	0.18357	0.39134	0.162433	0.0918392	0.0826064	0.260326	0.0387724	0.178319	0.256816	0.0376924	0.204403	0.612646
CFAP47	2.02985	0.73394	1.02706	0.106309	0.565983	0.146076	2.37115	1.6861	1.70917	0.804919	0.728033	0.229285	0.165217	0.0995222	0.795791
CFAP53	0.526927	0.785793	1.27726	0.402197	0.458084	1.44933	0.302649	0.196808	0.175856	0.0493449	0.492128	0.732255	0.834931	1.56382	0.289244
CFAP54	0.040477	0.043438	0.620627	0.0898546	0.115557	1.75754	0.89947	0.739189	0.709045	0.657688	0.283325	1.8106	0.015595	0.20177	0.916724
CFAP57	0.125657	0.0271052	0.221035	0.289227	0.115136	1.37195	0.794101	0.1641	1.69896	0.00576169	0.0588281	0.60049	0.416932	0.00628776	1.09392
CFAP58	0.220118	1.42632	0.378903	0.132977	0.413355	0.822382	0.933201	0.0440425	0.896437	0.120478	0.974361	0.133833	0.84831	1.48167	0.0646349
CFAP61	0.0804043	0.76603	0.110896	0.0461451	0.224417	0.682699	0.57669	0.0184214	0.917299	0.268087	0.377502	0.516347	0.176242	0.780011	0.422573
CFAP65	0.210495	0.311089	0.610324	0.640818	1.32277	0.332781	1.0845	0.833363	1.36548	0.0161779	0.146982	0.525621	0.00293661	0.1503	0.666975
CFAP69	1.26711	0.271083	0.690231	0.831088	0.105208	0.33221	0.648276	0.245004	0.426649	0.913438	0.407912	0.451249	0.101325	0.372389	0.213585
CFAP70	1.38253	0.40913	0.268083	1.92519	0.259174	0.291073	2.60688	0.396359	1.46359	1.15275	0.0809044	0.165552	0.103778	0.499491	0.641813
CFAP73	0.0867662	0.0815598	1.05197	0.640232	0.895875	0.704887	0.468488	1.25603	0.333212	0.173383	0.923295	0.659603	0.344598	0.0259106	0.973863
CFAP74	0.193465	0.074283	0.656192	0.746218	0.247662	0.249567	0.216268	0.332022	0.334222	0.130815	0.136995	0.61096	0.00508928	0.227103	0.508029
CFAP77	0.209932	0.19477	1.31981	0.558008	0.134604	0.536326	0.0579445	0.00435141	0.46489	0.4622	0.226561	1.62972	0.0571332	0.161836	0.927385
CFAP91	0.676315	1.47342	1.92955	0.401308	1.40379	2.20283	0.274518	0.114142	0.513407	0.182077	0.634109	0.905174	0.643432	1.56748	0.113803
CFAP97	0.00143222	0.125939	0.95192	0.0676963	0.573886	0.818583	0.279781	0.485566	0.105717	0.905512	1.40772	0.541868	1.29083	0.230556	0.677159
CFAP99	0.0544338	0.351432	0.0272051	0.166761	0.523153	0.0699403	0.139612	0.217267	0.983018	0.0579751	0.103192	0.109078	0.460193	0.253472	1.81311
CFB	0.904546	0.689739	0.677963	0.342542	0.0758201	0.184469	0.135222	0.311103	0.00423373	0.292559	1.63993	0.177388	0.512189	0.217178	0.086007
CFDP1	0.897641	0.693721	0.0958202	0.210062	0.0395923	0.899163	0.291228	0.203899	0.396394	0.0343337	0.489583	0.0395963	0.654199	0.545968	0.556643
CFH	1.40122	0.81456	0.727363	0.609102	0.178753	0.119293	0.51791	0.58752	0.447718	0.214667	0.131909	0.121638	0.0136366	0.0186903	0.473505
CFI	0.722996	0.334441	0.0235097	0.0116046	0.10785	0.0156526	0.825523	0.156054	0.946232	0.18678	0.512146	0.252914	1.20497	1.06277	1.47886
CFL2	0.348079	0.0833844	0.749182	0.268794	0.49943	0.183151	0.0340433	0.21062	0.118148	0.492347	0.699488	1.01186	0.488697	0.451056	0.332563
CFLAR	0.672475	0.568656	0.788644	0.150852	0.153991	0.0664605	0.0125385	0.0463682	0.194877	0.0230467	0.0449452	0.256177	0.013369	0.0880143	0.0719638
CFTR	0.306362	0.430176	1.40283	0.0126474	0.119394	1.68838	0.263298	0.0273788	0.174621	2.15924	2.6816	3.53734	0.170614	0.678709	0.64364
CGAS	0.250699	0.520809	0.205307	0.440462	1.27536	0.482354	0.132966	1.83167	0.152792	0.119798	0.361319	0.172558	0.688795	0.0841329	0.388524
CGGBP1	0.306842	0.00994312	0.0793056	0.372028	0.44856	0.455585	0.465038	0.106796	0.0031264	0.0992949	0.403884	0.112511	0.489311	0.430137	0.0324775
CGN	1.25023	0.00676324	0.519029	0.373523	0.467815	0.010023	0.386903	0.146881	0.0864415	0.167582	0.149471	0.0108377	0.930682	0.0977142	0.804452
CGNL1	0.985604	0.132857	0.118181	0.11157	0.371455	0.194635	0.534292	0.695342	0.0902002	0.184109	0.99082	0.072932	0.972448	0.843348	0.698044
CGREF1	0.116119	0.395139	1.10256	0.0172514	0.466643	0.799342	0.375272	0.426844	0.477551	0.14249	0.155984	0.782667	0.393854	0.546551	0.411583
CGRRF1	0.249257	0.0891535	0.464006	0.0641531	0.118346	0.023764	0.202667	0.0902692	0.488089	0.00214877	0.0447426	0.103025	0.353675	0.859354	0.0293012
CH25H	0.0920093	0.164533	0.0304356	0.617437	0.134347	0.352815	0.0920237	0.0195249	0.332749	0.052787	0.145673	0.00803551	0.299444	0.497173	0.0548813
CHAC1	2.61773	0.654181	1.95902	1.58696	0.262182	1.64703	1.60043	0.628265	0.102272	0.0515762	0.0034126	0.192951	0.339205	0.056138	2.80692
CHAC2	0.16312	0.18168	0.134935	0.193182	0.139849	0.0228794	0.253439	0.286822	0.179427	0.158855	0.144562	0.101113	1.07677	1.23069	0.27686
CHADL	0.110476	0.189536	0.0375787	0.180131	1.51696	0.443768	0.0514561	0.329649	0.159349	0.126041	2.30795	0.1912	0.635865	3.22534	0.0477921
CHAF1A	1.50007	0.543378	1.90603	0.150602	0.200837	0.629094	0.486284	0.210229	0.161853	0.00792555	0.296353	0.443484	0.00404227	0.495524	0.562626
CHAMP1	0.274068	0.235647	0.297945	0.0258572	0.289125	0.392968	0.686215	0.311009	0.237698	0.612995	0.907927	0.651108	1.04298	0.901038	0.58746
CHCHD1	0.403699	0.18735	0.171642	0.126603	0.546547	0.157435	0.0587609	0.012139	0.243489	0.129466	0.1379	0.05293	0.187723	0.472954	0.0942004
CHCHD2	0.458541	0.071915	0.0275392	0.0640801	0.295614	0.23097	0.54017	0.459408	0.250823	0.221764	0.395572	0.0417692	0.279751	0.1773	0.153856
CHCHD3	1.03692	0.315165	0.494963	0.570977	0.417314	0.173128	0.139658	0.0760393	0.300487	0.887484	0.382851	1.04792	0.220513	0.389293	0.0937808
CHCHD4	2.55298	0.266583	1.91375	0.136922	0.0574546	0.195545	0.389808	0.0141305	0.119586	0.420453	0.161956	0.204203	0.000732313	0.00554974	0.736615
CHCHD6	0.170313	0.730277	0.284856	0.0740326	0.721578	0.722859	0.590294	0.803172	0.530611	0.456526	0.971904	0.0987289	0.0694905	0.0764106	0.486296
CHCHD7	0.0250421	0.51828	0.11403	1.16893	0.102081	0.612497	0.135026	0.536836	0.77007	0.0320857	1.15077	0.0625484	0.713508	0.0298549	0.16088
CHD1	0.559377	0.0840306	0.318877	0.457131	0.811265	0.133458	0.215516	0.123277	0.724661	0.142839	0.303792	0.0330275	0.0450748	0.234886	0.244448
CHD1L	1.21968	4.62709	1.11414	0.403851	2.82705	0.701272	0.0331302	0.524843	0.135052	0.788898	5.767	0.916508	0.589894	3.87999	0.41508
CHD2	0.482591	0.0988569	0.490781	0.079273	0.060215	0.117577	0.224792	0.0743989	0.787992	0.22543	0.175957	0.575428	0.0324364	0.0294669	0.0118752
CHD3	0.325379	0.0516003	0.0072789	0.00095421	0.300806	0.575862	0.394168	0.0704065	0.0262964	0.0714058	0.188502	0.282482	0.323453	0.149935	0.137413
CHD4	0.213949	0.107679	0.24397	0.424759	0.604969	0.271174	0.0163023	0.104555	0.614717	0.0538029	0.120526	0.18194	0.319891	0.126617	0.194166
CHD5	0.828898	0.0330669	0.713787	0.152561	0.262461	0.286307	0.158471	0.176791	0.407211	0.253837	0.693649	0.0869366	1.31925	0.994254	0.000350384
CHD6	0.549222	0.358573	0.277486	0.0732153	0.0477367	0.242781	0.0895797	0.0109711	0.641432	0.000888904	0.856979	0.24321	0.251954	0.804416	0.0129801
CHD7	0.207412	0.0124611	0.618286	0.0100659	0.284178	0.436755	0.465988	0.72649	1.47414	0.160203	0.413771	0.0332675	1.34881	0.447843	1.12526
CHD8	0.555007	1.05104	0.0186753	0.852536	1.60421	0.314458	0.319048	0.0410818	0.597708	0.348644	0.179199	0.144863	0.199963	0.0042853	0.0914017
CHD9	0.591639	0.15435	0.231416	0.0610269	0.16288	0.104115	0.171224	0.107308	0.562692	0.379967	1.10945	0.209891	0.17862	0.192161	0.173953
CHDH	0.439252	0.0542391	0.606093	0.119941	0.490297	0.274214	0.423765	0.93385	0.116455	0.269919	0.00815885	0.319215	0.00787264	0.54595	0.612785
CHEK1	1.06981	0.0262841	1.47875	0.00122395	0.0921833	0.884535	1.11179	0.214719	0.566616	0.143484	0.359073	0.100753	0.522848	0.865709	0.481611
CHEK2	0.212975	0.193152	0.299108	0.0118596	0.162141	0.471939	0.0377782	0.0147426	0.203099	0.0298854	0.152895	0.41038	0.218458	0.25278	0.142681
CHERP	0.159454	0.778931	0.321825	0.223385	0.0473628	0.534319	0.568175	0.274222	0.787709	0.152851	0.322961	0.111804	0.986372	0.705253	0.205152
CHFR	1.15859	0.310471	0.843154	0.212939	0.43346	0.0818267	0.17973	0.144574	0.285772	0.662404	0.339783	0.727289	0.0963076	0.127275	0.0805529
CHGA	0.919543	0.71209	1.22084	0.153369	0.0612062	0.0508412	0.823269	0.148608	0.509915	0.413642	0.613725	0.731848	0.00397216	0.534443	0.316227
CHGB	1.71339	1.33755	1.5908	0.493097	0.0575352	0.455233	1.31535	0.868719	2.38304	0.250128	0.215428	0.149086	1.58022	0.544687	2.54584
CHIC1	2.66884	0.14476	1.85029	0.301541	0.390177	0.227397	0.174501	0.352002	0.0226955	0.13505	0.241824	0.000683236	0.521441	0.149822	0.296456
CHIC2	1.35806	0.25864	0.840098	0.0665106	0.471392	0.107792	0.0926194	0.205493	0.449586	0.140067	0.46287	0.00480152	0.309362	0.021679	0.212048
CHID1	0.493235	0.611421	0.0819703	0.192848	0.887438	0.213758	0.0560842	0.676127	0.191811	0.11822	0.35111	0.228499	0.227833	1.30031	0.858226
CHKA	0.743713	0.113812	0.961485	0.0334619	0.294564	0.539945	0.0577786	0.137378	0.00401219	0.588483	0.467165	1.34626	0.0198369	0.1481	0.0641935
CHKB	0.059011	0.0717709	0.0630734	0.807579	0.140663	0.716582	0.684397	0.350607	0.0866572	0.0723778	0.897395	0.134723	0.133071	0.0887777	0.855456
CHL1	1.14083	0.33954	0.814948	0.354004	0.375278	0.0756497	0.842006	0.797867	0.289614	0.260629	0.0466619	0.161632	0.917742	0.486031	0.675792
CHM	0.264444	1.19598	0.106975	1.69186	3.36383	0.983265	0.434669	1.20342	0.322637	0.0508045	0.298822	0.00393573	0.609337	0.618373	0.420603
CHMP1B	0.268693	0.145878	0.181787	0.446705	0.167283	0.172159	0.37812	0.401912	0.300501	0.019341	0.189158	0.14221	1.12746	0.312044	0.317417
CHMP2A	0.182781	0.372697	0.0102991	0.0390344	0.120372	0.0112493	0.121322	0.102773	0.820655	0.0416222	0.124122	0.120105	0.095929	0.323528	0.054117
CHMP2B	0.285834	0.0709706	0.0448105	0.209444	0.0152038	0.131852	2.36224	0.802762	0.865289	1.42463	2.28403	0.600552	1.148	1.89978	0.342355
CHMP3	0.447426	0.123911	0.758067	0.164466	0.0612667	0.525445	0.160891	0.133541	0.0194722	0.490933	0.128564	1.04925	0.298512	0.281006	0.116823
CHMP4B	0.573254	0.040638	0.397848	0.0278491	0.0672347	0.473729	0.366697	0.0706868	0.771813	0.12569	0.243788	0.3513	0.736829	0.507383	0.280897
CHMP4C	0.0592283	0.426747	0.0860365	0.0982794	0.111327	0.205011	0.485102	0.221602	0.40784	0.0804713	0.0282652	0.388979	0.0960599	0.286276	0.191556
CHMP5	0.518725	0.118585	0.231052	0.278683	0.0801271	0.156992	0.00155402	0.178813	0.0431959	0.153343	0.328222	0.0403886	0.320483	0.115592	0.264075
CHMP6	0.404223	0.0717387	0.126448	0.571217	1.90378	0.111761	0.69421	0.142251	0.0298908	0.125224	0.152272	0.189391	0.3497	0.857939	0.141294
CHMP7	0.032301	0.306225	0.637548	0.0104377	0.0112489	0.651343	0.566931	0.141761	0.565917	0.279575	0.455327	0.831614	0.306342	0.00319313	1.50577
CHN1	0.380336	0.182971	0.0115655	0.139157	0.45144	0.164057	0.0716312	0.238388	0.0735359	0.0484754	0.633597	0.555965	0.703703	0.114265	1.1378
CHN2	0.85935	0.970408	0.257737	1.03905	1.95647	1.84392	0.328772	0.188783	0.152965	0.185524	0.0110977	0.126069	1.05865	1.05287	0.0173536
CHODL	2.62152	1.74386	3.29597	0.224212	0.0829191	0.119777	0.231883	0.23185	0.108881	0.525848	0.385551	0.655084	1.21314	1.707	1.41078
CHORDC1	0.0469386	0.0653999	0.0863386	0.102231	0.15662	0.0956668	0.0715666	0.0714196	0.336381	0.336532	0.34427	0.132699	0.493836	0.0765159	0.561644
CHP1	0.17025	0.17051	0.012214	0.0945258	0.308299	0.429398	0.103511	0.0794609	0.136526	0.0820879	0.253253	0.146056	0.189889	0.385396	0.457608
CHPF	0.988668	0.244674	1.29966	0.458429	0.785385	0.0831303	0.241481	0.230874	0.0295778	0.0929487	0.080126	0.675658	1.12248	0.277697	0.225113
CHPF2	0.45352	0.0473885	0.245069	0.169383	0.361815	0.0857206	0.0417867	0.0304048	0.619694	0.530474	0.100383	0.398372	0.855481	1.20876	0.140671
CHPT1	0.0269638	0.0737039	0.250229	1.11492	1.5501	1.14695	0.0750365	0.209431	0.188653	0.961529	0.657339	0.677076	1.35657	1.5184	0.78823
CHRAC1	0.72458	0.661835	0.037052	0.704588	1.58712	0.0643893	0.356464	0.203738	0.122251	0.0420157	0.228838	0.0617975	0.513134	0.392673	0.174948
CHRD	2.40671	1.91459	2.40911	0.804351	0.462801	1.01849	0.616421	0.311405	0.0471898	0.333906	0.398439	0.0768667	1.01956	0.63009	0.0648826
CHRDL1	1.51198	0.955073	1.93131	0.306421	0.0910739	0.258358	0.612443	0.149412	0.250377	0.537259	0.024468	0.460446	0.177862	0.260077	0.959949
CHRDL2	0.264042	0.149402	0.337669	0.66144	0.948966	1.45905	0.0784221	0.0581084	0.421728	0.477264	0.150743	0.152857	0.384891	0.487269	0.321304
CHRM2	0.10159	0.664319	0.305028	0.0104892	0.28795	0.127493	0.662517	0.221752	0.049069	0.330567	0.321273	0.687972	0.120256	0.373205	0.674974
CHRM3	0.327239	0.07594	0.478451	0.111041	0.334595	0.230773	0.335478	0.277606	0.704235	0.843611	0.523759	0.884304	0.36696	0.0314011	0.545728
CHRM4	1.83888	0.477186	0.462147	0.146372	0.240079	0.781481	0.3452	0.0899757	0.63109	0.309313	0.505193	0.462614	0.380124	0.161327	0.226538
CHRM5	0.301606	0.15326	0.549606	0.139141	0.417678	1.15774	0.525963	0.112132	0.605385	0.155464	0.127989	0.276203	0.262272	0.0364064	0.341485
CHRNA10	1.87062	0.905129	1.35382	1.85733	0.733396	1.54987	1.30048	0.236533	0.830103	0.681475	0.606289	0.167747	1.19057	0.0454287	3.04481
CHRNA2	0.694642	0.968714	0.26085	0.369235	0.393139	0.0689528	0.197766	0.851648	0.295246	0.641222	0.719944	0.341825	0.464139	1.10243	1.24677
CHRNA3	2.84223	1.75721	2.59568	1.12346	0.853876	0.84183	0.171163	0.356155	0.149152	0.313405	0.322946	1.27099	0.677623	1.72508	0.255475
CHRNA4	1.00586	0.639878	0.106677	0.0107431	0.549428	2.96583	1.51373	2.41248	0.00174054	0.514546	0.107593	2.05088	0.147562	0.24713	1.02605
CHRNA5	0.0886323	0.00192396	0.0562233	0.128572	0.0308769	0.525605	0.106202	0.0333612	0.360318	1.52231	1.24625	0.576355	2.94386	3.29756	0.686758
CHRNA6	0.375353	0.211219	0.17735	0.424031	0.467084	3.17607	0.759533	0.518339	0.0219375	0.224825	0.00225385	0.104185	1.55989	2.35409	0.370191
CHRNA7	0.6484	0.0833456	0.0666631	0.0602972	0.114319	0.582221	1.48486	0.238092	0.181109	0.485449	0.49903	0.0657192	0.219415	0.0154686	0.386876
CHRNB1	0.287891	0.0827342	0.0259771	0.0733802	0.188488	0.0993309	0.29008	0.372128	0.16615	0.319922	0.0827951	0.00140477	0.469275	0.171122	0.115326
CHRNB2	0.838038	0.0811545	0.456582	0.116873	0.0298947	0.0687662	0.450474	0.054132	0.0381772	0.81908	0.8365	0.541131	0.733096	0.148841	0.968266
CHRNB3	0.0888851	1.24687	0.150308	0.706116	2.13534	0.730246	0.570486	0.522834	0.1395	0.925314	0.538646	0.034265	0.199162	0.999316	0.0304704
CHRNB4	3.17286	0.489594	5.15243	1.24016	5.7986	0.0596612	0.130996	0.180594	0.265546	0.285695	1.00365	0.474747	0.265982	0.362768	0.628608
CHRND	0.0295689	0.191499	0.0845733	0.556179	0.160209	0.241457	0.0829297	0.242074	0.0739329	0.0242589	1.58424	0.584813	0.129306	0.766696	0.388242
CHST1	0.18604	0.319252	0.234002	0.393272	0.877294	0.30552	0.276573	0.431595	0.141899	0.0630583	0.0109094	0.235174	0.761507	0.35721	1.33936
CHST10	0.0946983	0.543685	0.31963	0.497928	1.62839	0.100226	0.0444978	0.223038	0.353774	0.00653401	0.0512347	0.139457	0.551967	0.429266	0.0309668
CHST11	1.45959	0.0977283	0.73459	0.108297	0.647401	0.181584	0.35247	0.0197578	0.11126	0.195073	0.100548	0.0445585	0.05102	0.380736	0.602588
CHST12	0.248977	0.480676	0.282009	0.666843	0.540764	0.676494	0.284801	0.405901	0.128967	0.1425	0.0225498	0.104159	0.200138	0.105208	0.479241
CHST13	0.082727	0.242042	1.06773	0.00552714	0.721594	1.61146	0.1548	0.414765	0.0350729	0.176791	0.36972	0.21823	0.800524	0.73905	0.000419415
CHST14	1.12621	1.09462	1.32739	0.00309753	0.126561	0.441421	0.379074	0.0110682	1.16298	0.14499	0.425046	0.398724	2.00845	0.440026	2.23595
CHST15	0.0892914	0.345259	0.257273	0.870968	0.315098	1.49362	0.0476514	0.271893	0.186332	0.0239801	0.0441315	0.287399	0.709456	0.114405	0.165168
CHST2	0.847333	0.0456022	0.394682	0.485269	0.794782	0.328175	0.0529441	0.207703	0.0521951	0.290524	0.0079859	1.32305	1.67638	0.839706	0.525141
CHST3	0.0543767	0.0519536	0.865903	0.368974	0.278918	0.165307	0.220421	0.10135	0.0203151	0.0095283	0.179369	0.223315	3.3163	1.30566	1.13904
CHST4	0.25928	0.758134	0.429524	0.712163	0.75518	0.987128	0.573259	0.526293	0.804449	0.150452	0.67387	0.382152	0.0430826	0.131309	0.181835
CHST7	0.691359	0.287939	0.848999	0.718633	0.42028	1.5905	2.51141	1.30625	0.813502	2.09793	3.03429	1.42035	0.660942	0.423031	0.49918
CHSY1	0.110047	0.306531	0.276658	0.854479	0.873713	0.438038	0.262976	0.218648	0.101412	0.120077	0.0229951	0.577877	0.709334	0.0357513	1.13841
CHSY3	0.507297	0.0299558	0.0751379	0.0182612	0.563749	0.280324	0.263078	0.689295	0.662587	0.515081	0.0410753	0.758021	0.66849	0.305761	0.841171
CHTF18	0.146554	0.281618	0.768774	0.346495	0.296127	1.08098	0.0147894	0.000146233	0.0965777	0.0244574	0.0389602	0.262613	0.0665601	0.0082745	0.982513
CHTF8	0.627335	0.0383568	0.367293	0.186755	0.151827	0.615065	0.474887	0.156408	0.421395	0.558199	0.465754	0.0426784	0.0664977	0.0861738	0.350252
CHTOP	0.148722	0.498243	0.0787346	0.667404	1.58576	0.62204	0.246684	0.563029	0.58694	1.15598	0.0582776	0.455332	0.0952235	0.106836	0.461845
CHUK	0.0342179	0.75446	0.0963975	0.0692575	0.189396	0.0947692	1.31938	0.479884	0.424036	0.365755	0.288087	0.115525	0.200592	0.458773	0.326024
CHURC1	0.366843	0.311093	0.0185303	0.636468	0.842407	0.677683	0.260651	0.049843	0.396591	0.511884	0.287063	0.12029	0.426171	0.540719	0.300396
CIAO1	1.22138	0.00870299	0.580743	0.371075	0.00658769	0.0851311	0.174542	0.145174	0.114252	0.520228	0.0949663	0.399952	0.764164	0.00494288	0.787455
CIAO2A	0.74006	0.275873	0.873707	0.161614	0.482314	0.0201914	0.214562	0.240668	0.234732	0.0177828	0.266051	0.147089	0.0172224	0.258827	0.0183373
CIAO2B	0.0473217	0.0516267	0.0307966	0.378416	0.0194126	0.481074	0.220033	0.134142	0.0511522	0.150916	0.498283	0.0597069	0.324231	0.472989	0.052229
CIAO3	0.206088	0.722292	0.0903819	1.50732	1.43349	1.14147	0.0739324	0.0910571	0.070927	0.322512	0.539243	0.106101	1.4966	1.96561	0.327982
CIAPIN1	0.454891	0.986993	0.448164	0.466803	0.401704	0.331881	0.245188	1.13112	0.0672134	0.0572881	1.62371	0.531222	1.25513	1.09332	0.107872
CIB1	0.675964	0.274726	0.794276	0.920955	0.279212	0.194978	0.118487	0.0105493	0.791198	0.163042	0.443203	0.459285	2.5979	0.472706	1.27562
CIB2	0.192831	0.740054	0.0949001	0.566027	0.535587	1.18398	0.23138	0.632585	0.0254726	0.548021	0.958059	0.531846	0.282516	0.495606	0.233015
CIB3	0.525204	0.0909722	0.0115689	1.03536	0.184706	0.0110563	0.377492	0.197226	0.223139	0.168105	0.248416	0.100208	0.897064	0.264078	0.26967
CIBAR1	0.129966	0.402791	0.453851	0.00129424	0.247734	0.364617	0.154644	0.105116	0.0100118	0.07226	0.165029	0.0973708	0.926378	0.961531	0.00680418
CIC	0.156136	1.16492	0.156231	0.693061	1.70983	0.60761	0.115565	0.392725	0.0930194	0.334946	0.0601087	0.466558	0.308488	0.386878	0.763803
[truncated: 13,874 more rows]

## Sheet: Figure_2_A
Figure 2A: Volcano plot showing differential expression between the migratory states, using results from the hyperpallium of Cluster N as an example.
COLUMN	DESCRIPTION
GENE	Gene name
LOG2_FOLD_CHANGE	Fold change (logged) between expression levels in each migratory state
PVALUE	Pvalue for differential expression between migratory states
QVALUE	Adjusted pvalue for differential expression between migratory states
GENE	LOG2_FOLD_CHANGE	PVALUE	QVALUE
NR1D1	-2.40807	6.68E-20	1.11E-15
LOC116992212	7.24414	5.16E-16	4.30E-12
NR1D2	-1.00327	2.60E-10	1.08E-06
RASAL3	-3.50801	2.34E-10	1.08E-06
DEDD2	-1.52888	5.14E-10	1.71E-06
DBP	-2.26909	9.67E-09	2.69E-05
CRY1	0.68879	1.83E-07	0.00043682
KLF9	-2.05281	6.17E-07	0.00119451
PER3	-1.77342	6.45E-07	0.00119451
COL2A1	4.68759	8.09E-07	0.00134817
GHRH	-4.36611	1.17E-06	0.00177487
HSPB2	2.36162	1.88E-06	0.00260936
LOC117008110	-1.19032	3.65E-06	0.00467433
HSF2	-0.741379	6.24E-06	0.00742998
BLVRB	1.26585	1.06E-05	0.0110707
LOC117005768	-1.94132	1.05E-05	0.0110707
ARNTL	0.905354	1.24E-05	0.0121436
C7H2orf66	-3.02954	1.60E-05	0.0148486
CRYZ	0.619669	1.97E-05	0.0165868
GPR17	2.07681	1.99E-05	0.0165868
LOC116999827	0.632428	2.88E-05	0.0228919
SGK2	1.16062	4.41E-05	0.0333835
IGF1	-1.56812	5.24E-05	0.0363724
LOC117009628	1.00837	5.06E-05	0.0363724
TESK1	-0.693405	5.68E-05	0.0378942
LOC116997503	0.352852	6.48E-05	0.0415661
JAK3	2.38694	8.03E-05	0.0481895
LOC116993647	-5.145	8.09E-05	0.0481895
SP1	0.731313	8.50E-05	0.0488406
FANCE	0.866395	9.91E-05	0.0497827
NMS	2.94169	9.23E-05	0.0497827
NTSR1	-1.40512	9.93E-05	0.0497827
PROCA1	-1.91025	9.88E-05	0.0497827
RYR1	-3.98086	0.00010153	0.0497827
HUNK	-0.818678	0.000121704	0.0579694
LOC116997138	-4.02577	0.000161917	0.0749812
LOC116998382	-1.87152	0.000167491	0.0754659
PDE6G	-1.95526	0.000203919	0.0894614
ROS1	-2.84291	0.000257188	0.0974451
LOC116995862	1.28491	0.000255036	0.0974451
LOC116998856	2.16331	0.000251405	0.0974451
LOC117011297	-7.01624	0.000230623	0.0974451
STX2	0.546966	0.000242928	0.0974451
WDR86	1.43058	0.000242722	0.0974451
AQP11	-0.664424	0.000291711	0.108069
TTC25	1.21717	0.000300875	0.109041
CDH20	0.658748	0.000327394	0.115695
SLC5A5	4.72491	0.000333115	0.115695
LOC117007383	0.719964	0.000346756	0.117975
NEUROD6	-2.32778	0.000424851	0.131184
BOC	0.940275	0.000418222	0.131184
CPXM2	2.36525	0.000437514	0.131184
GC	-2.02393	0.000440663	0.131184
LOC116996673	0.891677	0.000438332	0.131184
LOC117006906	0.511904	0.000436605	0.131184
NOCT	-0.612469	0.000406015	0.131184
TXNRD3	-0.363296	0.000474539	0.13879
MMP2	1.73155	0.000483401	0.138945
LOC117007048	-1.7717	0.000492408	0.139134
LOC117001494	2.05554	0.00052322	0.145377
CPXM1	2.59423	0.000534271	0.146014
MTNR1A	-1.44978	0.00057641	0.154989
CMPK2	-1.00179	0.000633189	0.164936
LOC116992884	1.67862	0.000626949	0.164936
HSD11B2	-0.940288	0.000683669	0.175345
LOC116999838	-1.76095	0.000695524	0.175683
LOC117008985	-2.57564	0.000785783	0.194244
NOS1	-1.42053	0.000794332	0.194244
TMC7	1.06455	0.000803959	0.194244
FLVCR2	1.51482	0.000855897	0.2012
RHBG	1.44884	0.00085689	0.2012
LOC116993970	3.21154	0.000902106	0.201464
CHRNA10	-2.9185	0.000901958	0.201464
LOC117004555	2.95522	0.000890867	0.201464
LOC117008427	-2.35636	0.000915601	0.201464
LOC117008450	1.14588	0.000942606	0.201464
LRRC1	0.551467	0.000928969	0.201464
MSX1	1.37596	0.00093231	0.201464
LOC117011235	-0.943933	0.000962464	0.203104
MEI1	1.02015	0.00100597	0.209631
LOC116997007	-1.21878	0.00104044	0.214139
COLQ	-1.17854	0.00109254	0.214396
LOC117002594	0.420491	0.00106045	0.214396
SLC29A1	-0.484545	0.00109314	0.214396
TMEM88B	1.25022	0.00106993	0.214396
MDFI	2.72153	0.0011626	0.225368
AOX1	2.02725	0.00120599	0.231092
SRL	-1.15063	0.00125081	0.236957
LOC116992838	1.12628	0.00131149	0.237243
APBA3	0.467955	0.00133124	0.237243
LOC117001865	1.07641	0.00133179	0.237243
LOC117009506	0.937626	0.00130041	0.237243
PPM1M	0.542676	0.00129527	0.237243
SH3PXD2B	1.12677	0.0013377	0.237243
LTBP2	1.71947	0.0013818	0.241623
LOC116999273	2.06459	0.00139139	0.241623
BHLHE41	-0.503061	0.00141696	0.243315
CHAC1	-0.793423	0.00155984	0.243315
COL4A5	1.22718	0.00158386	0.243315
COL9A2	1.83294	0.00160546	0.243315
EBF3	-1.419	0.00152549	0.243315
HR	-1.49753	0.00158447	0.243315
LOC116992642	-0.491109	0.00147806	0.243315
LOC116999153	-2.29157	0.00151795	0.243315
LOC117000816	0.813222	0.00156984	0.243315
LOC117006853	1.89909	0.001462	0.243315
LTBP4	1.58525	0.00147445	0.243315
PNPLA2	0.699898	0.00149117	0.243315
SLC13A3	1.42339	0.00143122	0.243315
TMEM200C	-0.565787	0.00159706	0.243315
NPC2	1.12087	0.00166538	0.246693
CYGB	-1.37304	0.00167214	0.246693
FEZF2	2.55866	0.00164654	0.246693
KAZALD1	0.99841	0.00169564	0.247965
CLDN1	1.55685	0.00171212	0.248197
COL4A6	1.07334	0.001767	0.251775
ERCC3	-0.276654	0.00176696	0.251775
FEV	-2.72129	0.00184216	0.256173
LOC116996760	1.12582	0.00183749	0.256173
LOC117000196	1.30663	0.00185934	0.256173
LOC117003383	1.66789	0.00185329	0.256173
DNAJB5	-0.732153	0.0019106	0.261079
DNMT3B	2.11788	0.00194479	0.263591
LOC117010834	2.71284	0.00197436	0.26544
LOC116993279	-1.78398	0.00203478	0.268729
KNG1	2.50434	0.00204718	0.268729
RASGRF1	-0.510557	0.00204701	0.268729
GPR156	0.574343	0.00209531	0.272898
LOC116996939	-2.66108	0.0021631	0.279542
LOC116999969	1.3764	0.00221605	0.284183
RSKR	-0.869936	0.00236765	0.301306
LOC117002317	-1.85648	0.00239746	0.302285
ZFP36L2	0.712534	0.00241161	0.302285
LOC117008812	-4.2392	0.00256746	0.308131
FOXD1	1.15851	0.00248721	0.308131
CASKIN2	0.565877	0.00253895	0.308131
ELMOD3	0.574582	0.0025204	0.308131
LOC116992644	2.20123	0.00249809	0.308131
PPP1R1A	-0.673321	0.00256914	0.308131
CHGB	-1.129	0.00284549	0.320277
SHISA3	-1.34974	0.00295358	0.320277
ADAMTS18	-1.44913	0.00269407	0.320277
ARHGEF5	0.726352	0.00271324	0.320277
BAG4	-0.760414	0.00295859	0.320277
CCDC42	-0.848663	0.00284869	0.320277
CSRNP1	-0.508408	0.00282475	0.320277
GK5	0.484464	0.00291904	0.320277
GRM2	-1.89799	0.00278706	0.320277
ID3	1.25099	0.00290385	0.320277
LOC116995493	1.58246	0.0028779	0.320277
LOC116995994	-1.72942	0.00295764	0.320277
LOC117008248	4.06227	0.00277163	0.320277
SPATA16	1.84539	0.00272868	0.320277
SRSF2	0.333544	0.00293348	0.320277
AGK	0.424761	0.00300507	0.323209
LOC116992488	-2.36967	0.00302593	0.323367
MIER2	-0.256836	0.00308415	0.32749
LOC116998017	-3.88753	0.00314321	0.327555
LOC117009853	-2.50028	0.00314371	0.327555
PNP	0.734655	0.00313272	0.327555
RNPEPL1	0.618058	0.00330953	0.34269
LOC116999323	2.94668	0.00336538	0.346322
GFRAL	-1.09015	0.00340369	0.348116
G0S2	1.25043	0.00343729	0.349409
ECM2	2.1751	0.00346693	0.350286
VNN1	1.38404	0.00359071	0.353494
DOK4	-0.591778	0.00353726	0.353494
LIX1L	0.349973	0.00360471	0.353494
LOC117007588	1.39826	0.00358604	0.353494
PABPC1	0.365878	0.00354397	0.353494
KIF17	0.738321	0.00367099	0.356454
LOC117009868	1.57824	0.00367765	0.356454
LOC117011412	0.513086	0.00372229	0.358695
FOXC1	0.831622	0.0038268	0.360432
LOC117006265	1.38701	0.00380755	0.360432
NKX2-2	0.810741	0.00378972	0.360432
RRAD	-0.737615	0.00379539	0.360432
COMT	0.469127	0.00386146	0.361654
MEGF10	0.555883	0.0039226	0.363972
SLC12A8	1.24588	0.00392987	0.363972
C1QL1	-1.64291	0.00397706	0.366173
CACNA1G	-0.973438	0.00399851	0.366173
ZDHHC4	0.733454	0.00401953	0.366173
KANK1	0.637001	0.00423446	0.371988
FOS	-1.02809	0.0041351	0.371988
ACTC1	-3.74007	0.00422839	0.371988
COL16A1	1.80042	0.00424708	0.371988
FZD7	0.829471	0.00426187	0.371988
LOC117001353	1.88932	0.00422633	0.371988
LOC117011555	-3.09818	0.00424937	0.371988
MYOT	1.92458	0.00413678	0.371988
HMGB2	0.979241	0.0042856	0.372111
LOC117010202	1.06009	0.00433952	0.37484
GSN	1.99073	0.00438993	0.37724
LOC117005507	1.25493	0.00442766	0.378531
ITGA2	0.726876	0.00665076	0.382719
TJP2	1.033	0.00475576	0.382719
DDX4	-1.33148	0.00472796	0.382719
S1PR3	-2.26586	0.00483604	0.382719
CRHBP	-1.51645	0.00838623	0.382719
LOC117010718	1.34872	0.00667182	0.382719
LIMD1	0.634109	0.00643629	0.382719
HSPB7	1.73947	0.0084228	0.382719
GALM	0.95123	0.00627104	0.382719
CZH5orf34	0.458938	0.00708366	0.382719
B3GNT2	-0.547891	0.00633457	0.382719
MSH2	-0.411578	0.00720307	0.382719
RRBP1	0.885425	0.00659776	0.382719
LOC117011478	-1.53864	0.00799662	0.382719
LOC116996435	0.917208	0.00780112	0.382719
DNAJA1	-0.442738	0.00473429	0.382719
LOC117011554	1.55929	0.00485133	0.382719
GLB1L	1.2042	0.00671942	0.382719
FUT10	0.811211	0.00485049	0.382719
MTHFD1L	1.10985	0.00666788	0.382719
GUCY1A1	-0.715986	0.00834274	0.382719
LOC117002241	1.54132	0.00644701	0.382719
GADL1	0.585906	0.00801458	0.382719
PCSK2	-0.573406	0.00734037	0.382719
WNT6	3.35587	0.00712979	0.382719
CREB5	1.18338	0.00739196	0.382719
LUM	1.83307	0.00835324	0.382719
NWD2	-0.771322	0.00600578	0.382719
LOC116992854	0.99292	0.00735024	0.382719
LOC116994587	0.742792	0.00632357	0.382719
TFPI2	1.18261	0.00545165	0.382719
ABHD2	-0.592787	0.00558867	0.382719
ABR	-0.398815	0.00661779	0.382719
ACKR3	-0.71232	0.00831848	0.382719
ACSF2	1.97667	0.00737273	0.382719
ADAMTSL5	1.80876	0.00521705	0.382719
AKNA	0.651971	0.00466193	0.382719
ANKRD13A	0.699542	0.00633214	0.382719
ANKRD40	0.555513	0.00457824	0.382719
AQP1	2.41539	0.00813664	0.382719
ARAP1	0.805048	0.00815906	0.382719
ARHGEF1	0.619379	0.00557578	0.382719
BCO2	0.95779	0.00785604	0.382719
BHLHE40	-0.491216	0.00526832	0.382719
C5H2orf81	1.01873	0.00736017	0.382719
C6H11orf24	1.17865	0.00754377	0.382719
CBFA2T3	-0.608898	0.0056516	0.382719
CCN4	-1.24892	0.00670041	0.382719
CD151	0.844259	0.00623053	0.382719
CHST14	0.476722	0.00580836	0.382719
CIDEC	-0.988837	0.00727847	0.382719
CISH	-0.983307	0.0058888	0.382719
CLEC14A	0.660535	0.00702258	0.382719
CLIC4	0.723533	0.0072898	0.382719
CNN3	0.558077	0.00461756	0.382719
COL3A1	2.10054	0.00696045	0.382719
CPSF4L	0.678927	0.00844823	0.382719
CSDE1	0.307774	0.00746971	0.382719
CXCR4	1.31679	0.00656381	0.382719
DEPDC7	1.06343	0.0054578	0.382719
DHRS12	0.661083	0.00746642	0.382719
DIRAS3	-1.30299	0.00834523	0.382719
DNMT1	0.274304	0.00695638	0.382719
ECRG4	1.23641	0.00716237	0.382719
EEF1A1	0.539683	0.0060353	0.382719
EGR3	-1.20748	0.00657421	0.382719
EGR4	-1.81739	0.00498826	0.382719
EML3	0.936823	0.00542813	0.382719
FLNC	1.14865	0.00733295	0.382719
FOXP2	-0.973524	0.00641398	0.382719
GABRP	0.710073	0.00580586	0.382719
GAMT	1.00034	0.00597774	0.382719
GDPD5	-0.472802	0.00828755	0.382719
GORASP1	-0.310019	0.00539959	0.382719
HEATR5A	0.623752	0.00844338	0.382719
HEBP2	1.26858	0.00757609	0.382719
HERPUD1	-0.547869	0.00767681	0.382719
HSPA14	-0.549455	0.00625123	0.382719
IP6K2	-0.307159	0.00796924	0.382719
ISYNA1	1.27231	0.00653494	0.382719
KCNH6	-0.890915	0.00741273	0.382719
KCTD16	-0.722552	0.00546971	0.382719
LEPROT	1.10897	0.0068296	0.382719
LLGL1	0.817877	0.00756554	0.382719
LOC116992829	0.372611	0.0070084	0.382719
LOC116993978	0.500143	0.00792359	0.382719
LOC116994704	2.52804	0.00795283	0.382719
LOC116994768	-2.60213	0.00791408	0.382719
LOC116995259	1.26815	0.00783834	0.382719
LOC116998601	-1.16257	0.00569873	0.382719
LOC116998837	0.491793	0.00519545	0.382719
LOC116999553	-0.665297	0.00543371	0.382719
LOC116999566	0.707201	0.00529474	0.382719
LOC117000033	2.08294	0.00656698	0.382719
LOC117000384	-0.741433	0.0071708	0.382719
LOC117000514	1.92207	0.00544107	0.382719
LOC117000990	-0.952515	0.00605254	0.382719
LOC117001645	-1.94666	0.00551319	0.382719
LOC117003788	1.06875	0.00821333	0.382719
LOC117004108	1.32637	0.00710297	0.382719
LOC117004419	0.401072	0.00555769	0.382719
LOC117004463	-0.796487	0.00684755	0.382719
LOC117004743	0.629724	0.0047204	0.382719
LOC117005241	0.554719	0.00732294	0.382719
LOC117005446	1.0683	0.00557717	0.382719
LOC117006216	-0.593493	0.00778342	0.382719
LOC117006851	1.02153	0.00823779	0.382719
LOC117006904	1.22983	0.00637585	0.382719
LOC117006988	-1.00667	0.00571366	0.382719
LOC117008346	1.10877	0.00658111	0.382719
LOC117008536	0.944833	0.00575078	0.382719
LOC117008982	-2.41913	0.00775541	0.382719
LOC117009237	-1.67051	0.00535483	0.382719
LOC117009797	1.64771	0.00707756	0.382719
LOC117009819	1.39223	0.00481425	0.382719
LOC117009839	0.780419	0.00506795	0.382719
LOC117009863	1.15263	0.0079382	0.382719
LOC117010194	3.48034	0.00639939	0.382719
LOC117010375	-1.31258	0.00685779	0.382719
LOC117010754	-1.93749	0.00746977	0.382719
LOC117010974	1.11441	0.00754755	0.382719
LOC117011525	1.26376	0.00779069	0.382719
LPAR3	2.43226	0.00774033	0.382719
MOSPD2	0.717913	0.00588682	0.382719
MRPS26	-0.741941	0.00763719	0.382719
MTMR11	1.01158	0.00663244	0.382719
MUSTN1	-1.28764	0.0057741	0.382719
MYOCD	-1.73021	0.00526391	0.382719
NEK6	0.455508	0.00606977	0.382719
NHLH2	-1.22751	0.00712377	0.382719
NIBAN1	1.17068	0.00586189	0.382719
NPBWR2	-1.25938	0.0070439	0.382719
NPPC	-1.43308	0.0054253	0.382719
P3H1	0.556344	0.00797653	0.382719
PBLD	0.793685	0.00662049	0.382719
PCSK4	1.48539	0.00533874	0.382719
PEX5	0.194161	0.0066012	0.382719
PHGDH	0.683522	0.00559816	0.382719
PIRT	-1.64814	0.00497845	0.382719
POPDC3	-1.01763	0.00844586	0.382719
PRR7	-0.99254	0.00528578	0.382719
PYGM	-2.36739	0.00477556	0.382719
RAB3IP	-0.470884	0.00748814	0.382719
RCAN1	-0.393476	0.00680914	0.382719
RFC4	0.48482	0.00490094	0.382719
RFLNA	0.60281	0.00580929	0.382719
RHOBTB2	-0.311444	0.00529963	0.382719
RHOC	1.15638	0.00705748	0.382719
RNF8	-0.28832	0.00786558	0.382719
RUNX2	-1.29333	0.00482477	0.382719
SALL1	0.76495	0.00816784	0.382719
SCNN1A	0.787806	0.00829141	0.382719
SELP	-0.874871	0.00721296	0.382719
SEPTIN11	0.306384	0.00773466	0.382719
SLC16A1	1.16615	0.00761883	0.382719
SLC16A2	1.06188	0.00636816	0.382719
SLC23A2	-0.379139	0.00819471	0.382719
SLC25A33	-0.395524	0.00644283	0.382719
SLC44A5	0.850819	0.00835799	0.382719
SORBS1	0.474063	0.00827852	0.382719
SOS2	0.440996	0.00743361	0.382719
SYDE1	0.842984	0.00615387	0.382719
SYT6	-0.758625	0.00688409	0.382719
SYTL2	0.892331	0.00697565	0.382719
TFIP11	-0.293187	0.00535437	0.382719
TGFB1	1.113	0.00797893	0.382719
TMCO4	1.08834	0.0047459	0.382719
TMEM132C	-0.70887	0.00527266	0.382719
TPRN	0.642021	0.00753101	0.382719
TWISTNB	1.32935	0.00481615	0.382719
VKORC1	0.588174	0.0076859	0.382719
WHRN	-0.545556	0.00552996	0.382719
XKR6	0.74644	0.00804838	0.382719
ACE	-0.811375	0.00851008	0.383859
COL18A1	1.15966	0.00851945	0.383859
LOC116997948	0.831373	0.00866842	0.386393
PAK2	0.486772	0.00861637	0.386393
SPR	-0.577368	0.00864763	0.386393
TUT1	0.66996	0.00863623	0.386393
CCDC149	0.46004	0.00870494	0.386986
LOC117003684	0.891866	0.00875134	0.386986
SPA17	0.982419	0.00873881	0.386986
LOC117011560	1.66071	0.00896345	0.392438
CBARP	-0.37481	0.00895156	0.392438
LOC117002329	1.14448	0.00896879	0.392438
MBP	1.3094	0.00891508	0.392438
LOC117008718	1.11243	0.00902059	0.393671
BRD4	0.430568	0.00905647	0.394205
ACTN2	1.56763	0.00912224	0.395059
LOC117003464	0.819137	0.00912349	0.395059
LOC117007750	0.94096	0.00916848	0.395978
AGTRAP	1.00918	0.00946343	0.403298
B4GALNT3	0.891093	0.00962825	0.403298
DBT	0.447993	0.00947384	0.403298
LOC117001209	-1.28179	0.00943987	0.403298
LOC117005185	-2.82694	0.00954698	0.403298
LOC117008228	-1.80539	0.00957534	0.403298
LOC117008886	1.73483	0.0096103	0.403298
PLEKHG4	1.03383	0.00960301	0.403298
PSME3	-0.251025	0.00941685	0.403298
PTGER3	-0.516746	0.00948621	0.403298
PTTG1IP	0.958731	0.00947047	0.403298
WSB1	0.478593	0.00956367	0.403298
PGGHG	1.2162	0.00977341	0.407161
REEP3	0.405144	0.00979342	0.407161
RHBDD1	0.685536	0.00979374	0.407161
RAF1	0.262034	0.009846	0.408315
DSP	2.7251	0.0099652	0.410568
GPRIN2	-0.689218	0.00996312	0.410568
LOC117011564	0.800551	0.00997421	0.410568
CRYBB2	-2.99712	0.0100737	0.413643
ZAR1	-1.30627	0.0101037	0.413854
EMP1	1.81187	0.0101556	0.414828
CTPS1	0.30804	0.0101772	0.414828
LOC117006390	2.32617	0.0102056	0.414969
C8G	0.695371	0.0102487	0.415706
LOC116993047	1.23389	0.0106567	0.417417
MLLT10	0.308844	0.0105799	0.417417
CDCA7	0.954586	0.0103425	0.417417
CDKN1C	0.721067	0.0105703	0.417417
EPHX2	0.976321	0.0106914	0.417417
LAS1L	-0.270401	0.0104552	0.417417
LOC116994385	2.54705	0.0105472	0.417417
LOC117007180	1.0155	0.0105858	0.417417
LOC117009803	1.16315	0.010628	0.417417
PEMT	0.372263	0.0104856	0.417417
RBP5	0.973321	0.0103661	0.417417
SCGN	-1.31277	0.0105677	0.417417
SH3TC2	1.26302	0.0105748	0.417417
TCIRG1	0.746937	0.0106711	0.417417
TNFRSF13B	1.16557	0.010462	0.417417
WIPF1	0.655863	0.0106364	0.417417
PIANP	-0.568905	0.0107382	0.418261
LOC117011439	0.627333	0.0107757	0.418745
LOC116994636	-0.814419	0.0108838	0.420985
MELTF	0.497099	0.0108716	0.420985
AXL	0.878383	0.0110106	0.422942
LOC117005459	0.84591	0.0110062	0.422942
MYOM2	1.57829	0.0109729	0.422942
AFMID	1.0633	0.0110932	0.4235
LOC117007440	2.87529	0.0111013	0.4235
TP53I11	-0.52235	0.0110653	0.4235
MFSD10	0.682778	0.0111404	0.424022
CCDC148	0.877334	0.0112718	0.427106
LOXL4	-1.51501	0.0112983	0.427106
RNF113A	0.625863	0.0112883	0.427106
LOC116996405	3.18305	0.0113285	0.427281
LOC117009867	0.996572	0.0113605	0.427519
TMEM63A	1.08221	0.011393	0.427778
L3MBTL2	-0.2786	0.011532	0.429348
ALKAL1	2.04645	0.0115379	0.429348
CERS2	0.880131	0.0115047	0.429348
IL1RL1	2.24596	0.0114966	0.429348
SERTM1	-0.744329	0.0115673	0.429483
LOC117004283	1.959	0.0117291	0.433148
RELL1	0.671037	0.0117278	0.433148
TRIB1	-0.675816	0.0117439	0.433148
MID2	-0.332964	0.0117938	0.434029
FAM53B	0.848673	0.0119542	0.438961
ASCL2	-1.80795	0.0120196	0.439428
LOC116993137	-1.91272	0.0120011	0.439428
BCAS1	1.15805	0.0120565	0.439812
ASPG	0.500356	0.0121126	0.439934
LOC117005657	0.981875	0.0121021	0.439934
LOC117008986	-1.98609	0.0121559	0.440544
LOC117002852	-0.706294	0.0122049	0.441024
MATN2	1.62455	0.012222	0.441024
BICD2	0.587337	0.0122985	0.442729
LOC117005189	-2.57446	0.0123224	0.442729
GRHPR	-0.604663	0.0124303	0.444691
TLCD3A	0.670272	0.0124046	0.444691
LOC117010445	2.10618	0.012643	0.444778
CDH19	1.18741	0.0126641	0.444778
DGKZ	-0.38116	0.0124861	0.444778
GPX7	0.664975	0.0125224	0.444778
LOC116994897	1.66813	0.0125472	0.444778
LOC117001612	1.85475	0.0126678	0.444778
MYBPC1	-2.0394	0.0126301	0.444778
PDE1B	-0.584235	0.0126791	0.444778
SPECC1	0.888237	0.0126996	0.444778
XDH	2.16393	0.0124885	0.444778
NPBWR1	1.46139	0.012744	0.4454
LOC117011099	1.33956	0.0128571	0.447475
LPAR6	1.24923	0.0128507	0.447475
SORCS1	-0.542244	0.0129361	0.449289
KREMEN1	0.82876	0.0129727	0.449622
ANXA5	0.912611	0.0130308	0.450698
ARL4A	-0.437024	0.0133856	0.456799
GGCX	0.64751	0.0133634	0.456799
HEPACAM	0.701639	0.0132487	0.456799
LOC117000842	1.08409	0.013399	0.456799
LOC117003051	0.890732	0.013343	0.456799
PRDM5	2.74933	0.0133873	0.456799
SLC18A2	-2.13204	0.0133051	0.456799
ATP6V1G3	1.1804	0.0134582	0.457881
LOC117007987	1.74242	0.0134876	0.457946
AOPEP	0.539714	0.0142201	0.464865
NIM1K	-2.81802	0.0140248	0.464865
LOC116995893	-0.726943	0.0139889	0.464865
SEPTIN3	-0.47476	0.0142322	0.464865
CREB3	-0.404326	0.0137816	0.464865
ALDH1L2	0.907277	0.0142284	0.464865
CAPN2	0.653428	0.0140877	0.464865
DLG1	0.591469	0.0142491	0.464865
FAM222A	-0.363925	0.0140165	0.464865
FKBP1B	-0.591806	0.014001	0.464865
FSCN1	0.70311	0.0141778	0.464865
HMGCS2	1.24268	0.0141619	0.464865
LOC116996599	-2.65602	0.0138323	0.464865
LOC117009512	1.23071	0.0139211	0.464865
LOC117009635	2.05426	0.014177	0.464865
NDRG1	0.75465	0.0137558	0.464865
SMIM18	-0.411101	0.0140014	0.464865
TRIM35	1.08305	0.0140032	0.464865
TRIM45	0.591341	0.0140649	0.464865
YWHAH	-0.600382	0.0137559	0.464865
ENPP1	1.3432	0.0144466	0.46591
CABLES1	0.519641	0.0144282	0.46591
EFHD1	0.643599	0.0143702	0.46591
JAM3	0.665464	0.0144488	0.46591
LOC117005561	1.09431	0.0143705	0.46591
S100A10	0.716204	0.0143869	0.46591
LOC117003551	1.46161	0.0145029	0.466752
LRCH1	0.984473	0.0145604	0.4668
MAP3K11	0.838309	0.0145437	0.4668
DAAM2	1.11336	0.0146257	0.467273
PLP2	0.718375	0.0146788	0.467273
TTI1	0.242696	0.0146873	0.467273
VAX2	1.18717	0.0146437	0.467273
CLDN11	1.27315	0.0148397	0.469053
LOC116992165	0.729656	0.0148479	0.469053
LOC116994493	0.493304	0.0148558	0.469053
OFD1	0.583486	0.014809	0.469053
NME3	-0.267961	0.0148898	0.469239
BACE1	-0.329169	0.0149495	0.470233
NEK9	0.292555	0.0150364	0.472074
ERBB2	0.850742	0.0150684	0.47219
NFIB	0.474189	0.0157376	0.472351
ARHGEF28	0.884842	0.0156965	0.472351
LHCGR	-1.8408	0.0154738	0.472351
LOC117010394	0.550054	0.0155736	0.472351
QKI	0.533324	0.0157535	0.472351
CFAP99	1.60877	0.0153776	0.472351
CTNNA1	0.855112	0.0155545	0.472351
CTNNA3	1.19173	0.0156206	0.472351
EIF4EBP2	0.519214	0.0157304	0.472351
FANCF	0.773728	0.0152975	0.472351
GALR1	-0.858674	0.0153862	0.472351
GPR75	-0.747036	0.0157254	0.472351
GYS2	-1.75821	0.0156722	0.472351
IL12RB1	1.76702	0.0153243	0.472351
LOC116992027	1.44474	0.0153208	0.472351
LOC116998954	1.59911	0.015359	0.472351
LOC117001675	-1.30208	0.0153704	0.472351
LOC117009924	2.52565	0.0157197	0.472351
PLCD3	1.04633	0.0157314	0.472351
PLP1	1.27636	0.0155507	0.472351
SDCCAG8	0.537414	0.0153982	0.472351
SRSF5	0.466225	0.0156012	0.472351
SYNM	1.59289	0.0151682	0.472351
TM9SF4	-0.19453	0.0153858	0.472351
AHNAK	0.828092	0.0159484	0.472888
CDH11	-0.425148	0.0158907	0.472888
CRYAB	1.11109	0.0158659	0.472888
LOC116994982	-1.90401	0.0159667	0.472888
LOC117004867	1.77161	0.0159164	0.472888
LOC117009501	0.838314	0.0160211	0.472888
PALD1	0.602609	0.016023	0.472888
SOX8	1.04039	0.0158144	0.472888
UGT8	1.25265	0.0160267	0.472888
ZFAND5	-0.300895	0.0161316	0.473003
ALX4	1.90662	0.0162651	0.473003
IRF2BP2	0.343691	0.0160678	0.473003
LOC116994871	1.15324	0.0162365	0.473003
LOC117002877	0.414091	0.016286	0.473003
LOC117011411	0.738543	0.0162112	0.473003
MRNIP	0.584365	0.0161918	0.473003
NID2	0.941113	0.0162494	0.473003
STRA8	0.893206	0.0162452	0.473003
LOC116994645	-1.44784	0.0163708	0.474639
LOC116994778	1.36933	0.0164151	0.475099
FLT4	-1.18604	0.0164761	0.476036
LOC116999488	-2.41909	0.0165411	0.477089
MRTFA	-0.317954	0.0166271	0.478739
LOC117009425	0.69363	0.0167705	0.482037
NOP53	0.601329	0.0168044	0.48218
XPR1	-0.224686	0.0168391	0.482344
LOC117000883	1.24068	0.0169994	0.485887
PHEX	1.43925	0.0170211	0.485887
CNTD1	1.40541	0.0172251	0.490872
DOCK5	0.897025	0.0173359	0.493186
LOC116992365	0.824926	0.0174253	0.493205
MIPEP	-0.678759	0.0174231	0.493205
WDR63	1.20652	0.0174028	0.493205
TMPRSS2	-1.28006	0.0174663	0.493215
VGLL4	0.52276	0.0174849	0.493215
LOC117009354	-2.0711	0.0176266	0.493871
RELA	0.519772	0.0175768	0.493871
TMEM129	0.489119	0.0175987	0.493871
TTC38	-0.510028	0.0176262	0.493871
C8H10orf90	1.15698	0.0177677	0.496989
RAB32	0.884606	0.0177992	0.497036
ADGRG3	1.13978	0.0178601	0.49716
KIF6	1.07558	0.01804	0.49716
LOC117006837	2.67972	0.0179664	0.49716
LOC117008512	0.503046	0.018064	0.49716
NEXN	0.636182	0.0180367	0.49716
OPRL1	-0.515781	0.018074	0.49716
SLC16A12	1.8433	0.0180086	0.49716
SYNGR2	0.68342	0.0179831	0.49716
TEX12	1.77741	0.0179939	0.49716
TGFBR3	0.732826	0.0181018	0.49716
CALB2	-0.979011	0.0182014	0.49783
GART	0.649711	0.0181941	0.49783
LOC117003196	-0.498934	0.0182159	0.49783
RBM43	1.41847	0.0182467	0.497858
LOC116995582	-0.790714	0.0183602	0.499319
LOC117007108	1.10931	0.0183341	0.499319
EMID1	-0.589314	0.0183943	0.499432
LOC117001466	0.401029	0.0184946	0.499713
RAX	1.70231	0.0184787	0.499713
SMAP1	-0.372596	0.018472	0.499713
ELOVL1	0.94206	0.0185571	0.499798
LOC117008612	-1.38987	0.0186463	0.499798
MFGE8	0.49787	0.0185895	0.499798
MFSD6L	-1.11964	0.0186776	0.499798
PHLDA2	-0.462798	0.0186555	0.499798
RHOU	0.755543	0.0185737	0.499798
VOPP1	-0.629958	0.0188496	0.501086
FGFRL1	1.01611	0.0189361	0.501086
GAB1	1.04835	0.0188913	0.501086
LOC116994919	1.78324	0.0189114	0.501086
LOC117005596	1.87032	0.0188995	0.501086
LOC117007895	-0.286157	0.0188314	0.501086
SULF1	-0.834975	0.0188761	0.501086
LOC117007487	-1.1932	0.0190026	0.502049
FKBP9	0.643894	0.0190964	0.502139
DECR1	0.421669	0.01908	0.502139
OLFM1	-0.519756	0.0190568	0.502139
KIF11	-0.995877	0.019159	0.502991
LOC117000281	-0.636698	0.0192026	0.503343
ARL4C	-0.384571	0.0194363	0.504511
BCL6	0.453724	0.0193261	0.504511
KLHL38	1.26645	0.0195145	0.504511
LOC116996501	-0.986728	0.0194171	0.504511
LOC117000982	3.04012	0.0193784	0.504511
LTBP3	0.641671	0.0194966	0.504511
PDE4C	1.12563	0.0195195	0.504511
RAB3GAP1	-0.383167	0.0192977	0.504511
SSPN	1.10469	0.0194705	0.504511
AGPAT2	0.903769	0.0196736	0.505318
B3GALT5	-1.25487	0.0197058	0.505318
FDXR	-0.397514	0.0197326	0.505318
LOC117009423	0.635963	0.0195928	0.505318
P2RX4	0.572724	0.0197287	0.505318
TCP11L1	-0.368355	0.0197145	0.505318
GOLGA5	-0.247782	0.0197968	0.505748
YBX1	0.449648	0.0198101	0.505748
AANAT	-1.6301	0.0199591	0.508775
MYO9B	0.427754	0.0199938	0.508881
LOC117011256	-2.96449	0.0205187	0.510812
AFAP1L2	0.468897	0.0202661	0.510812
ATP6V0E1	0.487305	0.0205619	0.510812
COL5A1	1.78638	0.0201745	0.510812
DFFA	0.413784	0.020534	0.510812
GRIN2C	-1.45118	0.0203766	0.510812
LOC116992616	0.642676	0.0205153	0.510812
LOC116996522	1.64092	0.0204447	0.510812
LOC116998912	1.26839	0.0204622	0.510812
LOC117005112	0.521078	0.0204433	0.510812
LOC117006695	-2.03506	0.0205787	0.510812
LOC117008193	0.370004	0.0205508	0.510812
LOC117010330	-0.595973	0.0205906	0.510812
NR4A1	-0.992172	0.0205079	0.510812
NT5E	0.737798	0.0205156	0.510812
PATL1	0.301355	0.0205753	0.510812
SRRT	0.501316	0.0202978	0.510812
UBE2QL1	-0.512691	0.0206559	0.511481
AGXT	1.56696	0.0207705	0.511481
CDC42EP4	0.701528	0.0208829	0.511481
DHX9	0.249279	0.0206979	0.511481
LOC116999006	0.798693	0.0208937	0.511481
LOC117008994	1.81319	0.0208809	0.511481
LRRC3B	0.386755	0.0208403	0.511481
NUDT18	0.702895	0.0208047	0.511481
RIMS4	-0.475458	0.0208456	0.511481
LOC117005482	-0.617974	0.0209674	0.512533
OLFM2	-0.541554	0.0210072	0.512754
CELF3	-0.527053	0.0211853	0.514089
DAB1	0.709318	0.0211828	0.514089
LOC117003770	-0.406069	0.0211315	0.514089
LOC117006256	-3.50748	0.0211498	0.514089
PRDM6	2.70335	0.021512	0.518996
KLHL7	0.288123	0.0214841	0.518996
CRYBG3	0.55168	0.0214863	0.518996
RSPRY1	0.603749	0.0214922	0.518996
CCDC157	1.79617	0.02166	0.520085
DENND6A	0.339685	0.0216792	0.520085
HES1	0.746873	0.0216032	0.520085
MFSD8	0.536054	0.0216819	0.520085
LOC117010260	1.57266	0.0217557	0.520357
RDH5	1.36254	0.0217249	0.520357
KLF11	-0.381871	0.0219297	0.523769
C8H10orf105	2.04501	0.0220366	0.524817
TIMP4	0.547101	0.0220188	0.524817
DDX25	0.729244	0.0221048	0.524942
STK35	-0.292351	0.0220872	0.524942
BBS12	0.534797	0.022279	0.527576
GRM4	-0.567808	0.0222695	0.527576
LOC117002017	-0.787819	0.0223125	0.52762
PPFIBP2	0.653553	0.0223561	0.527901
LOC116994220	1.28448	0.0224623	0.528165
LENG8	0.268737	0.0224108	0.528165
PLEKHA7	0.727797	0.0224472	0.528165
CNKSR3	0.969116	0.0228951	0.531138
ACACB	-1.40883	0.0228769	0.531138
C2CD4C	-1.0563	0.0230234	0.531138
CDKN2C	0.739103	0.0226425	0.531138
ENPP2	0.971298	0.0229188	0.531138
ENPP4	0.620542	0.0228113	0.531138
FOXI3	-2.08337	0.0227796	0.531138
GRIN3B	-1.25842	0.0228268	0.531138
LOC116995406	-0.474956	0.0231033	0.531138
LOC116997887	2.60326	0.0231622	0.531138
LOC117002323	1.34982	0.0227978	0.531138
LOC117007300	0.772463	0.0230758	0.531138
LOC117008448	-0.488998	0.023018	0.531138
NR4A2	-1.4261	0.0227616	0.531138
NTNG1	-0.752462	0.0231384	0.531138
PMM2	-0.437685	0.022801	0.531138
PSPC1	-0.427462	0.0230128	0.531138
TRMT11	-0.448636	0.0230907	0.531138
LOC116996616	-1.56259	0.0233575	0.534146
TMEM117	0.613474	0.0233338	0.534146
LOC116996704	-0.612178	0.0234275	0.535013
PROS1	0.560868	0.0235481	0.537033
MRPL32	-0.451796	0.0236024	0.537463
EFEMP1	0.919931	0.0236425	0.537463
PLPP7	-0.609259	0.0236826	0.537463
USP6NL	0.52487	0.023696	0.537463
KLHDC1	0.349005	0.0240401	0.542603
KPNA7	1.85277	0.0239997	0.542603
LOC117006095	0.965885	0.0240528	0.542603
MPEG1	0.944907	0.0239861	0.542603
DYRK4	-1.22246	0.0241205	0.542884
LYPD6	1.25689	0.0241304	0.542884
LOC117007052	1.83008	0.0242276	0.543604
PHF21A	0.268023	0.0242025	0.543604
MYO1D	0.771098	0.0242762	0.543819
OXTR	-1.44589	0.0243024	0.543819
UCK2	-0.392258	0.0243397	0.543924
LAPTM4A	0.357221	0.0245208	0.544506
NCAPD3	0.617249	0.0245248	0.544506
SLC39A6	-0.529153	0.02444	0.544506
SOGA1	0.557346	0.0245291	0.544506
UTP11	0.372742	0.0244318	0.544506
GDAP1L1	-0.441787	0.0248822	0.54683
LOC116997955	0.768895	0.0248063	0.54683
LOC117008203	1.40422	0.024828	0.54683
NIPSNAP2	-0.305147	0.0248365	0.54683
PLIN1	-1.53998	0.0248961	0.54683
PPP1R3C	0.883397	0.0247076	0.54683
SYNGR3	-0.505458	0.024857	0.54683
VCAM1	0.690285	0.0248256	0.54683
ITIH5	1.06852	0.0249363	0.54699
LOC117000247	2.64784	0.024987	0.547383
COL15A1	1.43325	0.025374	0.548
HTR1A	-1.14987	0.0254172	0.548
LOC117011519	0.501915	0.0260388	0.548
DAB2	0.362234	0.0261328	0.548
RPL3	0.371772	0.0258235	0.548
FAM214B	-0.269393	0.0258476	0.548
ALDH16A1	0.456251	0.0260824	0.548
C3	1.05774	0.0261292	0.548
GK	-0.532368	0.025178	0.548
ITGAV	0.706803	0.0259908	0.548
ITGB5	0.487426	0.0257324	0.548
LOC116993159	1.0023	0.0255267	0.548
LOC116995506	-0.407266	0.0258717	0.548
LOC116995636	1.35031	0.0256495	0.548
LOC116997614	-0.697957	0.026056	0.548
LOC117002441	1.2396	0.0257575	0.548
LOC117005696	0.915782	0.025436	0.548
LOC117006741	-0.563839	0.0258032	0.548
LRRC31	2.25332	0.0260025	0.548
MAGT1	0.551405	0.0256495	0.548
NSG2	-0.406582	0.0255114	0.548
OGT	0.270613	0.0257595	0.548
PCBP4	1.04273	0.0253066	0.548
PTPN3	0.799611	0.0261279	0.548
SCARA5	2.12796	0.025794	0.548
SEMA6C	0.7979	0.0258591	0.548
SLC6A17	-0.563756	0.025309	0.548
SYNE3	0.552242	0.0252928	0.548
TMEM94	0.612474	0.0255998	0.548
TSPAN1	-1.79321	0.02517	0.548
VIM	2.39863	0.0260345	0.548
ZC3H11A	0.348453	0.0251533	0.548
ZDHHC20	0.579191	0.0260789	0.548
ZIC5	1.44995	0.0254887	0.548
TGFBI	1.49948	0.0261856	0.548417
STON1	1.18683	0.0263289	0.549227
C9H1orf210	1.20056	0.0263561	0.549227
E2F5	0.372464	0.0262938	0.549227
PLD1	0.589775	0.0263013	0.549227
COL20A1	-1.08045	0.0264336	0.549469
LOC116998286	-0.969366	0.0264122	0.549469
LOC117011513	1.63036	0.0267174	0.551358
RIPPLY2	-0.685287	0.0266936	0.551358
HBEGF	0.810605	0.026575	0.551358
IRAG2	-1.62241	0.0267229	0.551358
LOC116995412	0.473044	0.0267172	0.551358
SP5	-1.99462	0.0266528	0.551358
FAM234B	-0.368018	0.0267764	0.551507
FAR2	0.684268	0.0267963	0.551507
ATP2B1	-0.628744	0.0268419	0.551719
LOC117009778	0.604439	0.0269042	0.551719
VSIR	0.659382	0.0269059	0.551719
ANKRD34A	-0.475794	0.0271209	0.552055
LOC116999012	1.54354	0.0270582	0.552055
LOC117001252	0.974399	0.0270551	0.552055
RAP1A	0.497391	0.0270428	0.552055
SENP1	0.292289	0.0271086	0.552055
SNX29	0.838039	0.0269962	0.552055
RBM14	0.371867	0.027215	0.55262
TMEM123	0.530589	0.0271965	0.55262
ARC	-0.649621	0.0272877	0.55275
PPM1F	0.53023	0.0272603	0.55275
LPAR1	0.949583	0.0274013	0.553036
LOC117009223	-2.33841	0.027391	0.553036
PLAU	0.575178	0.0273528	0.553036
MC5R	-0.958669	0.0275224	0.554808
FBXO41	-0.472972	0.0275732	0.555161
AP3B1	0.414097	0.0282108	0.555587
PIP5K1C	-0.186397	0.0280093	0.555587
AACS	-0.398184	0.0282016	0.555587
ACAA2	0.351153	0.027931	0.555587
CLDN20	0.803701	0.0280708	0.555587
EDA	0.697525	0.0279773	0.555587
ERMN	1.15674	0.0282393	0.555587
FLNB	1.12184	0.0279596	0.555587
GNA12	0.40219	0.0277138	0.555587
JMJD6	-0.424389	0.0282165	0.555587
LEAP2	1.76481	0.0279663	0.555587
LOC116996859	1.3363	0.02784	0.555587
LOC117002834	0.659578	0.0276313	0.555587
LOC117003632	1.09125	0.0282942	0.555587
LOC117006635	1.57247	0.0282832	0.555587
MAPK13	-1.097	0.0282154	0.555587
MTMR3	-0.230198	0.0281627	0.555587
NANP	-0.379588	0.0282746	0.555587
S1PR1	0.277956	0.0279189	0.555587
SLAIN1	0.713869	0.0279022	0.555587
SUFU	0.386288	0.0282245	0.555587
SLC39A8	0.775378	0.0284383	0.557758
LOC117011206	2.79941	0.0285325	0.558448
PRRX2	0.741189	0.0285405	0.558448
OAF	0.548029	0.0288078	0.56236
WNT11	1.0537	0.0287957	0.56236
TNFAIP8	0.923015	0.0297456	0.562404
UBN2	0.44414	0.0291637	0.562404
SOX10	1.00673	0.0297529	0.562404
MICALL1	0.3021	0.0295172	0.562404
AZIN2	-0.439183	0.0292222	0.562404
CDK2AP1	0.429256	0.0294295	0.562404
CLK3	0.314076	0.0290716	0.562404
CNP	1.30047	0.0292204	0.562404
DNTT	1.79709	0.0290339	0.562404
E2F1	-1.42835	0.0296291	0.562404
FBXO15	0.860674	0.0297874	0.562404
KANSL1	0.256897	0.0298187	0.562404
KIF3A	-0.386674	0.0297037	0.562404
LOC116997659	0.620766	0.0293523	0.562404
LOC116998913	-0.910324	0.029775	0.562404
LOC116999020	0.937355	0.0294002	0.562404
LOC116999046	1.21513	0.0297947	0.562404
LOC117000441	0.709131	0.0293533	0.562404
LOC117002459	-0.371937	0.0298222	0.562404
LOC117007843	1.24916	0.0289033	0.562404
LSAMP	-0.338104	0.0294745	0.562404
PKD2	0.76831	0.0289468	0.562404
POLE	0.732026	0.0289713	0.562404
PTPRU	-0.348089	0.0288438	0.562404
RHBDD2	0.411682	0.0298024	0.562404
SLC13A2	3.4978	0.0292472	0.562404
SLC9A9	0.939875	0.0293739	0.562404
TCF4	0.461036	0.0294668	0.562404
TOGARAM1	0.324299	0.0294713	0.562404
TTYH2	0.903911	0.0292308	0.562404
ANKRD34C	-0.675652	0.0299996	0.563064
BMP6	0.832884	0.0299661	0.563064
IL18	0.80839	0.0301611	0.563064
IL1RAPL2	-0.41891	0.0299438	0.563064
LOC116995741	0.990948	0.0301168	0.563064
LOC117001048	0.88849	0.0300991	0.563064
LOC117009618	0.548693	0.029975	0.563064
LOC117010397	1.80622	0.0301526	0.563064
TUBB3	-0.747012	0.0301271	0.563064
PHF24	-0.663514	0.0302267	0.563452
CDK2	1.0171	0.0302495	0.563452
ADIPOR2	0.509295	0.0303553	0.564792
ABTB2	0.819708	0.030427	0.565396
MID1IP1	0.473732	0.0304556	0.565396
LOC117007442	0.46369	0.0305652	0.566799
ANPEP	1.13972	0.0306684	0.56714
CTNS	0.439792	0.0307358	0.56714
EHD4	0.63335	0.0306776	0.56714
GCFC2	0.662505	0.0308174	0.56714
GPSM2	0.366192	0.0307977	0.56714
LOC117000057	-0.655098	0.0308508	0.56714
LOC117006298	-2.23473	0.0308264	0.56714
PDLIM4	0.939681	0.0308557	0.56714
CHMP7	-0.245687	0.0312052	0.568896
GGH	-0.522043	0.031079	0.568896
HMBOX1	-0.805584	0.0311752	0.568896
LOC116995375	-0.817861	0.0311438	0.568896
LOC117003554	0.435438	0.0311888	0.568896
LOC117006399	-0.563458	0.0310667	0.568896
NPS	-2.26967	0.0312476	0.568896
PPP2R5A	0.405995	0.031036	0.568896
SAMD4A	0.341591	0.0312584	0.568896
BCL2L1	-0.350459	0.0314404	0.569102
LOC116994881	1.1702	0.0314087	0.569102
LOC117004435	-1.34284	0.0313883	0.569102
LOC117005488	0.553395	0.0313989	0.569102
TMEM38B	0.537436	0.0313902	0.569102
SMO	0.815733	0.0315803	0.571014
LOC116995832	1.4035	0.0321315	0.572988
LOC116992851	1.21464	0.0318697	0.572988
ACSS3	1.05217	0.0321706	0.572988
AIF1L	0.801638	0.0319786	0.572988
EIF2B5	-0.180312	0.0320797	0.572988
FAM102A	0.580711	0.0321027	0.572988
FERMT2	0.463538	0.0320271	0.572988
LOC116992882	0.679281	0.0318238	0.572988
LOC117006949	0.505126	0.0319166	0.572988
OTUD7B	0.827008	0.0317427	0.572988
PBX3	-0.450235	0.0319288	0.572988
RASL11A	-0.909031	0.0321567	0.572988
RTF1	-0.255697	0.0318684	0.572988
XKR4	-1.14144	0.0320718	0.572988
FNBP4	0.294121	0.032207	0.573023
NXPH2	-0.878484	0.0323294	0.574588
JPH2	0.806735	0.0324245	0.575665
LOC117001307	1.20359	0.0324689	0.57584
JDP2	0.45497	0.0325934	0.577238
GPLD1	0.548688	0.032645	0.577238
SRGAP1	-0.310459	0.0326517	0.577238
LOC117002133	2.67491	0.0327936	0.577818
LOC117008259	-0.260385	0.0328231	0.577818
PHLDB1	0.562054	0.0327564	0.577818
ZMYND19	-0.318547	0.032811	0.577818
NFIL3	0.421876	0.0333656	0.578111
CFI	0.691036	0.0332004	0.578111
ACTG2	-0.765128	0.0332726	0.578111
ADAMTS5	0.754463	0.0334639	0.578111
ARHGAP20	-0.469129	0.0329936	0.578111
ASB1	-0.375952	0.0333198	0.578111
ASB2	1.2202	0.0331984	0.578111
CALN1	-0.450169	0.0333346	0.578111
CPAMD8	0.944334	0.0333327	0.578111
CREM	-0.37571	0.0333553	0.578111
LOC116992565	1.96584	0.0331555	0.578111
LOC116993973	2.8664	0.033185	0.578111
LOC116997016	0.455273	0.0330432	0.578111
PAQR7	1.19394	0.0334146	0.578111
POPDC2	0.503034	0.0334312	0.578111
RAB11FIP4	-0.359162	0.0329771	0.578111
SYNGAP1	-0.421599	0.0331119	0.578111
TSPAN2	1.02392	0.0329536	0.578111
LOC117003998	0.594719	0.0335366	0.578767
LOC117011446	-3.25245	0.0336684	0.58044
LOC117007483	2.61783	0.0339032	0.583885
C18H12orf43	0.270895	0.0340901	0.585894
DRAXIN	-0.688524	0.0340758	0.585894
LOC117005455	0.93197	0.034133	0.586026
LOC117009197	-3.23385	0.03418	0.586229
ADGRD1	1.19457	0.0343077	0.587212
RILPL1	0.654217	0.0342781	0.587212
ISL2	-2.14874	0.0344081	0.587892
NKAIN2	-0.446699	0.0346285	0.587892
AP4B1	0.29787	0.0351938	0.587892
BTBD17	-0.463538	0.0350768	0.587892
CCKBR	-0.890528	0.0347223	0.587892
DGCR2	-0.409574	0.03484	0.587892
FADD	0.581832	0.0349226	0.587892
KCNG1	-0.623904	0.0351156	0.587892
LOC116994034	1.55165	0.0347696	0.587892
LOC116994569	1.07239	0.0351744	0.587892
LOC116995155	-1.73389	0.0351889	0.587892
LOC117001966	0.946978	0.0346383	0.587892
LOC117002270	-2.03233	0.0349257	0.587892
LOC117004568	0.927024	0.0345244	0.587892
LOC117006046	0.416426	0.0351214	0.587892
LOC117007689	0.642841	0.0347725	0.587892
LOC117007909	1.16811	0.034578	0.587892
LOC117009329	0.865362	0.0348572	0.587892
LOC117011097	0.848685	0.0351578	0.587892
MEGF11	-0.788297	0.0348033	0.587892
MMP11	-0.650395	0.035137	0.587892
PTS	-0.436196	0.0348292	0.587892
SYS1	0.21092	0.03478	0.587892
ZFP36L1	0.620511	0.03468	0.587892
NMBR	-0.939294	0.0353285	0.588188
CCN2	0.764269	0.035272	0.588188
LOC117005137	0.372098	0.035388	0.588188
LOC117008987	-1.95743	0.0353143	0.588188
RAI1	-0.269366	0.0353623	0.588188
MRM3	-0.399073	0.0354382	0.588258
WARS2	0.342868	0.0354627	0.588258
EHBP1	-0.266973	0.0361986	0.589022
ANLN	1.0596	0.0357161	0.589022
LTV1	-0.334704	0.0364227	0.589022
SUB1	-0.39645	0.0362837	0.589022
C1GALT1C1	0.281192	0.0364628	0.589022
C6H11orf58	-0.345822	0.0363809	0.589022
DMAC2L	-0.592831	0.0363975	0.589022
DPYSL5	-0.402892	0.0362367	0.589022
EIF4EBP1	0.55186	0.0359509	0.589022
ELAVL3	0.686348	0.0358475	0.589022
LAMP1	0.385301	0.0360183	0.589022
LCNL1	2.93303	0.0362293	0.589022
LOC117005588	0.541495	0.0362551	0.589022
LOC117008075	1.21986	0.0359184	0.589022
LOC117010218	0.524506	0.0357674	0.589022
LOC117011450	0.799908	0.0357448	0.589022
MAP7D3	0.660577	0.0362342	0.589022
OPRM1	-0.979313	0.036408	0.589022
PEX11A	0.329576	0.0360525	0.589022
PRIM1	0.338665	0.035599	0.589022
PTK2	0.33477	0.0360458	0.589022
RAC3	-0.448825	0.0358217	0.589022
SFTPC	1.06475	0.0361875	0.589022
SLC46A3	0.667686	0.036264	0.589022
TMEM229B	-0.321614	0.0360002	0.589022
USP5	-0.215708	0.0358271	0.589022
ZHX2	0.326818	0.0364547	0.589022
LOC117002941	-1.84306	0.0365204	0.589382
KDR	0.896077	0.036658	0.59103
PIWIL2	-0.972222	0.0367857	0.592516
MYH7B	-1.9055	0.0368306	0.592526
PCK1	1.32115	0.0368574	0.592526
SGSM3	-0.266897	0.0369671	0.592906
CCDC180	0.728048	0.0370944	0.592906
HCN4	-0.49217	0.0370337	0.592906
LOC117010239	0.9209	0.0370029	0.592906
LOC117011374	1.41951	0.0370935	0.592906
R3HCC1	-0.176383	0.0370141	0.592906
TLR2	1.07284	0.0373657	0.593825
FAM181B	0.413103	0.0373002	0.593825
FBXL16	-0.509092	0.0372453	0.593825
LAMA1	1.13227	0.0373604	0.593825
LAMB1	0.938808	0.0372722	0.593825
MYBPH	1.68484	0.0372335	0.593825
HIP1	0.386656	0.0374343	0.593869
LOC117011410	0.341273	0.0374397	0.593869
ADAM17	0.248315	0.0375162	0.594257
FAM161B	0.565147	0.0375354	0.594257
SLC9A3	0.677489	0.0376309	0.594487
LOC117010897	1.45154	0.0376737	0.594487
ALDH1A2	1.54496	0.0377424	0.594487
ARL13B	0.56518	0.0378352	0.594487
ID2	0.707578	0.0377482	0.594487
LOC117007691	2.52051	0.0377469	0.594487
LONP2	0.322643	0.0378231	0.594487
TMEM132D	-0.487057	0.0377869	0.594487
TNFRSF17	1.26646	0.0378998	0.594941
LOC117011025	0.624948	0.0389112	0.597324
PHLPP1	0.478865	0.0385863	0.597324
CCDC134	-0.440622	0.0381867	0.597324
KCNJ4	-0.957954	0.0388797	0.597324
APAF1	0.378212	0.0387911	0.597324
BSPRY	-0.753634	0.0387074	0.597324
CENPP	-0.639759	0.0385743	0.597324
CHODL	-1.08418	0.0388344	0.597324
FUNDC2	-0.195689	0.038526	0.597324
HELQ	-0.560857	0.0387102	0.597324
IMPA1	-0.401066	0.0386201	0.597324
LMO1	0.740499	0.0385779	0.597324
LOC116997394	0.676976	0.0383538	0.597324
LOC117000954	0.478989	0.038284	0.597324
LOC117001308	1.1313	0.0385157	0.597324
LOC117003172	-0.299204	0.038814	0.597324
LOC117009001	-2.04226	0.0388155	0.597324
MYO1E	0.586426	0.0388265	0.597324
NEK7	0.518078	0.0381879	0.597324
PCDH10	-0.560334	0.0389474	0.597324
PRRX1	2.34898	0.0385422	0.597324
SMIM33	2.48383	0.0386717	0.597324
TAFA1	-0.580665	0.0389382	0.597324
TANGO6	-0.46977	0.0382431	0.597324
TMEM170B	-0.499252	0.0388936	0.597324
ABHD8	-0.386909	0.0393026	0.598574
BMP3	1.73619	0.0392672	0.598574
CCDC3	1.2689	0.0394363	0.598574
FAM114A1	0.768627	0.0394246	0.598574
LOC116992525	-1.54841	0.0394069	0.598574
LOC116999752	1.71803	0.0393905	0.598574
LOC117001641	-0.731499	0.0391857	0.598574
NME4	1.00075	0.0394013	0.598574
RNF130	-0.451528	0.0393967	0.598574
SLC39A1	0.633923	0.0394597	0.598574
SNTG1	-0.504332	0.0391755	0.598574
TXNIP	0.933149	0.0394476	0.598574
LRWD1	-0.268886	0.0395573	0.598833
RAMAC	-0.334118	0.0395346	0.598833
TRAF1	-0.456088	0.0395846	0.598833
LOC117011483	-1.24886	0.0396662	0.598982
WDR4	-0.289185	0.0396416	0.598982
DMRT2	-2.5856	0.0397163	0.599195
LOC117009857	1.1771	0.0397801	0.599615
ID4	0.417277	0.039965	0.599687
AMDHD1	-0.515848	0.0400367	0.599687
DRC3	1.22664	0.0401052	0.599687
LOC116998343	1.776	0.0401717	0.599687
LOC117007148	0.383372	0.0402172	0.599687
LOC117009495	1.5791	0.0400518	0.599687
MSL1	-0.417367	0.0402572	0.599687
MXI1	0.186687	0.0402713	0.599687
RAB28	-0.292241	0.0402336	0.599687
RAD21L1	0.445069	0.039834	0.599687
SFT2D1	0.402526	0.0399922	0.599687
SLC44A2	0.60914	0.0402857	0.599687
STX19	0.515768	0.04011	0.599687
YBX3	0.812462	0.0402885	0.599687
ACLY	-0.437332	0.0403627	0.599899
LOC116998300	0.529761	0.0404445	0.599899
LOC117000564	0.530153	0.04045	0.599899
PLEKHG3	1.02655	0.0404168	0.599899
SHD	0.907721	0.0404827	0.599899
CDCA4	0.463837	0.0406931	0.600881
CTDSPL	0.314257	0.0406928	0.600881
FRMPD3	-0.466275	0.0405898	0.600881
SEC14L5	1.03982	0.0406794	0.600881
LOC117010580	0.699904	0.0409837	0.601056
NUP43	0.309221	0.0408988	0.601056
LHX6	-1.13527	0.0410489	0.601056
LOC116997298	0.648965	0.0409541	0.601056
LOC116998089	1.06358	0.040876	0.601056
LOC117005423	2.77122	0.0409943	0.601056
LOC117005738	-0.676184	0.0410655	0.601056
RHCE	0.73737	0.0409596	0.601056
SRSF6	0.263272	0.0408636	0.601056
XRCC2	0.521589	0.0407868	0.601056
CCNI	0.376715	0.0412428	0.602593
LOC116994511	0.53592	0.0412387	0.602593
KERA	2.66675	0.0414725	0.603305
LOC117007482	-0.488178	0.0413618	0.603305
LOC117008302	-0.448276	0.0413883	0.603305
SBK1	-0.473721	0.0414293	0.603305
TSPAN9	0.543694	0.0414388	0.603305
DUSP16	0.565934	0.0416927	0.604926
LOC116994532	0.930637	0.0416726	0.604926
MFSD4A	-0.668312	0.0416776	0.604926
KDM4C	0.343769	0.0417665	0.605169
GPR137C	0.645315	0.0417821	0.605169
LOC117010527	-0.687801	0.0423911	0.606513
CDO1	0.769308	0.0423727	0.606513
NUAK1	-0.522271	0.0424224	0.606513
APOD	1.53614	0.0423571	0.606513
CAVIN2	0.85789	0.0420513	0.606513
FMN1	0.895486	0.0421765	0.606513
GFAP	1.87369	0.0424345	0.606513
GJC1	-0.494671	0.0424506	0.606513
LOC116998206	2.47284	0.0423944	0.606513
LOC117000981	1.75219	0.0420572	0.606513
LOC117008140	1.48105	0.0423294	0.606513
MGMT	0.771422	0.0423506	0.606513
OLIG3	1.21992	0.042457	0.606513
PNPLA7	0.445404	0.0423991	0.606513
USP12	-0.557801	0.0423624	0.606513
WWTR1	0.645417	0.0424244	0.606513
LOC117003038	1.02764	0.0426338	0.608517
DENND2C	0.635414	0.042731	0.608862
LOC117008615	2.72372	0.0427276	0.608862
GJC2	0.99414	0.0429857	0.611199
LOC117004207	-1.09449	0.0430388	0.611199
LOC117006746	-3.46498	0.0429792	0.611199
RASSF5	-0.454366	0.0430457	0.611199
SMAD3	0.684816	0.0430783	0.611199
LOC116996669	1.7486	0.043207	0.612062
POLE2	0.543229	0.0432126	0.612062
TMEM141	-0.246165	0.043306	0.612864
TNS2	0.594507	0.043384	0.613448
LOC117009910	0.702806	0.0434339	0.613633
GJA3	1.11198	0.0435522	0.614591
LOC117002978	-1.02821	0.0435959	0.614591
LOC117008921	0.725653	0.0436124	0.614591
ANKRD42	0.8208	0.0437686	0.614993
HID1	-0.308645	0.0437359	0.614993
LOC116999856	1.54121	0.0437379	0.614993
LOC117001475	-0.25995	0.0437884	0.614993
LOC117001914	-0.465132	0.0438342	0.615118
HS3ST5	-0.50622	0.0439663	0.615239
LOC117002155	-1.44786	0.0439904	0.615239
LOC117002456	0.74392	0.0439829	0.615239
TMEM168	0.446736	0.0439586	0.615239
LOC117003401	-0.411997	0.0440447	0.615481
MAG	1.28358	0.0442367	0.616099
RSPH9	1.06439	0.0442078	0.616099
SWAP70	0.493515	0.0442233	0.616099
THOC5	0.279291	0.0441668	0.616099
ETFDH	-0.297969	0.0445317	0.619172
LOC116997000	-0.758145	0.0445281	0.619172
TMEM215	-1.24573	0.0447066	0.619787
BTBD3	-0.406641	0.0446685	0.619787
CRABP2	2.96377	0.0447581	0.619787
HDC	-2.47942	0.0447437	0.619787
LHFPL6	0.493465	0.044799	0.619787
LOC117009041	-0.926566	0.0447893	0.619787
MXRA8	0.929314	0.0448824	0.620427
PRELID3B	0.240975	0.044952	0.620873
CTNND2	-0.290188	0.0461068	0.621929
EZR	0.781568	0.0461774	0.621929
SLC10A4	-1.10053	0.0454109	0.621929
LOC117010471	-0.964	0.04615	0.621929
PDZD2	0.734472	0.0457182	0.621929
HMOX1	0.964576	0.0455576	0.621929
UCHL1	-0.459757	0.0454669	0.621929
CDK5R2	-0.493207	0.0460849	0.621929
ACTL6A	0.444276	0.0453527	0.621929
CDKN1A	-0.627318	0.0456662	0.621929
CHST1	-0.533741	0.0457765	0.621929
DMBT1	1.94658	0.0451268	0.621929
EVI5L	-0.380529	0.0455257	0.621929
FAM89A	0.571014	0.0461682	0.621929
GYG1	0.365165	0.0458972	0.621929
HNRNPDL	0.28278	0.0451428	0.621929
LOC116993041	1.59732	0.0458969	0.621929
LOC116993512	1.12836	0.0456862	0.621929
LOC116995108	-0.828894	0.0456041	0.621929
LOC117001266	0.564181	0.0451201	0.621929
LOC117003606	-0.945215	0.0461332	0.621929
LOC117006273	0.916276	0.045964	0.621929
LOC117007256	0.84573	0.0454893	0.621929
LOC117007375	-0.64493	0.0457953	0.621929
LOC117007538	-1.41636	0.0453322	0.621929
LOC117009387	0.625116	0.0461849	0.621929
NGEF	-0.603111	0.0457891	0.621929
SERPING1	1.0095	0.0454145	0.621929
SLC50A1	0.44868	0.0459832	0.621929
SLC6A9	0.73461	0.0457948	0.621929
SQSTM1	0.304665	0.0453769	0.621929
ARHGAP17	0.462861	0.0463092	0.622597
GALNT6	2.09051	0.046278	0.622597
CD99	1.21409	0.04659	0.624902
DNAJB1	0.563167	0.0468643	0.624902
KDM2B	-0.387472	0.0467894	0.624902
KIAA1210	0.950207	0.0469612	0.624902
KRTCAP3	0.679674	0.0468977	0.624902
LMF2	0.285855	0.0465547	0.624902
LOC117000339	-0.880176	0.0469669	0.624902
LOC117011487	-1.54513	0.0468627	0.624902
PIK3R6	0.944371	0.0468986	0.624902
RRP9	-0.358183	0.0468905	0.624902
SHC2	-0.432097	0.0467843	0.624902
VPS26B	-0.322726	0.0469679	0.624902
ZNF516	0.528862	0.0469092	0.624902
LOC117003006	-2.33518	0.047019	0.625083
FBXO25	-0.540333	0.0471806	0.626309
LOC117006112	1.75253	0.0471864	0.626309
LOC116996494	-0.529938	0.0472391	0.626376
TBX18	0.99486	0.0472955	0.626376
YAP1	0.892427	0.0473041	0.626376
ARHGDIG	-0.523973	0.0474699	0.627446
LOC116998702	0.262195	0.0475112	0.627446
LOC117004822	-0.656525	0.0475648	0.627446
LOC117005177	1.03262	0.0474882	0.627446
TARDBP	0.20396	0.0476108	0.627446
ZC3H15	-0.250436	0.0476041	0.627446
FZD4	0.749086	0.0476611	0.627614
DDIAS	-0.45231	0.047848	0.627932
KCTD20	-0.312047	0.0478188	0.627932
KLC1	-0.305822	0.0477577	0.627932
LOC117005071	-0.369552	0.0478737	0.627932
LOC117008628	-0.487982	0.0478048	0.627932
PLCL1	0.710941	0.0479953	0.629033
SYNDIG1	0.255884	0.0481772	0.630426
CNTN1	-0.416005	0.0481739	0.630426
NXPH1	-0.591883	0.0486664	0.63236
AMOT	0.326886	0.0485147	0.63236
C1QA	-0.817259	0.0485982	0.63236
CTTNBP2NL	0.474533	0.0484123	0.63236
EFHB	-0.681703	0.0484613	0.63236
GFRA3	-1.51241	0.0486054	0.63236
LOC116995320	0.587157	0.0486311	0.63236
LOC116995981	-0.343815	0.048515	0.63236
LOC116995988	-0.498268	0.0484081	0.63236
RASAL2	0.415633	0.0487122	0.632462
ING1	0.224914	0.0488221	0.633396
DNER	-0.340107	0.0488695	0.633517
RASSF9	0.645296	0.0489093	0.633541
CAMK2N1	-0.674692	0.0491315	0.634755
LOC117011597	1.40941	0.0490576	0.634755
NEUROD2	-1.40435	0.0491129	0.634755
SYVN1	0.392318	0.0491554	0.634755
LOC117003123	0.695496	0.0495414	0.635311
LOC117010383	0.860418	0.0494992	0.635311
GPR179	-0.602161	0.0494325	0.635311
HCN3	-0.453517	0.0493406	0.635311
LOC117003303	1.03101	0.0494713	0.635311
PSRC1	0.582091	0.0492732	0.635311
SLC38A8	1.04715	0.0492843	0.635311
STK17B	0.755317	0.0493896	0.635311
UBE2E3	-0.168563	0.0495078	0.635311
LOC116994803	1.00005	0.0500081	0.636314
LOC116992531	1.2265	0.0501307	0.636314
ADSS1	0.432533	0.0504682	0.636314
BIRC2	0.384543	0.0502694	0.636314
CBX5	-0.308162	0.0503448	0.636314
FOSL2	-0.658796	0.0504362	0.636314
GFOD2	-0.225916	0.0506777	0.636314
GGT1	0.504973	0.0500561	0.636314
IBA57	0.375464	0.0500633	0.636314
INSYN2A	-0.543149	0.0505325	0.636314
LOC116995010	0.733857	0.0499098	0.636314
LOC116998101	0.359558	0.0505751	0.636314
LOC117000630	1.34639	0.0501414	0.636314
LOC117001324	-0.940841	0.0501505	0.636314
LOC117001585	-1.36876	0.0503271	0.636314
LOC117003373	-1.60481	0.0501011	0.636314
LOC117006754	1.98232	0.0506883	0.636314
LOC117008194	1.29806	0.0500621	0.636314
LOC117008749	-1.6736	0.0506656	0.636314
LOC117008786	-0.187741	0.0505231	0.636314
MED31	-0.29763	0.050329	0.636314
MYRF	1.08592	0.0499682	0.636314
NUDT1	-0.3787	0.0504869	0.636314
RAG2	1.53947	0.050598	0.636314
SCUBE2	0.712817	0.049773	0.636314
SPTBN5	0.636687	0.0499539	0.636314
TAL2	0.777814	0.0505924	0.636314
ZEB2	0.737549	0.0498244	0.636314
BCL2	0.467564	0.0508034	0.636322
DRP2	-0.245354	0.0507415	0.636322
FGF13	-0.409285	0.0507915	0.636322
LOC117010657	-1.85446	0.0510396	0.636768
LGALS1	-1.03324	0.0511209	0.636768
TMEM8B	-0.420895	0.0511446	0.636768
LOC116996928	0.762433	0.0508888	0.636768
LOC117002668	-0.976033	0.0511389	0.636768
LOC117005879	1.1682	0.0511221	0.636768
LOC117006581	-1.00137	0.0510487	0.636768
RPS27	0.440647	0.051088	0.636768
HSPG2	0.708678	0.0515015	0.638262
LOC116993563	0.729829	0.0518895	0.638262
TMEM269	0.952246	0.0516633	0.638262
LOC116993749	-1.13756	0.0519527	0.638262
LOC116996670	2.02057	0.0519538	0.638262
LOC116999185	0.665396	0.0518045	0.638262
LOC117000212	1.11713	0.0515217	0.638262
LOC117005680	0.794104	0.051675	0.638262
LOC117006747	-4.03759	0.0518423	0.638262
LOC117008561	1.1484	0.0517651	0.638262
LOC117009916	0.871671	0.0517465	0.638262
MAFB	0.635999	0.0517194	0.638262
MLC1	0.7057	0.0515367	0.638262
MYCBPAP	0.56442	0.0513064	0.638262
NETO2	-0.511989	0.0517635	0.638262
NOS2	0.825119	0.051754	0.638262
SBDS	0.276108	0.0514293	0.638262
TTN	-0.832114	0.0517754	0.638262
MFAP2	1.23658	0.0523392	0.638293
ACSL4	-0.461784	0.0523236	0.638293
C6H14orf39	2.76582	0.0522999	0.638293
CLU	0.616175	0.0520415	0.638293
LOC116992956	0.434791	0.0520412	0.638293
LOC116994921	-2.65712	0.052276	0.638293
LOC116999768	-2.24597	0.0522706	0.638293
MFF	-0.226287	0.0521141	0.638293
SPART	0.535135	0.0521745	0.638293
TMBIM1	0.584299	0.0522305	0.638293
NSD1	0.461916	0.0523807	0.638332
RIPK4	-0.767407	0.0524209	0.638356
LOC116999197	-1.78733	0.0525041	0.638436
TRNAC-GCA	0.720737	0.0524695	0.638436
GALNT4	0.53471	0.0526836	0.63848
LOC116998746	0.336539	0.0526445	0.63848
MMP23B	1.35025	0.0526945	0.63848
P4HB	0.31087	0.0526992	0.63848
TASP1	-0.308133	0.0525782	0.63848
GRIN1	-0.428283	0.0528068	0.639319
PDXP	-0.344877	0.0530455	0.640154
CASP9	0.287474	0.0530896	0.640154
CIB1	0.667389	0.0530121	0.640154
INPP5B	0.247254	0.0529237	0.640154
KIF7	0.318453	0.0532214	0.640154
LDLRAP1	1.04842	0.0532189	0.640154
LOC116998208	1.2031	0.0531373	0.640154
NCALD	-0.657281	0.0531711	0.640154
TGFA	0.606595	0.053182	0.640154
TRAPPC12	-0.290969	0.0532623	0.640184
SNX25	-0.429847	0.0534105	0.640489
ANTXR2	0.361202	0.0534844	0.640489
LOC117000985	0.851603	0.053595	0.640489
PCDH18	0.533468	0.0533664	0.640489
SIN3B	-0.228531	0.05338	0.640489
SP2	0.293683	0.0535543	0.640489
STX6	-0.195487	0.0535836	0.640489
YJEFN3	-0.777767	0.0535931	0.640489
ABLIM1	0.639894	0.0536356	0.640515
OGN	1.84107	0.0536906	0.64066
TFEB	0.404089	0.0537246	0.64066
CXXC5	-0.261945	0.0539806	0.641673
HMGN2	0.387313	0.0540405	0.641673
L3HYPDH	0.6186	0.0539929	0.641673
LOC117004541	2.04518	0.0538543	0.641673
NPEPL1	-0.24374	0.0540043	0.641673
SMPDL3B	-0.5727	0.0540144	0.641673
LOC116998487	0.439196	0.0540972	0.641726
TNFSF13B	0.929007	0.054122	0.641726
TRMT6	-0.27515	0.0542248	0.642417
MARCHF11	-0.642046	0.0542751	0.642417
TMEM150A	0.702064	0.0543343	0.642417
ULK1	-0.399586	0.054319	0.642417
FAXDC2	0.7794	0.0543859	0.642571
SKIDA1	0.596411	0.0544467	0.642592
ST3GAL2	-0.249494	0.0544648	0.642592
NCF4	0.869271	0.0545221	0.642813
FAM163B	-0.812956	0.0546003	0.64328
HAP1	-0.397517	0.0547144	0.643914
HIGD1A	-0.273598	0.0547313	0.643914
PMPCA	-0.242932	0.0548367	0.644699
SLC4A11	-0.514971	0.0549487	0.64556
LOC116992052	1.03941	0.0550146	0.645879
LOC117007484	-1.80285	0.0552552	0.648248
LOC117006926	1.09309	0.0555573	0.64935
TBPL1	-0.342606	0.0555829	0.64935
CZH18orf25	-0.298949	0.055467	0.64935
EI24	0.285153	0.0555066	0.64935
FA2H	1.07048	0.0554889	0.64935
RCVRN	-2.00891	0.0553966	0.64935
FN3K	0.31451	0.0557003	0.650035
ZNF512B	-0.274986	0.0557195	0.650035
STOM	0.824496	0.0557777	0.650259
LOC117007534	-1.24297	0.0558505	0.650653
XRCC6	0.305351	0.055985	0.650664
ARHGEF9	-0.408407	0.0560076	0.650664
HPRT1	-0.356095	0.0559666	0.650664
LOC117008620	-2.77369	0.0559456	0.650664
TNS3	0.720544	0.0560764	0.65101
LBH	-0.687387	0.0561372	0.651076
ADGRA2	0.529877	0.0562937	0.651076
LOC117001614	0.774047	0.0561818	0.651076
LOC117006514	0.340861	0.0563165	0.651076
NEUROD1	-1.25124	0.0562118	0.651076
NTNG2	-0.85547	0.0562908	0.651076
RASD2	-0.80357	0.0563793	0.651351
CLSTN1	-0.25048	0.0565586	0.652212
GPT2	0.433899	0.0565027	0.652212
LOC117011406	0.717433	0.0566103	0.652212
NIT2	0.430819	0.056595	0.652212
CHRNA2	1.819	0.0566533	0.652257
C3H1orf198	0.405373	0.0567539	0.652963
OLAH	1.19416	0.0567963	0.653001
MYOM1	-0.677622	0.0569372	0.654169
CROT	0.398604	0.0569918	0.654346
LOC116999673	1.54888	0.0572418	0.655411
DARS1	0.295505	0.0572098	0.655411
FKBP10	1.06837	0.057211	0.655411
LOC117009774	0.3799	0.0571412	0.655411
TBC1D2	0.874573	0.0573084	0.655603
LOC117003846	-0.317444	0.0573406	0.655603
RGS16	-0.429625	0.0573765	0.655603
LOC116998211	-1.15909	0.0574667	0.655728
LOC117001285	-0.361047	0.0574713	0.655728
LOC117009691	0.914864	0.0575055	0.655728
ACTA1	-0.817175	0.0576624	0.656175
PPP4R1	0.342162	0.0576628	0.656175
TNIK	-0.288864	0.0576342	0.656175
RASGRP3	0.951297	0.0579818	0.658574
IGFN1	1.76686	0.058022	0.658574
LOC116992037	1.81782	0.0580612	0.658574
PLOD1	0.520855	0.057923	0.658574
RAP2C	0.383291	0.0580711	0.658574
ADAT2	-0.240756	0.0584731	0.659293
KIF2C	0.859818	0.0583362	0.659293
GABPA	0.269679	0.0584841	0.659293
KAT2A	-0.259251	0.0583576	0.659293
LOC116997236	1.36698	0.0584905	0.659293
LOC117006502	-2.48595	0.0583977	0.659293
LPAR4	1.0903	0.0582912	0.659293
PCBD2	0.39814	0.0583837	0.659293
TBX15	2.13161	0.0583705	0.659293
MED29	0.401986	0.0585893	0.659516
TAF8	0.217886	0.0585711	0.659516
DCLK3	-0.80789	0.0589098	0.660232
CCDC170	0.591619	0.0588581	0.660232
GRK6	-0.437992	0.0588594	0.660232
LOC116996709	-0.305764	0.0588931	0.660232
LOC117009254	1.07317	0.0589302	0.660232
PMP22	1.25244	0.0588214	0.660232
SLC5A11	0.937652	0.058828	0.660232
BEND4	-0.334736	0.0591495	0.660235
ADCY2	-0.477472	0.0591762	0.660235
CPE	-0.417688	0.0591033	0.660235
LOC117006127	0.416198	0.0589822	0.660235
LOC117007468	0.911358	0.0591326	0.660235
LOC117010253	0.929649	0.0592077	0.660235
PRKCH	-0.848409	0.059207	0.660235
ENC1	-0.602045	0.059301	0.660376
CYFIP1	0.419257	0.0592793	0.660376
PLPP4	-0.617554	0.0593391	0.660376
LURAP1	-0.370887	0.0595321	0.661252
VCL	0.619269	0.0594798	0.661252
XYLB	-0.569668	0.0595369	0.661252
AADAT	0.40229	0.0597348	0.662127
BORCS6	0.295514	0.0597214	0.662127
TCF7L1	0.744594	0.0596627	0.662127
LOC117005392	1.41675	0.0599231	0.663431
LOC117008493	-0.560215	0.0599875	0.663431
PALM	-0.377645	0.0599568	0.663431
TMEM87A	0.160423	0.0600117	0.663431
HHIPL1	0.866657	0.0601015	0.663984
CERCAM	0.620156	0.0602256	0.664914
PCBP2	0.290502	0.0603101	0.665407
LAMB2	0.52984	0.0605444	0.667313
LOC117001668	-0.694106	0.0606415	0.667313
LOC117003495	-1.14022	0.060643	0.667313
TACC3	0.467698	0.0605987	0.667313
LOC117001294	-0.573544	0.0608311	0.66806
LOC117003494	-1.26364	0.0607919	0.66806
LOC117009454	-0.41215	0.0607882	0.66806
CDH23	0.766231	0.0609632	0.668393
TPRA1	-0.182864	0.0609817	0.668393
VSTM5	-0.844455	0.0609277	0.668393
GJE1	-1.6716	0.0615568	0.669415
ADGRG2	1.21471	0.0615138	0.669415
CLDN10	1.0758	0.0612804	0.669415
CPT2	0.329047	0.0613002	0.669415
IGSF11	0.386532	0.0612428	0.669415
LOC116998789	0.994614	0.0615262	0.669415
MAP6	-0.374295	0.0614723	0.669415
NIT1	0.392656	0.0614143	0.669415
PRELP	1.10933	0.061176	0.669415
STYX	0.358365	0.0614312	0.669415
TESPA1	0.932132	0.0613715	0.669415
UTRN	0.584743	0.0611471	0.669415
LOC117004179	1.01921	0.0616669	0.670175
DNAH1	1.36205	0.0617247	0.670367
LOC117010257	0.415718	0.0617651	0.670369
LOC116994173	-0.557492	0.0619146	0.671117
LOC116994696	1.85061	0.0618948	0.671117
DPY19L1	0.25485	0.0623032	0.671636
LOC116993039	0.722981	0.0621075	0.671636
TMEM125	1.21324	0.062021	0.671636
ELOA	-0.203484	0.0622038	0.671636
GTF2E2	-0.233107	0.0623251	0.671636
LETM2	-0.267913	0.0623158	0.671636
LOC117006143	-0.920131	0.0621433	0.671636
PDLIM2	0.952381	0.0623156	0.671636
TRIM47	0.590187	0.0620655	0.671636
DEF6	0.52023	0.062367	0.671654
ASIC3	-0.636166	0.062596	0.672383
GALNT17	-0.413308	0.0625227	0.672383
OAZ1	-0.366978	0.0625688	0.672383
SGIP1	-0.541666	0.0625196	0.672383
UBAP1L	0.41634	0.0627241	0.673324
ADI1	0.398454	0.0629865	0.674398
CDK5R1	-0.381265	0.0629711	0.674398
CENPX	0.357394	0.0630263	0.674398
CEP85	-0.29583	0.0629708	0.674398
RNF165	-0.408362	0.0630114	0.674398
LOC116999864	0.973885	0.0631385	0.674732
RNPC3	0.318011	0.0630993	0.674732
MAPKAPK3	0.422609	0.0632091	0.675054
RAI14	0.575734	0.0633546	0.675162
B4GALT3	-0.245345	0.0633004	0.675162
ENTPD5	0.233623	0.0636528	0.675162
FRAS1	-0.617802	0.0636647	0.675162
LINS1	0.408149	0.0635087	0.675162
LOC117006898	2.793	0.0636472	0.675162
LOC117009511	0.634907	0.0636292	0.675162
LOC117011224	2.12577	0.0636269	0.675162
SERINC3	0.246327	0.0634707	0.675162
SLCO3A1	0.361635	0.0636608	0.675162
YWHAZ	-0.276643	0.0636259	0.675162
OSMR	0.88712	0.0639038	0.6753
LOC117010277	2.42138	0.0638929	0.6753
CX3CR1	0.745377	0.0637719	0.6753
CBR4	0.242911	0.0640018	0.6753
LMX1A	-1.96693	0.063985	0.6753
MSTN	1.6775	0.0638929	0.6753
TSPAN6	0.407555	0.0638637	0.6753
WDR3	-0.163248	0.0639413	0.6753
CRPPA	-0.486061	0.0640587	0.675473
RABGEF1	-0.163534	0.0641484	0.675991
ITGB2	0.615724	0.064206	0.676171
LOC117010969	1.30935	0.0646745	0.676578
PSMA2	-0.295558	0.0649415	0.676578
TXLNB	-0.692387	0.0648506	0.676578
ACAT2	-0.347925	0.0648276	0.676578
ABCA2	0.529905	0.0646685	0.676578
ABCC3	0.668962	0.0644256	0.676578
ADAP2	0.883061	0.0656845	0.676578
AGAP2	-0.371976	0.0661713	0.676578
CDR2L	0.606713	0.0648521	0.676578
DIPK2B	-0.844723	0.0661296	0.676578
DIS3L	-0.262749	0.0658431	0.676578
DMTN	-0.360596	0.0643683	0.676578
DND1	1.62217	0.064721	0.676578
DRD4	-1.21761	0.0648467	0.676578
EPHA6	-0.589631	0.065933	0.676578
GMPS	-0.20443	0.0650949	0.676578
IL20RA	2.41721	0.0653405	0.676578
INTU	0.33942	0.0658317	0.676578
ITPR2	0.386338	0.0657439	0.676578
LOC116993936	-0.912477	0.0660377	0.676578
LOC116994927	1.44975	0.0662308	0.676578
LOC116995743	0.789617	0.0662333	0.676578
LOC116998690	1.611	0.065363	0.676578
LOC116999448	1.24533	0.0647715	0.676578
LOC117002374	-0.229549	0.0655327	0.676578
LOC117003922	0.911855	0.0645036	0.676578
LOC117004618	-0.310298	0.0658029	0.676578
LOC117006160	-0.75229	0.0651381	0.676578
LOC117007927	-1.04636	0.0660961	0.676578
LSS	0.33488	0.0658321	0.676578
MASTL	0.724139	0.0652894	0.676578
MFN2	-0.285254	0.0653457	0.676578
MTMR2	0.328425	0.0659166	0.676578
NAP1L1	-0.321155	0.0651536	0.676578
NEMP2	0.407882	0.0654664	0.676578
P2RX6	-0.501347	0.0654566	0.676578
PAQR5	0.92212	0.0650725	0.676578
PNPLA8	-0.265791	0.0651367	0.676578
POC1B	0.718888	0.065972	0.676578
PRAM1	0.698262	0.0656836	0.676578
RASSF6	1.06144	0.0650546	0.676578
RBP7	0.895899	0.065258	0.676578
SLC22A18	0.964564	0.0647744	0.676578
SLC30A4	-0.273341	0.0657341	0.676578
SOX12	-0.557089	0.0648542	0.676578
SRSF1	0.188705	0.0658471	0.676578
THRA	-0.263775	0.0643206	0.676578
TMEM37	0.794382	0.0660129	0.676578
YES1	0.371275	0.0645756	0.676578
TRMT9B	-0.32697	0.0664059	0.676584
BRINP2	-0.404117	0.0664448	0.676584
HOMER3	0.647851	0.0664774	0.676584
IL17REL	1.80183	0.0664614	0.676584
PARD3B	0.444909	0.0663861	0.676584
SNRNP70	0.283806	0.0663308	0.676584
COL27A1	0.647503	0.0667563	0.677444
CPA6	-1.34722	0.0666349	0.677444
EDIL3	-0.31401	0.0667625	0.677444
GPRIN1	-0.739013	0.0667971	0.677444
LOC116992476	-0.498192	0.0666786	0.677444
TGS1	0.259973	0.0668057	0.677444
CAPN11	0.430391	0.0671005	0.679221
MARVELD1	0.64364	0.0670503	0.679221
PTPRG	-0.49015	0.0671032	0.679221
AKAP8	0.236284	0.0674292	0.679475
AP3B2	-0.284166	0.0674499	0.679475
AS3MT	0.779104	0.06749	0.679475
LOC117004038	-0.699428	0.0673415	0.679475
LOC117007169	1.69037	0.0674481	0.679475
MPRIP	0.295333	0.0674586	0.679475
PTPRN2	-0.47144	0.0674951	0.679475
TMEM121	-0.442435	0.0673397	0.679475
TSC22D1	-0.205556	0.067418	0.679475
OCIAD2	0.39001	0.0677179	0.679531
MRC2	0.434269	0.0676377	0.679531
NAT10	-0.203839	0.0677103	0.679531
NPAS1	1.71692	0.0676589	0.679531
PACC1	0.304965	0.0677452	0.679531
SCN3B	-0.574823	0.0675579	0.679531
C6H14orf132	-0.671156	0.067916	0.680425
MYLK	0.934114	0.0678827	0.680425
LOC116994181	0.668847	0.0681721	0.680605
LOC117002578	-2.68697	0.0681789	0.680605
LOC117003052	1.65234	0.0679851	0.680605
LOC117008533	0.666671	0.0680324	0.680605
MMP9	-0.554798	0.0681735	0.680605
TGIF1	0.497439	0.0680931	0.680605
LOC117009028	2.00434	0.06848	0.681591
LOC117011285	1.20551	0.0684821	0.681591
PHYHIP	-0.424959	0.0683903	0.681591
SAMD13	-0.473898	0.0684403	0.681591
SMAD7	-0.36439	0.0684179	0.681591
LOC116997143	-0.802196	0.0685831	0.681661
LOC116997369	1.05027	0.0686684	0.681661
LOC117002052	-0.747085	0.0686936	0.681661
RNF34	-0.192336	0.0686692	0.681661
VSNL1	-0.467036	0.0685854	0.681661
TRIM9	-0.383358	0.0687471	0.681786
LOC117001680	1.65081	0.0688744	0.682237
PHETA1	-0.406349	0.0688636	0.682237
LOC117004010	0.546549	0.068964	0.682626
PLCD1	0.652884	0.0689956	0.682626
IFNAR1	-0.303655	0.0690372	0.682633
DOCK1	0.552936	0.069126	0.682701
LOC116994460	-0.389532	0.0691192	0.682701
EOMES	1.69834	0.0693082	0.683663
JMJD4	0.413985	0.0692866	0.683663
LOC117001665	-0.67103	0.0693465	0.683663
NRG4	0.423123	0.0697365	0.684271
DLG4	-0.308042	0.0696799	0.684271
FBXO39	-1.35128	0.0697285	0.684271
GHDC	0.266887	0.0697079	0.684271
GSTO1	-0.295892	0.0697306	0.684271
SAMD11	0.312915	0.0696819	0.684271
THOP1	-0.207497	0.0695693	0.684271
TMEM272	-1.16464	0.0695856	0.684271
FRMPD4	-0.367515	0.0698786	0.685262
ELMO2	-0.247256	0.0699363	0.685381
RELT	0.672055	0.070014	0.685381
SLC16A9	0.422639	0.0700114	0.685381
AHSG	1.16002	0.0702966	0.685434
CACNG3	-0.574338	0.0701874	0.685434
GRID1	-0.303872	0.0703073	0.685434
LOC116995712	1.28237	0.0703062	0.685434
LRMDA	0.375947	0.0701378	0.685434
SNAI1	1.32326	0.0700782	0.685434
SRC	-0.198124	0.0701811	0.685434
LOC117010446	0.651955	0.0705954	0.686284
ARHGAP45	0.906302	0.0708045	0.686284
ATP6V0D1	-0.329172	0.0706699	0.686284
LOC117011591	-1.57087	0.0705738	0.686284
PARP10	0.679318	0.0707271	0.686284
PARP9	0.583088	0.0707498	0.686284
PHLDB2	0.549779	0.0708102	0.686284
PRRT1B	1.78013	0.0708344	0.686284
SERINC4	0.831761	0.0708561	0.686284
SLC35A2	0.390117	0.0706286	0.686284
TBC1D9	-0.424336	0.0708884	0.686284
TRPA1	-1.16453	0.0708189	0.686284
CRH	-0.808287	0.0710205	0.686929
VIPR1	-0.720716	0.0710374	0.686929
COPS8	-0.232148	0.0712182	0.686999
LOC117007406	0.66277	0.0710878	0.686999
PIMREG	-1.87769	0.0712508	0.686999
SLC2A4RG	0.392722	0.0711446	0.686999
TRAK2	0.42852	0.0712453	0.686999
LOC117011473	-0.548687	0.0716573	0.688927
CCZ1	0.255614	0.0715402	0.688927
IRF8	0.58667	0.071626	0.688927
LOC117004514	1.22111	0.0715531	0.688927
TERF2IP	0.257821	0.0716383	0.688927
CUBN	0.992669	0.0717611	0.689464
LOC116997990	-0.40391	0.07183	0.689464
LOC116998344	-0.813663	0.0718373	0.689464
LOC117009037	-0.596591	0.0719413	0.690065
ESX1	0.441694	0.0720782	0.690981
TK1	1.17265	0.0721869	0.691626
CCDC85A	-0.413946	0.0722798	0.691794
LOC117007507	-3.30579	0.0723169	0.691794
LY96	1.41294	0.072329	0.691794
LOC117003695	-1.4129	0.0724515	0.692569
PRR15	0.597294	0.0725465	0.693079
CHST3	0.568015	0.0726034	0.693225
CHSY1	-0.307142	0.0727101	0.693846
CHN1	-0.404514	0.0728113	0.694032
LOC117003867	-0.366844	0.0728673	0.694032
LOC117007110	-0.832739	0.0729458	0.694032
PIK3C3	-0.192728	0.0730625	0.694032
POGLUT3	0.473584	0.0728836	0.694032
PRPF6	-0.197143	0.0730497	0.694032
RHCG	-2.01093	0.0730574	0.694032
VSTM2B	0.413328	0.0729686	0.694032
CNN2	0.835286	0.0732125	0.694119
LOC116999499	0.440686	0.073173	0.694119
LOC116999950	0.510249	0.0732593	0.694119
LOC117001491	1.66682	0.0732799	0.694119
SHISA6	-0.648258	0.0732126	0.694119
SKP2	0.322308	0.0733568	0.694453
LOC116994152	1.30369	0.073425	0.694704
CNTF	0.720552	0.0737691	0.694805
LOC116994676	-1.41878	0.0737485	0.694805
LOC117000459	-1.42707	0.0737068	0.694805
LOC117002803	1.36041	0.0737362	0.694805
PRPF18	-0.285005	0.0736331	0.694805
PTGER2	-1.06713	0.0734959	0.694805
ZBTB21	0.310426	0.0735698	0.694805
ZC3H6	0.217759	0.0735336	0.694805
LOC117003014	-1.98894	0.0738687	0.69535
NSMF	-0.537628	0.0739554	0.695566
ROCK1	0.474285	0.0740168	0.695566
TNFRSF4	-1.77861	0.0739993	0.695566
GPAM	0.38463	0.0741925	0.696136
LOC117003312	1.75165	0.0741452	0.696136
LOC117007136	0.459008	0.0742027	0.696136
PKDCC	0.410978	0.0742939	0.696599
TSPAN32	-1.60257	0.0743672	0.696894
THAP9	0.347531	0.0744696	0.697462
PGM5	0.669553	0.074762	0.697592
LOC117000637	-2.8154	0.0748881	0.697592
BTBD19	0.47116	0.0749856	0.697592
BEST2	-3.97545	0.0748199	0.697592
CHD7	0.467239	0.0749451	0.697592
DAAM1	-0.300579	0.0747504	0.697592
LOC116992218	-1.37051	0.0746408	0.697592
LOC117004915	0.923004	0.0746551	0.697592
RAN	-0.220552	0.0747374	0.697592
RNF214	-0.26264	0.0749422	0.697592
SPPL2A	0.26892	0.0748767	0.697592
SYNPR	-0.453107	0.074896	0.697592
CARTPT	-1.41097	0.0750508	0.697796
CSGALNACT2	0.402281	0.0750912	0.697796
LOC117009422	0.564421	0.0751729	0.698166
CNEP1R1	-0.346883	0.0752325	0.69833
THRAP3	0.176675	0.0753531	0.69906
MICU1	0.512347	0.0755465	0.700465
DLG5	0.534158	0.0757527	0.701986
SNAPC3	-0.319812	0.0758844	0.702607
BZW2	-0.455588	0.0762786	0.702607
ADD1	0.268392	0.0759753	0.702607
BATF3	0.644809	0.0762033	0.702607
CRTAC1	-0.719022	0.0763542	0.702607
DNASE2B	0.442975	0.0760544	0.702607
KIF13B	0.683484	0.0761568	0.702607
LOC116992750	0.246928	0.0760403	0.702607
LOC116997596	1.41477	0.076247	0.702607
LOC117009243	2.94085	0.0763676	0.702607
LYSMD4	0.324058	0.076051	0.702607
PPT1	0.475709	0.0761126	0.702607
RAB25	-1.53152	0.0763483	0.702607
APOA1	0.488743	0.0766573	0.703719
EPB41L5	0.434101	0.0765944	0.703719
RUNDC3A	-0.338891	0.0766419	0.703719
TBC1D24	-0.379431	0.0765827	0.703719
BTF3L4	-0.228705	0.076761	0.704251
LOC117001066	1.42653	0.0767997	0.704251
LOC116996183	1.70638	0.0769065	0.704434
MUC1	0.872806	0.0768781	0.704434
WSCD2	-0.306907	0.0769464	0.704434
LOC117008706	-0.509213	0.0772838	0.707134
C20H17orf58	-0.295855	0.0773308	0.707176
PROZ	-0.611836	0.077396	0.707227
PRR5L	0.896713	0.0774212	0.707227
CADM3	-0.297663	0.0776703	0.707563
LOC116998368	1.29515	0.0775735	0.707563
LOC116999829	0.258918	0.0776567	0.707563
LOC117000956	-0.448449	0.0776595	0.707563
SCCPDH	0.317398	0.0775061	0.707563
DAO	0.562845	0.0777601	0.707995
DENND2A	0.424095	0.0778399	0.708084
DNA2	-0.81659	0.0778973	0.708084
HIC1	0.690626	0.0778899	0.708084
LOC116999016	0.404831	0.0779952	0.708266
LRTM2	-0.467801	0.0780023	0.708266
TTC33	-0.355804	0.0782679	0.709001
ACADSB	-0.23045	0.0782831	0.709001
FJX1	-0.362863	0.0783291	0.709001
GNAZ	-0.288461	0.0783667	0.709001
LOC116998133	-0.368393	0.078381	0.709001
RUFY2	-0.239239	0.0782262	0.709001
SGCG	0.414789	0.0783789	0.709001
LOC117011443	1.83068	0.0788325	0.709342
GABRG3	-0.730421	0.0785401	0.709342
CDC42EP3	-0.421533	0.0785684	0.709342
DRD2	-1.0337	0.0787399	0.709342
FARP2	0.274777	0.0788824	0.709342
GAN	0.269168	0.078586	0.709342
LCAT	0.525357	0.0787546	0.709342
LOC117003004	-1.41028	0.0786767	0.709342
PTRH2	0.34418	0.0788867	0.709342
RFFL	0.328322	0.078786	0.709342
SGO2	0.462975	0.0786637	0.709342
GPR143	1.83207	0.0789565	0.709587
OLFML2A	0.84361	0.0790282	0.709849
SNX9	0.324271	0.0794049	0.710088
CACNA2D2	-0.332255	0.0794808	0.710088
JAKMIP1	-0.505179	0.0791665	0.710088
LDLRAD3	0.573858	0.0795234	0.710088
LOC117002943	0.223414	0.079386	0.710088
LOC117010427	0.764379	0.0792882	0.710088
PACS2	0.548436	0.0791159	0.710088
RHOV	-1.70349	0.0793231	0.710088
RNF17	1.20986	0.0793512	0.710088
SUCLA2	-0.378466	0.079189	0.710088
TAF1B	0.385832	0.0794424	0.710088
PITPNM1	-0.262594	0.0795867	0.710273
FOXL3	0.490817	0.0796543	0.710496
LOC117010512	0.722245	0.0800113	0.710971
MATK	-0.843792	0.0800281	0.710971
ALB	0.736817	0.0802042	0.710971
ANGPT4	0.574466	0.0800601	0.710971
ASMTL	0.232998	0.0802561	0.710971
FNDC10	-0.419492	0.0799665	0.710971
LOC117009848	0.878089	0.0802174	0.710971
LOXL2	0.378057	0.0800228	0.710971
MET	-0.777993	0.0798844	0.710971
NEMP1	0.384442	0.0800888	0.710971
PAPPA	-0.765881	0.0798236	0.710971
SFSWAP	0.240233	0.0802752	0.710971
TFAP2B	1.79482	0.080166	0.710971
TRPM5	-0.895571	0.0803046	0.710971
LOC117004539	0.355949	0.0804268	0.71144
XKR7	-0.429633	0.080443	0.71144
F2R	0.51426	0.0805312	0.711661
CFAP57	1.24201	0.0805534	0.711661
PIGM	0.573582	0.0808228	0.711769
LOC117000469	0.819539	0.0807497	0.711769
FAM181A	0.918591	0.080926	0.711769
LOC117007080	-2.18468	0.0808736	0.711769
LRP4	0.782704	0.0807939	0.711769
NCKAP1L	0.820153	0.0809543	0.711769
OARD1	0.339963	0.0807527	0.711769
PEX10	0.372012	0.0809925	0.711769
PWWP3A	-0.246466	0.0807357	0.711769
SLC9A5	-0.304531	0.0807182	0.711769
LOC116996611	0.772343	0.0810512	0.71191
C25H1orf116	0.791254	0.0814433	0.712884
CCDC174	-0.228552	0.0813948	0.712884
CCNI2	-0.359249	0.0814913	0.712884
DAGLB	-0.25282	0.0814577	0.712884
LOC117000065	0.485578	0.0813711	0.712884
LOC117005193	1.18511	0.0815275	0.712884
LOC117009708	-3.55565	0.081225	0.712884
LOC117009746	-2.14959	0.081547	0.712884
SOX9	0.481194	0.0813256	0.712884
FURIN	0.308783	0.08159	0.712886
GREB1	-1.21409	0.0819826	0.713326
ABHD3	0.376117	0.0817627	0.713326
C4H12orf4	-0.326058	0.0817729	0.713326
LOC116995872	0.841871	0.0819325	0.713326
LOC117005836	-0.915388	0.0819474	0.713326
NHSL1	0.49143	0.0817356	0.713326
NYAP2	-0.464277	0.0819251	0.713326
TAFA3	-0.665673	0.0819584	0.713326
GALNT12	1.16226	0.0821626	0.714331
RNF31	0.414014	0.0821838	0.714331
TEF	-0.391172	0.0822743	0.714705
LOC116992003	0.484297	0.0823126	0.714705
AFAP1L1	0.821768	0.0824189	0.714883
GNAO1	0.253768	0.0823919	0.714883
NPNT	-0.536377	0.0825212	0.715004
ARHGAP29	0.540698	0.0824766	0.715004
CBLN4	-0.882626	0.0826901	0.715004
KIRREL3	-0.478798	0.0826358	0.715004
LOC117003380	0.976751	0.0826035	0.715004
TMEFF1	-0.438024	0.0826811	0.715004
ITFG1	-0.368176	0.0828074	0.715276
MGAT4B	0.362075	0.082804	0.715276
STAT6	0.400972	0.0829703	0.716312
LOC117010914	1.17916	0.0831677	0.716948
SLC17A6	-0.546806	0.083173	0.716948
TRIM54	-0.806272	0.0831485	0.716948
CCDC122	-0.985088	0.0833615	0.717089
LOC116992729	-2.14259	0.0833207	0.717089
LOC117004617	-0.611296	0.0833187	0.717089
LOC117005937	0.670594	0.0832734	0.717089
DDC	-1.49285	0.0836681	0.717271
CLMP	0.944809	0.0836389	0.717271
KIAA0586	0.492493	0.0836837	0.717271
LOC116997638	-1.66042	0.0836063	0.717271
MCM4	0.346246	0.08358	0.717271
SLC7A11	0.967678	0.0834872	0.717271
SNAPC1	-0.29619	0.0836008	0.717271
LOC116992954	1.37047	0.08387	0.717906
PHF14	-0.20573	0.0838871	0.717906
TAF1A	-0.285032	0.0838546	0.717906
MFSD4B	-0.302486	0.0839307	0.717911
FOXRED2	-0.433807	0.0840658	0.718698
OSER1	0.553449	0.084118	0.718776
LOC117006864	0.290765	0.0844066	0.720872
LOC116996604	0.762083	0.0845418	0.720919
LOC116999928	-1.1107	0.0845165	0.720919
MDFIC	0.693738	0.0845356	0.720919
HPCAL4	-0.604648	0.084725	0.721023
LOC117002818	-0.35882	0.084688	0.721023
PRRG1	0.448028	0.084727	0.721023
SOX4	0.34731	0.0846031	0.721023
CNTFR	-0.488745	0.0847779	0.721088
RNMT	-0.336036	0.0849441	0.721398
COL6A1	0.903234	0.0849435	0.721398
LOC116999280	-0.295559	0.0848648	0.721398
SRRM2	0.40544	0.0850914	0.722281
LOC117004477	2.01928	0.0857174	0.722624
TXN	-0.505857	0.085762	0.722624
GINM1	0.412251	0.0862616	0.722624
CA12	0.944129	0.0861077	0.722624
CACNA1H	-0.402618	0.0856034	0.722624
COL26A1	0.909772	0.0866923	0.722624
EFR3B	-0.306051	0.0861367	0.722624
ESPN	0.460347	0.0856858	0.722624
GNG5	0.446669	0.0865234	0.722624
GYS1	0.356283	0.0866599	0.722624
KIFAP3	-0.268268	0.0863163	0.722624
LOC116992002	0.345008	0.0857385	0.722624
LOC116992275	0.552689	0.0862734	0.722624
LOC116992678	-1.24311	0.0864579	0.722624
LOC116995060	0.696269	0.0863594	0.722624
LOC116996643	2.26501	0.0854386	0.722624
LOC116999956	0.373547	0.0858234	0.722624
LOC117005443	1.66043	0.0861174	0.722624
LOC117005659	-0.742829	0.0865328	0.722624
LOC117005743	0.715837	0.0852764	0.722624
LOC117006319	0.49867	0.0858078	0.722624
LOC117009912	-1.98969	0.0861357	0.722624
LOC117009939	0.923027	0.0852304	0.722624
LOC117011178	1.7101	0.085282	0.722624
LPAR5	0.812233	0.0863081	0.722624
MAFG	-0.280226	0.08569	0.722624
PDXK	-0.395886	0.086166	0.722624
PRDX4	0.342849	0.0861173	0.722624
RBM6	0.24788	0.0861104	0.722624
[truncated: 14,757 more rows]

## Sheet: Figure_2_C
Figure 2C: Example expression levels for one of the circadian genes that is differentially expressed across migratory states in all five brain regions.
COLUMN	DESCRIPTION
ID	Id of bird
COUNT	read count
STATE	migratory state sampled	population	region
SUBSPECIES	subspecies sampled
REGION	brain region sampled
ID	COUNT	STATE	SUBSPECIES	REGION
AH19K01	1713.82	Winter	Coastal	CNH1
AH19K01	1426.17	Winter	Coastal	CNM1
AH19K01	1565.36	Winter	Coastal	HC1
AH19K01	1562.37	Winter	Coastal	HC2
AH19K01	1583.44	Winter	Coastal	HT1
AH19K02	766.844	Spring	Coastal	CNH1
AH19K02	794.726	Spring	Coastal	CNM1
AH19K02	911.176	Spring	Coastal	HC2
AH19K02	731.535	Spring	Coastal	HT1
AH19K03	1531.56	Winter	Coastal	CNH1
AH19K03	1533.21	Winter	Coastal	CNM1
AH19K03	1570.48	Winter	Coastal	HC1
AH19K03	1386.92	Winter	Coastal	HC2
AH19K03	1297.97	Winter	Coastal	HT1
AH19K05	827.933	Spring	Coastal	CNH1
AH19K05	788.619	Spring	Coastal	CNM1
AH19K05	1160.32	Spring	Coastal	HC1
AH19K05	1083.94	Spring	Coastal	HC2
AH19K05	656.196	Spring	Coastal	HT1
AH19K11	765.163	Spring	Coastal	CNH1
AH19K11	810.245	Spring	Coastal	CNM1
AH19K11	872.392	Spring	Coastal	HC1
AH19K11	805.476	Spring	Coastal	HC2
AH19K11	830.227	Spring	Coastal	HT1
AH19K16	1433.86	Winter	Coastal	CNH1
AH19K16	1410.29	Winter	Coastal	CNM1
AH19K16	1441.97	Winter	Coastal	HC1
AH19K16	1464.68	Winter	Coastal	HC2
AH19K16	1074.3	Winter	Coastal	HT1
AH19K17	948.2	Spring	Inland	CNH1
AH19K17	960.23	Spring	Inland	CNM1
AH19K17	1028.25	Spring	Inland	HC1
AH19K17	1052.54	Spring	Inland	HC2
AH19K17	847.578	Spring	Inland	HT1
AH19K19	922.818	Spring	Inland	CNH1
AH19K19	835.433	Spring	Inland	CNM1
AH19K19	911.983	Spring	Inland	HC1
AH19K19	897.2	Spring	Inland	HC2
AH19K19	817.333	Spring	Inland	HT1
AH19K20	1013.89	Spring	Inland	CNH1
AH19K20	1025	Spring	Inland	CNM1
AH19K20	1246.02	Spring	Inland	HC1
AH19K20	1342.75	Spring	Inland	HC2
AH19K20	902.345	Spring	Inland	HT1
AH19K22	827.145	Spring	Inland	CNH1
AH19K22	833.345	Spring	Inland	CNM1
AH19K22	1124.67	Spring	Inland	HC2
AH19K22	908.863	Spring	Inland	HT1
AH19K25	1830.66	Winter	Inland	CNH1
AH19K25	1935.86	Winter	Inland	CNM1
AH19K25	1691.87	Winter	Inland	HC1
AH19K25	1898.25	Winter	Inland	HC2
AH19K25	1514.49	Winter	Inland	HT1
AH19K29	908.842	Spring	Inland	CNH1
AH19K29	919.794	Spring	Inland	CNM1
AH19K29	1076.25	Spring	Inland	HC2
AH19K29	825.487	Spring	Inland	HT1
AH21K03	1481.56	Winter	Inland	CNH1
AH21K03	1727.59	Winter	Inland	CNM1
AH21K03	1596.99	Winter	Inland	HC1
AH21K03	1802.01	Winter	Inland	HC2
AH21K03	1396.78	Winter	Inland	HT1
AH21K04	1546	Winter	Inland	CNH1
AH21K04	1722.53	Winter	Inland	CNM1		Boxplots show median, first and third quartiles. Lines extend between largest and smallest values (at most 1.5 time the interquartile range).
AH21K04	1752.2	Winter	Inland	HC1
AH21K04	1715.42	Winter	Inland	HC2
AH21K04	1514.32	Winter	Inland	HT1
AH21K09	1533.67	Winter	Coastal	CNH1
AH21K09	1335.05	Winter	Coastal	CNM1
AH21K09	1612.27	Winter	Coastal	HC1
AH21K09	1863.5	Winter	Coastal	HC2
AH21K09	1197.55	Winter	Coastal	HT1
AH21K11	907.21	Spring	Coastal	CNH1
AH21K11	942.672	Spring	Coastal	CNM1
AH21K11	932.352	Spring	Coastal	HC1
AH21K11	1125.63	Spring	Coastal	HC2
AH21K11	1007.94	Spring	Coastal	HT1
AH21K12	784.322	Spring	Coastal	CNH1
AH21K12	848.125	Spring	Coastal	CNM1
AH21K12	972.7	Spring	Coastal	HC1
AH21K12	912.515	Spring	Coastal	HC2
AH21K12	773.677	Spring	Coastal	HT1
AH21K13	1212.9	Winter	Inland	CNH1
AH21K13	1347.95	Winter	Inland	CNM1
AH21K13	1378.08	Winter	Inland	HC1
AH21K13	1554.1	Winter	Inland	HC2
AH21K13	1334.06	Winter	Inland	HT1

## Sheet: Figure_3_A
Figure 3A: Example expression levels from two genes showing GxE patterns of differential expression in the hypothalamus.
COLUMN	DESCRIPTION
ID	Id of bird
STATE	migratory state sampled	population	region
SUBSPECIES	subspecies sampled
COUNT_SCRG1	read count for SCRG1 gene
COUNT_NOCT	read count for NOCT gene
ID	STATE	SUBSPECIES	COUNT_SCRG1	COUNT_NOCT
AH19K01	Winter	Coastal	450.958	368.821
AH19K02	Spring	Coastal	358.077	470.037
AH19K03	Winter	Coastal	520.293	457.493
AH19K05	Spring	Coastal	402.402	886.559
AH19K11	Spring	Coastal	416.424	541.812
AH19K16	Winter	Coastal	829.373	449.383
AH19K17	Spring	Inland	799.962	457.335
AH19K19	Spring	Inland	942.267	510.958
AH19K20	Spring	Inland	692.846	429.892
AH19K22	Spring	Inland	1201.52	399.832
AH19K25	Winter	Inland	615.109	520.97
AH19K29	Spring	Inland	554.096	403.622
AH21K03	Winter	Inland	457.756	533.242
AH21K04	Winter	Inland	517.88	532.11
AH21K09	Winter	Coastal	394.828	418.783
AH21K11	Spring	Coastal	549.541	568.539
AH21K12	Spring	Coastal	470.915	770.449
AH21K13	Winter	Inland	455.713	475.084

## Sheet: Figure_4_A_1_1
Figure A: Results from analyses of allele-specific expression, comparing relative expression in hybrids to relative expression in parental forms in the hypothalamus.
COLUMN	DESCRIPTION
GENE	Gene name
HYBRID_LFC	Log fold change estimated in hybrids
PARENTAL_LFC	Log fold change estimated between parental populations
GENE	HYBRID_LFC	PARENTAL_LFC
CLEC3B	0.834256	1.43952
TMEM174	-0.939977	-0.770613
HINT1	-0.278915	-0.139008
SCRG1	0.622218	0.932041
LOC117011481	-0.59136	-1.1469
TPPP	0.168635	0.334954
ATP6V1H	0.197616	0.140361
STK17A	0.418073	0.327903
LOC117010294	0.796377	0.158105
ENO2	0.11808	0.12835
CZH9orf64	0.521367	0.417351
VPS13A	0.464372	0.676168
RFK	0.400809	0.139979
TBCA	0.291737	0.161256
SERINC1	0.197203	-0.103243
SPTLC1	-0.366481	-0.693869
RAB3C	0.180572	-0.13249
PRUNE2	0.263366	0.12538
ADGRV1	-0.360445	-0.418928
LZTFL1	0.315096	-0.2367
IDNK	0.3555	0.133293
OCIAD1	-0.483395	-0.211648
PSIP1	0.353165	0.181802
ENC1	0.211921	-0.109742
ANKRD55	0.702095	0.235076
LOC117010823	0.396996	0.280458
LOC117010442	0.435623	0.435065
ALDH7A1	-0.304743	-0.56081
TRANK1	-0.367433	-0.677714
HADH	0.746426	0.596636
LOC117002724	0.316508	0.458162
TTC37	-0.253407	-0.167427
EGF	0.184552	-0.134211
SGTB	0.17228	0.465924
ST13	0.11742	0.142637
LOC116992225	0.303581	0.463402
NMRK1	0.353241	0.407713
ABCA1	-0.228305	0.159288
GFM2	0.429596	0.164954
C9orf72	0.200598	0.173568
PTCH1	0.305124	-0.0678038
ZNF366	-0.431468	0.0547582
CENPH	0.588836	0.255841
LOC116992793	0.771468	1.40402
RICTOR	0.302729	0.100196
ADAMTSL1	-0.875821	-1.28235
UTP15	0.324305	0.444044
FOCAD	-0.378667	-0.355292
MFAP3L	0.261193	0.554147
LOC117010326	0.631074	0.869826
SLC38A9	-0.661349	-0.660441
MTX3	0.37889	0.607737
RPL37	0.730539	0.0855808
PSAT1	-0.202773	-0.363929
PELO	-0.341878	-0.156609
GLDC	-0.355964	-0.380072
FAM149A	-0.426733	-0.0865932
GSTCD	0.36465	0.373996
THBS4	-1	-1.60106
LOC117010639	0.158824	-0.162049
WDR3	-0.350608	-0.827876
DIMT1	-0.679378	-0.493233
LOC117011601	0.222298	0.294935
SHISA3	0.69773	-0.160417
SCAMP1	0.153235	0.0144618
LOC117002246	-0.854149	0.33224
ZFAND5	-0.143142	-0.164541
GLIS3	0.171622	-0.148196
MND1	-0.460817	-0.34623
MAMDC2	-0.319246	-0.653673
SECISBP2	0.165375	0.271822
CDC14B	0.627487	0.527356
FRRS1L	0.300319	-0.393651
GAR1	0.669851	0.43026
SREK1IP1	0.511983	0.217991
CREB3	-1.10962	0.0550373
RNF20	0.221049	0.0856178
CHD1	-0.22702	-0.0838591
MSMO1	0.119295	-0.182759
NDUFS4	0.155507	0.298014
TMEM131L	0.310389	0.151333
DIRAS2	0.123928	0.18765
NT5C3A	0.254553	0.0742905
LOC117010687	-0.252367	-0.273455
AMPH	0.108146	0.0414667
CTSL	0.179272	0.115188
LOC117002725	0.322557	-0.296972
GPR162	0.149564	0.0216285
SV2C	0.084509	-0.0180811
CRTAP	0.262649	-0.0215545
LOC117010323	-0.788496	-0.724815
PIP5K1B	-0.241117	0.180663
RAP1GDS1	0.154206	0.110796
DHX29	0.143888	0.0446677
TAF13	-0.282513	-0.446203
FXN	-0.141748	-0.186935
APBA1	0.11633	-0.0208968
ERCC6L2	0.27054	0.230695
MRPS27	-0.149094	-0.334519
SLC27A6	0.245485	0.328257
F2RL1	0.736966	0.669003
SLC30A9	0.162366	0.40283
LOC117010918	0.226222	0.515872
GDA	0.285023	0.570313
NFX1	0.169772	0.0843583
FKTN	0.142455	-0.13825
PSD3	-0.0645689	0.0369418
BMPER	0.581935	0.271474
TUSC1	-0.861024	-0.166765
FAAH2	0.202579	0.132678
SLC1A3	0.151774	-0.482261
UBE2D3	0.218372	0.264349
TUT7	-0.188469	-0.2137
SELENOP	-0.0808022	-0.546583
PTGR1	0.184329	0.222522
UHRF2	0.280278	-0.081604
EZR	-0.575685	-0.271985
ISCA1	0.0972061	0.144332
HOMER1	0.356456	-0.0589746
TNKS	-0.111289	-0.0324067
CEMIP2	0.241345	0.0478016
NSA2	0.175227	-0.11024
RBFA	0.248437	-0.0942961
SREK1	0.138074	-0.141657
RPS3A	0.0902176	0.016006
EIF1B	0.15489	0.337778
SREBF2	0.147921	0.198565
SNAPC3	-0.389615	-0.382981
RORB	-0.515641	-0.191971
OXCT1	-0.113576	0.292584
CLCN3	0.0929125	0.0449478
HAUS6	-0.269642	-0.411453
CLDND1	0.198603	0.131133
TRMT10A	0.282857	0.216829
SUGCT	0.807355	1.2787
CCNH	0.171673	0.0447412
ISOC1	-0.118174	-0.147093
SEMA4D	0.166673	-0.0468492
LTV1	-0.424885	-0.0422224
AP3B1	0.189478	0.353685
PHKA1	0.179453	-0.0341041
NPY2R	-0.344167	-1.20938
SNCAIP	-0.346803	-0.350536
SPOCK3	0.108729	0.125189
OSTF1	-0.115724	-0.285173
SEPTIN7	0.11139	0.0360136
GATB	-0.177477	-0.100322
DCLK3	-0.792195	0.136169
GUCY1B1	0.146586	-0.00777925
F2R	0.387926	0.134233
POLK	0.110802	0.0820508
AOPEP	-0.279284	-0.104161
LOC117006347	0.337249	-0.214854
OSTC	0.247111	0.0574655
MPDZ	0.075406	0.0628434
KANK1	-0.20808	0.145221
CPLX1	0.0879092	0.83517
MYRIP	0.164555	-0.126028
TMEM106B	0.0682198	-0.180358
HMGCS1	0.163397	0.205601
MBLAC2	0.315596	0.440904
PDE8B	0.164038	0.0915982
SNX2	0.242075	0.0201384
IDUA	0.142269	0.15076
PRAG1	-0.382616	-0.43093
LOC117010416	0.39079	0.0636917
JDP2	-0.354052	-0.0137122
NLGN4X	0.13459	0.0267981
ERI1	0.295933	-0.0373892
PPWD1	0.206766	-0.0624286
LOC116997656	-0.206295	-0.0418314
NADK2	-0.224676	-0.301758
RP9	0.324879	0.389067
RHPN2	0.320969	0.196057
USP46	0.132775	0.280549
CPE	0.0688016	-0.122085
TMEM267	-0.193736	0.356866
ELOVL6	-0.145667	0.485978
CNTNAP4	0.202007	0.122334
LOC117001766	0.380949	-0.719228
CARNMT1	-0.158168	-0.445869
INTS10	-0.179505	0.0218618
PDXP	0.176582	-0.276684
TRIM2	0.183745	-0.0660711
PLPP1	0.133892	0.541518
RAMP3	0.22274	0.143354
SEMA5A	-0.23644	-0.328726
GABRA4	0.127049	-0.186096
EPDR1	-0.1156	-0.00183118
POLR3H	0.337802	0.131651
SGCB	0.329308	-0.25246
LRRC66	-0.319542	-0.333088
BEND4	-0.267671	-0.0303892
PPP3CA	0.0708398	-0.00941018
TOPBP1	0.648528	0.839829
ACER2	-0.36257	-0.425865
EIF3D	0.132967	0.0932125
SMC5	-0.129133	-0.361371
DAP	0.25849	-0.414795
FBXO4	-0.369234	-0.0951878
NR2F1	0.102774	0.208925
GRIN3A	0.22063	-0.475096
SLC46A2	0.498454	2.5533
MAP1B	0.0264153	0.40847
MLH1	0.131912	0.0206392
RBX1	0.133762	-0.0114474
KDM4C	-0.36257	-0.605366
ANKRA2	0.180422	0.0647181
TLK1	-0.16327	-0.0805382
HSDL2	0.131285	0.180643
FAM169A	0.109823	-0.198879
SGSM3	0.0921753	0.00304151
TEK	-0.556393	0.178595
SHB	-0.523562	0.233498
LOC117010992	-0.127654	-0.0140559
RGS7	0.174895	0.190395
GBA2	0.139403	0.0608375
EEPD1	0.287577	0.254266
LOC116998216	0.393664	0.276281
CENPK	0.395929	-0.0289222
IFT74	-0.21487	-0.433115
PAPSS1	0.149441	0.0587262
SLC30A5	-0.171766	-0.220836
ATP10D	-0.689071	-0.173577
LOC116996326	-0.309621	-0.154806
TRMT9B	0.151542	0.114128
COMMD10	0.176125	0.18723
QKI	0.342888	0.431298
FMN2	0.16003	0.0619596
LOC116996888	0.150044	0.052308
GAS1	-0.195213	-0.35539
XPNPEP3	0.128324	0.438305
ITFG2	0.153521	0.174847
UBN2	0.14393	0.246649
SLC1A1	-0.109854	-0.271813
CBR4	0.217878	-0.0442708
FGF10	0.491853	-0.579727
LOC117002885	0.528379	1.48068
RANBP3L	-0.597902	0.0541275
ADNP2	0.202904	-0.0539512
LOC116992829	-0.178774	-0.157101
FOXJ2	-0.0981158	-0.0228336
CDC42SE2	-0.0945772	-0.353501
PCSK5	0.415037	0.644326
TSNAX	0.461331	0.175297
PUM3	0.245756	-0.095034
MRPL51	0.123081	0.206391
ANGEL1	0.254814	0.0799326
ZDHHC9	0.139551	0.220328
NEUROD6	-0.345996	-0.942937
RELL1	-0.298179	-0.189141
SNX30	0.297681	0.0617976
PDZD2	0.477322	0.800903
C5H4orf46	0.284815	0.0447303
CWH9orf85	0.283454	0.10577
PHB2	0.148963	0.248146
SLC25A14	0.185189	-0.0763461
QPRT	1.16993	0.553279
TNS3	0.200299	0.335996
JAK2	0.129904	-0.20868
AGTPBP1	0.0707004	0.396741
SMARCA2	0.0818464	-0.0189519
SLC9B2	0.379772	0.663714
CRACD	0.112788	-0.0847177
TJP2	-0.0500013	0.814547
PCSK1	0.0866765	0.0359767
CLSTN3	0.0523523	0.0239338
ARL9	-0.099697	-0.251219
TMLHE	0.387023	0.215971
EOLA2	0.418501	-0.103362
LOC116996710	0.440573	0.116099
LOC117011500	-0.241008	0.124135
ECE1	0.296311	0.309604
PCLAF	0.194816	0.005818
FER	0.383787	0.00297605
ATP6V1A	-0.0360659	-0.0570604
DCP2	0.207325	0.225276
SUB1	-0.137504	-0.137261
PEX5	0.142458	-0.000112086
C2H12orf57	0.0983439	0.0425786
LOC116994158	-0.422691	-0.164221
CAAP1	0.0945335	0.0582026
GIN1	0.255257	-0.217749
LOC117010383	0.230837	1.25028
ATP8A1	0.0712838	-0.117587
ARL15	-0.157386	-0.166377
ADGRG6	-0.621488	-0.467605
PLA2G12A	0.143414	-0.199525
LOC116998526	0.0854747	0.695334
AKIRIN2	0.128968	-0.181682
VPS41	0.070283	0.0824482
LOC116996680	-0.237822	-0.0559899
LOC116995893	0.0896493	-0.3801
ITGA9	-0.323576	-0.537727
DENND4C	-0.125057	-0.159512
DGKK	0.214951	0.0244092
GABRG1	0.410788	-0.504494
SLF1	0.112038	-0.0976664
GUCY1A1	0.152647	-0.333749
PIK3R1	0.111383	0.240313
SNX3	-0.144995	0.047165
USP45	-0.108176	0.161144
KCNMA1	0.291998	-0.0881531
NAA35	0.0830341	0.065936
LOC117010759	-0.377474	0.304104
PDE4D	0.364997	0.0564228
TTC39B	0.139955	0.83711
XPO5	0.190398	-0.148808
SHROOM4	-0.351165	0.0654992
LONRF1	-0.276445	0.0446166
SPIN1	0.0418299	-0.197201
NDUFAF2	-0.130012	0.0163717
DMXL1	0.111317	0.0729081
EIF4A3	0.125531	-0.0376398
SLC20A2	-0.141861	0.0175468
NTRK2	-0.0283071	-0.370297
TMEM161B	-0.080848	-0.191175
PLK2	0.121991	-0.220582
OCIAD2	-0.180381	0.114204
SACM1L	-0.0729096	-0.0229432
RAD1	0.31719	-0.332548
CNTNAP2	0.112993	-0.0825002
MLF2	-0.0566329	0.0455817
TEF	-0.0668484	-0.00347358
CERT1	0.0512576	-0.0530814
NECAP1	-0.124382	-0.113476
C1R	0.201903	0.231195
DGKQ	-0.247553	0.614779
LOC117011501	0.224787	0.107657
NAF1	-0.209324	-0.378016
ARSK	0.183821	0.40126
NRXN3	0.0861199	-0.126296
LOC116992913	0.0993866	0.100813
LOC116996821	-0.267622	-0.363394
LOC116996237	0.0773527	0.0185014
ABHD5	0.384143	0.10581
DNAJC21	0.373458	-0.122156
APTX	-0.198829	-0.231591
CEP120	0.10188	-0.369947
LOC116996824	0.164053	0.169322
RCC2	0.19592	-0.0480887
EFNA5	-0.119299	-0.426516
SAP30	-0.159829	0.0919933
PEX3	-0.0905672	-0.00820536
PDCD6IP	0.0648102	0.204781
PEPD	0.264416	0.0971316
DUSP12	0.206107	0.0946962
KBTBD2	0.085008	0.465457
LOC116998503	0.338802	-0.190005
LOC117010492	0.219487	0.0769024
CWH9orf40	-0.111349	-0.366912
MRPS36	-0.101621	0.294423
PPIC	-0.154086	-0.226796
PRR16	-0.21901	-0.530856
SH3BP5	0.151038	0.105899
HSF2	-0.133625	-0.303373
GREM2	0.136419	0.365836
LYRM7	-0.189478	-0.128606
ZDHHC23	-0.189478	-0.399994
MTREX	-0.10276	0.155053
GAPDH	-0.0180305	0.166531
RASL11B	-0.136087	-0.0813658
DLC1	0.0907811	0.311584
CHPF	-0.409876	0.120781
KIAA1958	0.421827	0.217351
NPTXR	-0.03287	-0.554356
PHACTR2	0.147782	0.314474
HECW1	-0.0519448	-0.133957
SMU1	0.0596934	0.00866137
DLST	-0.0577155	0.339251
MARS2	0.225972	0.100322
NANS	0.133901	0.33956
NIPBL	0.124879	0.102241
NPY5R	-0.332575	-0.373237
TMEM158	0.285909	-0.446147
AKAP11	0.219566	0.0114818
CZH5orf34	-0.218772	-0.0666268
SNRNP48	0.268105	0.0670227
RAPGEF4	-0.254929	0.327595
DUSP4	-0.0973314	0.341231
MAFF	0.0678254	0.60823
GMPR	0.104023	0.877298
SLAIN2	0.129356	0.0214497
GABRA2	-0.0359779	-0.193556
LOC116996347	-0.131438	-0.0138691
MLH3	0.125737	0.156402
SRP72	-0.0617841	-0.106352
ZNRF2	-0.807355	0.457096
SHLD1	-0.893085	-0.878968
CCDC191	0.155098	0.267123
GUF1	-0.233846	-0.346486
ELAVL2	-0.169058	-0.376021
ARRDC3	-0.0568027	0.187873
LOC117010325	0.0804258	0.0240459
SH3D19	-0.0680595	-0.12337
KLF9	0.223672	0.0244136
TENT2	0.0921937	-0.370555
HABP4	-0.108879	-0.33515
LPCAT3	0.0710831	-0.0415749
GRIA2	0.0637022	-0.260736
GALNTL6	-0.249978	-0.162089
CRHBP	-0.415037	-0.715099
MAN2A1	0.31797	-0.00296969
GLRB	-0.0867764	0.105597
PSMA2	-0.0719672	-0.113578
LOC116996819	0.134235	0.090669
L3MBTL2	-0.0986689	-0.488153
TPI1	0.0620694	0.213062
AVL9	0.0656145	-0.213257
RRP7A	-0.131083	-0.358033
ECPAS	0.0640858	0.14222
AIFM1	0.116842	-0.0655267
PTPRD	0.0415423	0.106542
DAPP1	0.189034	-0.112861
CSRNP3	0.0570854	-0.276091
PGM5	0.27711	0.802646
NUP43	-0.245756	0.107699
VLDLR	0.110884	-0.0453726
ERCC8	-0.10802	-0.4317
NEK1	0.0800395	0.0813864
LRAT	0.584963	0.421913
ZFHX4	0.163394	-0.110933
PCDH7	0.131406	0.231688
LOC116993295	0.16601	0.306543
RANBP3	-0.281771	-0.197449
LOC117010417	-0.270854	-0.149229
FUCA2	-0.11757	-0.295137
CBX6	-0.0333127	0.189249
HEXB	-0.17067	-0.17492
MRTFA	0.0997168	-0.0453846
CTSO	0.149809	0.241758
LOC117000330	-0.149539	-0.324439
LIFR	0.0576694	0.0787896
PYROXD2	-0.219877	-0.617449
LOC116993468	-0.228819	-0.408288
TMEM181	0.0672834	0.0565285
ABHD17B	0.180572	0.379827
IL6ST	-0.0261735	-0.0319866
SLC24A2	-0.0298396	1.54561
ATN1	0.0651615	-0.138483
GGCT	0.197939	0.185167
FAM172A	0.0589438	0.0362996
GPD1L	0.115821	-0.0497172
PALLD	0.0575289	-0.130541
RIC1	0.0689474	0.0062647
RAPGEF2	0.0454995	0.0927381
SYNGR1	0.045867	0.433508
TTC21B	-0.139551	-0.313237
KCNIP4	-0.0985463	-0.247289
TMEM14C	0.0926112	0.938313
SYK	0.353637	-0.0386848
ERMARD	0.643856	-0.117924
NPNT	-0.229279	-0.287359
LOC116993511	0.169925	0.499889
TSPAN9	0.0543379	0.556676
FRYL	-0.0729415	0.482894
ATG12	0.0565835	-0.183299
SSTR3	-0.138936	-0.30749
THSD7A	0.253494	0.91962
PPID	0.0912165	0.039355
CLASP2	-0.0240887	0.163842
FHDC1	0.191696	-0.131709
TMEM144	0.17433	0.257693
LPL	0.199609	0.367076
ZNF384	0.126986	-0.0349695
TNPO1	0.102299	0.0966836
MANBA	0.359896	0.258014
LOC116996485	-0.454566	-0.978476
LOC117010322	-0.432959	-0.436293
QPCT	0.180035	-0.124755
HIVEP1	0.192645	0.087671
METAP1	0.0514746	0.0735766
FKBP9	0.137504	0.291818
PTAR1	0.0424865	0.153663
MAP3K7	0.119024	0.10656
TOB2	0.115228	0.289434
ZSWIM6	0.0786743	0.0625514
SETD9	-0.163499	-0.12131
UBA6	0.0844231	0.0796595
MFHAS1	0.0674553	0.02431
DESI1	0.0687128	0.410277
WDR41	0.0418754	0.130838
LOC117010609	0.253757	-0.248074
NEBL	-0.321928	0.240502
DPY19L1	0.0895974	0.281053
LOC116993123	-0.0496656	-0.0517151
IGSF11	0.114459	0.300297
MRPL32	0.0879629	-0.1151
KIF2A	0.0881309	0.317235
LOC116996195	0.151533	0.533605
LOC117000267	-0.140863	-0.0877513
SRFBP1	0.061054	-0.223946
TET2	0.0781081	0.0268867
PAM	0.0399746	-0.192445
SCNN1A	0.316857	0.452959
NPY1R	-0.296982	-0.122995
MGAT3	0.0360583	0.254768
CLTA	-0.0164036	0.25342
TMEM171	0.104589	0.372068
PRMT8	0.130061	0.951393
ENOX2	-0.0411847	0.0119894
COPS5	-0.126316	0.239382
PLRG1	0.071652	0.0028665
DLGAP4	-0.341037	0.00349681
ST8SIA4	0.333424	0.25211
RGS17	-0.415037	-0.433011
UFSP2	-0.0905518	0.223461
HERPUD2	0.0736671	0.229909
APC	0.0934644	0.215202
TMED7	-0.0615196	-0.14474
OSBPL10	0.112475	0.245866
LOC116995063	0.0520307	0.0506163
PLIN2	0.0450636	-0.00285365
SH3GL2	-0.0142399	0.140856
SMIM15	-0.0652177	0.31867
ZNF462	-0.131912	-0.155411
GTPBP8	-0.110747	-0.0534884
EP300	0.0449824	0.11746
LOC117002243	-0.175572	0.171622
LOC116992994	0.358048	-0.141821
PALM2AKAP2	0.192645	0.147682
SORD	0.043236	-0.106999
ERBIN	0.0426299	0.188041
MARCHF6	0.0947782	0.0331655
UGCG	-0.0669987	-0.0930453
SYNE1	-0.0824622	0.157898
SNAP23	0.321928	-0.227238
SERINC5	0.152003	-0.0606021
XRCC6	-0.100647	0.0359326
MAST4	-0.018122	0.176643
FCHO2	0.0595747	0.00357603
TMEM108	0.115159	-0.257129
GNPDA2	-0.103951	0.0151255
RBMX2	-0.0969456	-0.174556
LIMD1	0.0853456	0.463456
ARFIP1	-0.0950898	-0.152435
NUP155	0.0874628	0.0824746
KCTD17	0.26628	0.0764394
BCL2	-0.294743	0.450251
KIAA0895	-0.137504	-0.161923
IFFO1	0.0623079	0.0972986
GDAP2	0.0907655	0.227945
NOP2	-0.0760442	-0.237221
MAP3K1	-0.0967851	-0.0602431
ALDH5A1	-0.0500889	0.0781834
RBL1	0.207325	0.0606822
PTCD2	-0.111031	-0.157008
AP3S1	0.253119	-0.160458
CUL1	0.0822383	0.0434528
JOSD1	0.0607845	0.309885
PLA2G6	-0.0572573	-0.37354
OCRL	-0.180572	-0.0594883
UFL1	-0.218424	0.0461702
GAK	0.238512	0.229738
LOC117006411	0.0401891	-0.164125
MID2	0.0931094	0.0961195
MAP9	0.076962	-0.0289303
TCAIM	-0.165737	0.00718792
FOXRED2	-0.275634	-0.291395
GOLM1	0.224873	0.486506
TXN	0.224873	-0.346878
SNRK	0.0834493	0.0223337
FYN	0.0614005	-0.0705816
ETFDH	0.1453	-0.201413
LY75	-0.234465	0.690403
CDV3	-0.0395962	0.0976597
PDGFB	0.164229	0.310949
ATF7IP	-0.255257	-0.0311443
CDC42EP1	-0.165059	0.236062
AKAP6	0.212545	0.0551837
STAC	0.0579473	-0.460849
LOC117010302	0.160465	0.185219
JMY	0.0263363	0.0831566
ANO10	-0.177643	-0.139109
CPNE4	-0.10343	-0.0714809
UBP1	-0.0372569	-0.242971
NLN	-0.0549083	0.100624
HUS1	0.0636252	0.147677
TSPAN5	-0.0168461	0.014438
LOC116993832	-0.123011	-0.428736
UBTD1	-0.135883	0.101923
LOC117010394	-0.0886576	0.217899
RSF1	0.107641	-0.163268
MCTP1	-0.0272917	-0.0465296
SEC24B	0.158857	0.256318
STT3B	-0.131245	0.400515
CNTN5	-0.128733	-0.256146
LOC117011476	0.131245	1.01822
LOC117010991	-0.0263252	-0.061714
LOC116992993	-0.0984899	0.294243
NFIB	-0.0376377	0.230294
PELI1	-0.0972972	0.00825316
UBR3	0.098085	0.173019
CDK13	-0.111568	-0.0403837
PRKAA1	-0.0774045	0.394996
LOC117011502	-0.0367586	-0.0542582
TRAK1	0.0341079	0.0195501
NHSL2	0.0268555	-0.356743
GPATCH1	0.105739	0.0983759
RIMKLB	-0.10497	-0.18022
CAST	0.0901978	-0.0120614
LCA5	-0.0804187	-0.0699071
ARHGAP31	-0.0991081	-0.151878
LMBRD1	0.124447	-0.056476
DNAJB14	-0.0132409	0.0634393
KCNN2	0.103378	0.55591
TRAPPC13	0.10806	0.358603
VOPP1	-0.0696342	-0.474207
LOC116996203	0.117039	-0.239363
NCBP1	0.0795673	0.110599
PDS5A	0.0946369	0.141402
HSPG2	0.0641303	0.255989
SERHL2	0.0649175	-0.176855
FAM234B	0.0194624	-0.0717491
PARP6	0.0916998	0.132504
BBS9	0.0877585	-0.227452
TSC22D3	-0.0162971	0.201438
HEXA	0.0614005	0.256533
AASDH	0.0925896	0.17106
GLB1	0.0751343	0.0238905
RPUSD3	-0.0882658	0.098645
LOC116996222	0.0233074	0.132937
FBXL3	-0.0807313	0.0394278
BCORL1	0.0469756	-0.123769
PIANP	0.0116048	-0.313205
RALA	-0.0627358	-0.331028
FAAP24	-0.0460964	0.0915819
TRPM3	-0.0267764	-0.311223
ARID4B	-0.0811961	-0.264227
CPLANE1	-0.0582986	-0.329822
FSD1L	0.0494122	-0.0778343
LHFPL2	0.0487443	-0.0251596
HNRNPK	0.0135612	-0.127372
FYCO1	0.0285064	0.0683616
NRG1	0.0675068	-0.0904695
SH3RF1	-0.0549665	-0.224942
TLE1	0.0412227	-0.0226957
ATXN1	-0.0474168	-0.0530972
LOC117011482	-0.0422282	0.207497
RCL1	-0.0358898	-0.0152079
PARP8	-0.0475895	-0.303289
PMM1	0.0110977	0.166537
GGA1	-0.028759	0.267091
SEMA6A	0.0366031	0.302127
UBQLN1	0.0312715	0.196887
TMEM184B	0.0153227	0.182204
POLDIP3	0.0304724	-0.0198678
FAM131B	-0.0231978	0.120429
CHD4	-0.0400774	0.0383837
DNAL4	-0.0301068	0.0975865
HOOK3	0.0277006	0.0212948
THRB	0.0264722	-0.367752
NFIL3	-0.0328314	0.177752
AGGF1	-0.0302886	-0.167724
MIEF1	0.0259285	0.135556
SHC3	-0.0305344	-0.229355
RGS7BP	0.028289	-0.0475486
LAMTOR3	0.0176337	0.0886175
HDAC8	0.012343	-0.0602437
TOMM22	-0.0182622	0.0668335
CSNK1G3	0.0131089	-0.0221323
MAN1A2	0.0133918	-0.150485
LRP11	0.0123944	-0.0164181
CEP78	-0.0123308	-0.556809
EIF4E	0.0146344	0.0275277
HSD17B4	0.0125909	-0.154935
RASA1	0.00958026	-0.0808634
MARCHF1	0.00712248	-0.241308
AGMO	-0.132638	0.216433
RECK	-0.0605415	-0.15692
CACNA1I	0.0604359	-0.196989
HACE1	-0.0228099	-0.0751134
LOC116995529	0.027332	NA
MIOS	0.0114048	0.00529068
UMAD1	0.0121406	-0.271257
EMCN	0.0614005	0.212991
INTS12	0.0270682	0.0214352
LCORL	-0.0126553	-0.177356
LOC117002245	0.0109711	0.426214
TBCK	-0.0643906	-0.309715
PTBP3	-0.00422459	-0.111903
LNX1	0.0801703	0.574028
DZANK1	-0.131996	-0.343156
FNIP2	0.0170447	-0.152452
KCNH7	0	0.147473
RPGRIP1L	0.0107584	0.0686474
SKP2	0.0201779	0.0758726
SMARCAD1	-0.0216951	-0.219919
TRIP4	0.0326662	0.0954098
TULP3	-0.00437844	-0.502088
UTP14A	-0.00549599	0.13476
ZNF609	0.00889379	0.00421735
CBX7	-0.000912232	-0.28388
CDK6	0.0124909	0.0370703
KIAA2026	-0.00836347	-0.104746
NAGA	0.0627358	0.144896
PICK1	0.0186638	-0.0188961
SLC25A17	-0.00703412	-0.227352
SLIT1	0.0514282	-0.507435
ZC3H7B	-0.000680677	-0.015223
REST	0.0614005	1.8354
CENPC	-0.0588937	-0.367546
RXFP1	0.0319429	0.0654779
AP5S1	0.0352755	-0.0719147
CPEB1	0.0266899	0.12943
DHX15	0.0187366	0.0130753
FAM241A	-0.00710106	-0.140031
FBLIM1	-0.0721498	-0.712496
FBXW7	0.00447348	0.0367452
FSTL5	0.0176094	-0.224118
GABRB1	-0.0565835	-0.498573
GALNT7	-0.0179219	-0.124003
HERC1	-0.121562	0.104611
HOPX	-0.0121589	-0.55779
KLHL2	-0.00131333	0.0423094
MGME1	-0.0843922	-0.144057
PARP11	0.08092	0.138222
POMK	-0.0671142	-0.138674
PPP1R3B	-0.115477	0.2213
RAP1GAP	-0.0237753	0.369646
SERAC1	0.0147538	0.0868473
SMIM19	-0.0101958	-0.164472
SPRY3	0.105182	0.280687
TGFB3	0.0138058	0.161876
YLPM1	-0.0136534	-0.0562151
YTHDC1	-0.0257631	0.0256606
AFG1L	0.162729	0.181843
CCDC134	0.0403577	-0.399347
COL12A1	0.112475	-0.211739
CORO2A	0.142958	-0.222601
DNAJC13	-0.0681715	-0.0539019
EAF1	-0.0844746	-0.0405435
GSG1	-0.00717165	-1.61987
GTPBP1	0.0759489	0.071588
IFT27	-0.0291463	-0.296023
LOC116992956	0.158262	0.227109
METTL6	0.126532	0.0678068
MTAP	-0.0327899	0.0153032
MYO9A	0.104589	0.0421133
PAG1	-0.187279	0.229367
PHF5A	0.00974798	0.0941694
PLAA	-0.00277708	-0.0744986
RPL14	-0.0946369	-0.0903845
SLC25A38	0.0671142	-0.217812
TMPPE	0.113956	0.517368
YAE1	-0.0150439	0.260057
NCAPD2	0.0995357	-0.0814234
CASP2	0.058103	-0.328807
CCDC58	-0.0901978	-0.149594
CEBPA	0.0627358	-0.339706
EMG1	-0.0430687	-0.047148
ICE1	-0.0254226	-0.0516104
ING4	0.0216951	-0.0480286
KIF17	0.215729	-0.391421
KPNA1	0	0.166227
LOC116992992	-0.0627358	0.20625
LOC116993076	-0.00256479	-0.0780932
LOC117005787	-0.204358	-0.217835
LOC117010747	-0.0146468	0.0921532
LRRFIP2	-0.0506261	0.0671086
LTBP2	-0.268489	0.539019
NFXL1	0.109229	0.518087
PDGFC	0.0622843	0.119979
PTPN6	0.0191088	0.13098
RANGAP1	-0.00477714	-0.155846
SNX1	0.0313155	0.091936
TLL1	0.0104166	0.0879781
UNC5C	0.137504	0.176925
USP5	0	-0.0885871
VAMP1	-0.00309813	0.798347
WARS2	0.0641303	0.144851
ZAR1	-0.11382	-0.609885
ZNF142	-0.0317089	-0.106616
ZYX	0.0195226	0.676496
RPS19BP1	-0.0309603	0.347589
NFAM1	-0.0532982	0.147757
TLE4	0	-0.284272
ELP1	0.0137121	-0.230412
GRIN2B	0	-0.195214
HMGCR	-0.00396164	0.0533324
ITGA1	0.0443941	0.160041
MEGF10	0.0443941	0.23492
PI4K2A	-0.0115416	0.204153
PPIP5K2	0.00840611	0.218385
R3HCC1L	-0.294447	-0.152644
RNF180	-0.0447383	-0.0838765
SPPL2B	0.113657	-0.0122823
TBC1D2	0.0703893	1.22172
THAP1	0.0513992	0.408961
TTC26	0.0237161	-0.106869
ULK4	0	-0.0659
ARPP21	-0.00489168	-0.253803
ARV1	-0.285402	0.180267
CDCP1	-0.111893	-0.25394
CEBPG	0.0160301	0.263884
CNOT9	-0.154328	-0.00557032
CTDP1	0.0790716	0.0612324
CTNNB1	-0.00891014	0.240564
FBXL2	0.00494074	-0.105834
GPBP1	0	-0.14163
LANCL2	-0.000734084	-0.155297
MICU3	0.0795673	-0.0964765
MTFR2	0.243926	-0.228039
NARS2	0.0506261	0.0306696
PDIA4	0.0544478	0.0957245
RUSC2	-0.0044459	0.135392
SNRPD1	0.0199339	-0.131315
TNS1	0.0916305	0.301641
TULP4	0.0248034	0.129712
SNX24	-0.011725	0.169172
LOC117010446	0.212994	2.0881
DTWD2	0.133267	-0.4121
ARSB	0.10497	-0.329868
AUH	0.0361597	0.344491
CCDC112	-0.0836579	0.0542647
CDC37L1	0.0937144	-0.0192363
CDK7	0.0220263	0.156075
CHSY3	-0.402098	-0.246914
CWC27	-0.040642	-0.312674
DAPK1	0.00622523	-0.203865
ERMP1	0.0387324	-0.040621
FAM174A	0.246161	-0.31936
FBXL17	-0.167945	-0.104132
FEM1C	-0.00285965	0.353223
GADD45G	-0.0159064	0.172233
GNE	0.00881038	-0.114568
INIP	-0.0238467	0.261
IPO11	0.128324	-0.0161188
KIAA0825	0.0220263	-0.0775226
LINGO2	-0.230298	-0.323956
[truncated: 78 more rows]

## Sheet: Figure_4_A_1_2
Figure A: Results from analyses of allele-specific expression, comparing relative expression in hybrids to relative expression in parental forms in the hyperpallium of Cluster N.
[truncated: 914 more rows]

[truncated: 12 more sheets: Figure_4_A_2_1, Figure_4_A_2_2, Figure_4_B_1_1, Figure_4_B_1_2, Figure_4_B_1_3, Figure_4_B_1_4, Figure_4_B_2_1, Figure_4_B_2_2, Figure_4_B_2_3, Figure_4_B_2_4, Figure_5_A, Figure_5_C]
